# Supplementary material for: Comparative genome analyses reveal sequence features reflecting distinct modes of host-adaptation between dicot and monocot powdery mildew
Source: BMC Genomics. 2018 Sep 25;19:705. doi: 10.1186/s12864-018-5069-z (PMC6156980; doi:10.1186/s12864-018-5069-z)
Supplement: Supplementary file 2 — Table S1. Transposable elements (TEs) in the assembled genome of each powdery mildew biotype. Table S2. Distribution of genes controlling proliferation of repetitive sequences in the PM genomes. Table S3. Percentage of PM genes with homologs in other fungi. Table S4. Ascomycete core genes missing in each PM biotype and three other obligate biotrophic fungi. Table S5. Gene clusters grouped by all genes from the eight powdery mildew genomes. Table S6. Grouping of protein-encoding genes of eight sequenced PM genomes. Table S7. Number of gene clusters with no homologs outside PM genomes. Table S8. Top 100 biological processes defined by the 3819 core genes from eight PM genomes via Gene Ontology analysis. Table S9. Genes involved in secondary metabolism from eight dicot PM genomes. Table S10. Genes encoding carbohydrate-active enzymes (CAZy) in eight PM genomes. Table S11. Coding nucleotide and the corresponding amino acid sequences of genes predicted to encode secreted proteins or CSEPs from four dicot PM biotypes. Table S12. RNase-like genes in the eight PM genomes. (XLSX 1897 kb) [file 12864_2018_5069_MOESM2_ESM.xlsx]

## Sheet: Table S1
Supplemental Table S1. Transposable elements (TEs) in the assembled genome of each powdery mildew biotype*
Repeat Class		GcC1		GcM1		OnM1		GcM3
		length (bp)	% genome	length (bp)	% genome	length (bp)	% genome	length (bp)	% genome
DNA	Mariner	1376387	0.023316	2235672	0.0342972	330172	0.00791491	1433046	0.0254611
	MuDR	217266	0.00368049	627394	0.00962479	232381	0.00557066	120942	0.00214879
	MuLE-MuDR	163128	0.00276339	383497	0.00588319	316575	0.00758896	162706	0.00289081
	other	705227	0.0119465	1238243	0.0189958	462914	0.011097	528155	0.00938378
LTR	Copia	5575739	0.094453	6329326	0.0970976	2792499	0.066942	4982067	0.0885169
	Gypsy	3846483	0.0651594	3854823	0.0591365	2903139	0.0695943	3285916	0.0583812
	other	91170	0.00154442	127225	0.00195175	54749	0.00131245	66266	0.00117735
NonLTR	LINE	12381519	0.209743	13863925	0.212685	5502790	0.131913	11488840	0.204123
	SINE	287617	0.00487223	305049	0.00467973	3717	8.91042e-05	181198	0.00321936
	EGRT1	243847	0.00413077	234510	0.0035976	50144	0.00120206	257733	0.00457917
	other	2300699	0.0389738	2591651	0.0397583	177636	0.00425831	2381506	0.0423125
Unknown		5108874	0.0865443	7187352	0.11026	3614144	0.0866386	4296371	0.0763341
Total_TE		32297956	0.547127	38978667	0.597968	16440860	0.394122	29184746	0.518528
*GcC1, Golovinomyces cichoracearum UCSC1; GcM1, G. cichoracearum UMSG1; OnM2, Oidium neolycopersici UMSG2; GcM3, G. cichoracearum UMSG3.

## Sheet: Table S2
Supplemental Table S2. Distribution of genes controlling proliferation of repetitive sequences in the PM genomes
Mechanism	Genes functionally defined in model fungi				Homologs in PM fungi#
	Gene_name	Gene_function	Accsession	Species*	GcC1	GcM1	GcM2	GcM3	EnC	Bgt	BghD	BghR1
RIP (Repeat-Induced Point Mutation )	RID1	C5-DNA-Methyltransferase (MTase) of the Dnmt1 family	V5INW3	NEUCR	0	0	0	0	0	0	0	0
	Dim-2	DNA methyltransferase	Q3Y3Z1	NEUCR	0	0	0	0	0	0	0	0
	MASC1	Dnmt1 cytosine methyl transferase	O13369	ASCIM	0	0	0	0	0	0	0	0
	Masc2	methyl transferase	O42731	ASCIM	0	0	0	0	0	0	0	0
MSUD(Meiotic Silencing of Unpaired DNA)	Sad-1	same as qde-1in PM	Q9Y7G6;Q1K8P0	NEUCR	GcC1_039011	GcM1_246175	OnM2_098007	GcM3_000009	2e-16a	EPQ66494.1; EPQ66495.1	BLGH_05945	BGHR1_16061
	Sms-3	same as Dcl-1 in PM	Q7S8J7	NEUCR	GcC1_068001	GcM1_249012	OnM2_020071	GcM3_087003	KHJ32711.1	EPQ62586.1	BLGH_05892	BGHR1_16006
	Sms-2	homolog to qde-2, AGO	V5IKL5	NEUCR	GcC1_001007	GcM1_249194	OnM2_026007	GcM3_090002	KHJ34469.1	EPQ63544.1	BLGH_02442	BGHR1_12829
Quelling	qde-1	RNA-dependent RNA polymerase	Q9Y7G6;Q1K8P0	NEUCR	GcC1_039011	GcM1_246175	OnM2_098007	GcM3_000009	2e-16a	EPQ66494.1;EPQ66495.1	BLGH_05945	BGHR1_16061
	qde-2	Argonaute protein	V5IKL5	NEUCR	GcC1_179007, GcC1_185023	GcM1_240063, GcM1_248166	OnM2_059033, OnM2_083015	GcM3_097014, GcM3_103001	KHJ30116.1;KHJ32686.1	EPQ63114.1;EPQ64071.1	BLGH_02817, BLGH_06130	BGHR1_10740, BGHR1_13193
	qde-3	RecQ helicase family	Q9P8U6	NEUCR	GcC1_161006;GcC1_129003	GcM1_241032;GcM1_226096	OnM2_039053;OnM2_063067	GcM3_156001;GcM3_055027	KHJ36375.1;KHJ33669.1	EPQ67420.1;EPQ67936; EPQ67419.1	BLGH_03365;BLGH_01559	BGHR1_10981;BGHR1_12185
	Dcl-1	Dicer-like proteins	Q7S8J7	NEUCR	GcC1_068001	GcM1_249012	OnM2_020071	GcM3_087003	KHJ32711.1	EPQ62586.1	BLGH_05892	BGHR1_16006
	Dcl-2	Dicer-like proteins	Q7SCC1	NEUCR	GcC1_198021	GcM1_235110	OnM2_048056	GcM3_223014	KHJ32954.1	EPQ67305.1	BLGH_05549	BGHR1_13459
	QIP	QDE-2-interacting protein	U9W4S9	NEUCR	GcC1_038020	GcM1_234062	OnM2_029004	GcM3_000030	KHJ34834.1	EPQ64957.1	BLGH_01426	BGHR1_12318
*NEUCR: Neurospora crassa; ASCIM: Ascobolus immersus.
aHomologous sequences are found in the genome based on TBLASTN.
#GcC1, Golovinomyces cichoracearum UCSC1; GcM1, G. cichoracearum UMSG1; OnM2, Oidium neolycopersici UMSG2; GcM3, G. cichoracearum UMSG3; EnC, Grapevine powdery mildew Erysiphe necator C-strain; BghD, Blumeria graminis f.sp. horde DH14; BghR1, Blumeria graminis f.sp. hordei RACE1; Bgt, B. graminis f.sp. tritici.

## Sheet: Table S3
Supplemental Table S3. Percentage of PM genes with homologs in other fungi*
Biotype#		Total	Yeast	Bci	Ensembl
GcC1	Gene number	6718	2672	4892	5508
	Percentage	1	0.397737	0.728193	0.819887
GcM1	gene number	6620	2668	4876	5491
	Percentage	1	0.403021	0.736556	0.829456
OnM2	Gene number	6961	2733	5001	5650
	Percentage	1	0.392616	0.718431	0.811665
GcM3	Gene number	6865	2679	4906	5593
	Percentage	1	0.39024	0.714639	0.814712
*Yeast, Saccharomyces cerevisiae S288C; Bci, Botrytis cinerea (B05.10); Ensembl, the Ensembl fungi database (408 genomes) excluding Blumeria graminis f. sp. tritici 96224 and B. graminis f.sp. Hordei. Note blastp (E value <10-10, alignable length / total length >0.5,identity >0.3) was used to identify homologs.
#GcC1, Golovinomyces cichoracearum UCSC1; GcM1, G. cichoracearum UMSG1; OnM2, Oidium neolycopersici UMSG2; GcM3, G. cichoracearum UMSG3.

## Sheet: Table S4 
Supplemental Table S4. Ascomycete core genes missing in each PM biotype and three other obligate biotrophic fungi*
Category	Name	SGDID	Gene name	Description	PM fungi								Other Biotrophic fungi
	name	SGDID			GcC1	GcM1	GcM3	OnM2	EnC	Bgt	Bgh		Pgr	Pst	Mla
Alcoholic metabolism/fermentation	YCR107W	S000000704	AAD3	Aryl-Alcohol Dehydrogenase; Putative aryl-alcohol dehydrogenase; similar to P. chrysosporium aryl-alcohol dehydrogenase; mutational analysis has not yet revealed a physiological role; AAD3 has a paralog, AAD15, that arose from a segmental duplication	0	0	0	0	0	0	0		0	1	1
	YDL243C	S000002402	AAD4	Aryl-Alcohol Dehydrogenase; Putative aryl-alcohol dehydrogenase; involved in oxidative stress response; similar to P. chrysosporium aryl-alcohol dehydrogenase; expression induced in cells treated with the mycotoxin patulin	0	0	0	0	0	0	0		0	1	1
	YGL256W	S000003225	ADH4	Alcohol DeHydrogenase; Alcohol dehydrogenase isoenzyme type IV; dimeric enzyme demonstrated to be zinc-dependent despite sequence similarity to iron-activated alcohol dehydrogenases; transcription is induced in response to zinc deficiency	0	0	0	1	1	0	0		0	0	0
	YJR155W	S000003916	AAD10	Aryl-Alcohol Dehydrogenase; Putative aryl-alcohol dehydrogenase; similar to P. chrysosporium aryl-alcohol dehydrogenase; mutational analysis has not yet revealed a physiological role	0	0	0	0	0	0	0		0	1	1
	YNL331C	S000005275	AAD14	Aryl-Alcohol Dehydrogenase; Putative aryl-alcohol dehydrogenase; similar to P. chrysosporium aryl-alcohol dehydrogenase; mutational analysis has not yet revealed a physiological role	0	0	0	0	0	0	0		0	1	1
	YOL165C	S000005525	AAD15	Aryl-Alcohol Dehydrogenase; Putative aryl-alcohol dehydrogenase; similar to P. chrysosporium aryl-alcohol dehydrogenase; mutational analysis has not yet revealed a physiological role; AAD15 has a paralog, AAD3, that arose from a segmental duplication	0	0	0	0	0	0	0		0	0	1
	YOL086C	S000005446	ADH1	Alcohol DeHydrogenase; Alcohol dehydrogenase; fermentative isozyme active as homo- or heterotetramers; required for the reduction of acetaldehyde to ethanol, the last step in the glycolytic pathway; ADH1 has a paralog, ADH5, that arose from the whole genome duplication	0	0	0	0	0	0	0		0	0	0
	YMR303C	S000004918	ADH2	Alcohol DeHydrogenase;Glucose-repressible alcohol dehydrogenase II; catalyzes the conversion of ethanol to acetaldehyde; involved in the production of certain carboxylate esters; regulated by ADR1	0	0	0	1	1	0	0		0	0	0
	YMR318C	S000004937	ADH6	Alcohol DeHydrogenase;NADPH-dependent medium chain alcohol dehydrogenase; has broad substrate specificity; member of the cinnamyl family of alcohol dehydrogenases; may be involved in fusel alcohol synthesis or in aldehyde tolerance; protein abundance increases in response to DNA replication stress	1	1	1	1	1	0	0		1	1	1
Allantoin metabolism	YIR023W	S000001462	DAL81	Degradation of Allantoin; Positive regulator of genes in multiple nitrogen degradation pathways; contains DNA binding domain but does not appear to bind the dodecanucleotide sequence present in the promoter region of many genes involved in allantoin catabolism	0	0	0	0	1	0	0		0	0	0
	YIR027C	S000001466	DAL1	Degradation of Allantoin; Allantoinase; converts allantoin to allantoate in the first step of allantoin degradation; expression sensitive to nitrogen catabolite repression	0	0	0	0	0	0	0		1	1	1
	YIR028W	S000001467	DAL4	Degradation of Allantoin; Allantoin permease; expression sensitive to nitrogen catabolite repression and induced by allophanate, an intermediate in allantoin degradation	0	0	0	0	0	0	0		0	0	1
	YIR029W	S000001468	DAL2	Degradation of Allantoin; Allantoicase; converts allantoate to urea and ureidoglycolate in the second step of allantoin degradation; expression sensitive to nitrogen catabolite repression and induced by allophanate, an intermediate in allantoin degradation	0	0	0	0	0	0	0		1	1	1
Arginine degradation	YLR142W	S000004132	PUT1	Proline UTilization; Proline oxidase; nuclear-encoded mitochondrial protein involved in utilization of proline as sole nitrogen source; PUT1 transcription is induced by Put3p in the presence of proline and the absence of a preferred nitrogen source	1	1	1	0	0	1	1		0	1	1
	YPL111W	S000006032	CAR1	Catabolism of ARginine; Arginase; responsible for arginine degradation, expression responds to both induction by arginine and nitrogen catabolite repression; disruption enhances freeze tolerance	1	1	1	0	0	1	1		1	1	1
Aromatic amino acid metabolism	YDR380W	S000002788	ARO10	AROmatic amino acid requiring; Phenylpyruvate decarboxylase; catalyzes decarboxylation of phenylpyruvate to phenylacetaldehyde, which is the first specific step in the Ehrlich pathway; involved in protein N-terminal Met and Ala catabolism	1	1	1	1	0	0	0		0	0	1
	YGL202W	S000003170	ARO8	AROmatic amino acid requiring; Aromatic aminotransferase I; expression is regulated by general control of amino acid biosynthesis	0	0	0	0	0	0	0		0	1	1
	YHR137W	S000001179	ARO9	AROmatic amino acid requiring; Aromatic aminotransferase II; catalyzes the first step of tryptophan, phenylalanine, and tyrosine catabolism	0	0	0	0	0	0	0		0	0	0
Cell cycle/budding	YBR214W	S000000418	SDS24	homolog of S. pombe SDS23; Protein involved in cell separation during budding; one of two S. cerevisiae homologs (Sds23p and Sds24p) of the S. pombe Sds23 protein, which is implicated in APC/cyclosome regulation; may play an indirect role in fluid-phase endocytosis; protein abundance increases in response to DNA replication stress; SDS24 has a paralog, SDS23, that arose from the whole genome dupl…	0	0	0	0	0	0	0		0	0	0
	YBR276C	S000000480	PPS1	Protein Phosphatase S phase; Protein phosphatase; has specificity for serine, threonine, and tyrosine residues; has a role in the DNA synthesis phase of the cell cycle	0	0	0	0	0	0	0		1	1	1
	YGL056C	S000003024	SDS23	homolog of S. pombe SDS23; Protein involved in cell separation during budding; one of two S. cerevisiae homologs (Sds23p and Sds24p) of the S. pombe Sds23 protein, which is implicated in APC/cyclosome regulation; SDS23 has a paralog, SDS24, that arose from the whole genome duplication	0	0	0	0	0	0	0		0	0	0
	YIL140W	S000001402	AXL2	AXiaL budding pattern; Integral plasma membrane protein; required for axial budding in haploid cells; localizes to the incipient bud site and bud neck; glycosylated by Pmt4p; potential Cdc28p substrate	0	0	0	0	0	0	0		1	1	1
	YDL224C	S000002383	WHI4	WHIskey; Putative RNA binding protein; regulates the cell size requirement for passage through Start and commitment to cell division; WHI4 has a paralog, WHI3, that arose from the whole genome duplication	0	0	0	0	0	1	1		0	0	1
	YGR001C	S000003233	EFM5	Elongation Factor Methyltransferase;S-adenosylmethionine-dependent lysine methyltransferase; involved in the trimethylation of eEF1A (Tef1p/Tef2p) at lysine 79; green fluorescent protein (GFP)-fusion protein localizes to the cytoplasm; required for replication of Brome mosaic virus in budding yeast; expresses a circular RNA; originally misclassified as a N-6-adenine specific DNA methyltransferase…	0	0	0	1	1	1	1		0	0	0
dehydro-D-arabinono-1,4-lactone biosynthesis	YML086C	S000004551	ALO1	D-Arabinono-1,4-Lactone Oxidase; D-Arabinono-1,4-lactone oxidase; catalyzes the final step in biosynthesis of dehydro-D-arabinono-1,4-lactone, which is protective against oxidative stress	0	0	0	0	0	0	0		1	1	1
	YMR041C	S000004644	ARA2	ARAbinose; NAD-dependent arabinose dehydrogenase; involved in biosynthesis of dehydro-D-arabinono-1,4-lactone; similar to plant L-galactose dehydrogenase	0	0	0	0	0	0	0		0	0	1
Detoxification/stress response	YGR234W	S000003466	YHB1	Yeast HemogloBin-like protein; Nitric oxide oxidoreductase; flavohemoglobin involved in nitric oxide detoxification; plays a role in the oxidative and nitrosative stress responses; protein increases in abundance and relocalizes from nucleus to cytoplasmic foci upon DNA replication stress	0	0	0	0	0	0	0		0	0	0
	YJR104C	S000003865	SOD1	SuperOxide Dismutase; Cytosolic copper-zinc superoxide dismutase; detoxifies superoxide; stabilizes Yck1p and Yck2p kinases in glucose to repress respiration; phosphorylated by Dun1p and enters the nucleus under oxidative stress to promote transcription of stress response genes; human ortholog implicated in ALS; abundance increases under DNA replication stress and during exposure to boric acid; l…	0	0	0	0	0	0	0		0	0	0
	YMR038C	S000004641	CCS1	Copper Chaperone for SOD1; Copper chaperone for superoxide dismutase Sod1p; involved in oxidative stress protection; Met-X-Cys-X2-Cys motif within the N-terminal portion is involved in insertion of copper into Sod1p under conditions of copper deprivation; protein abundance increases in response to DNA replication stress	0	0	0	0	0	0	0		0	0	0
	YIL053W	S000001315	GPP1	Glycerol-3-Phosphate Phosphatase; Constitutively expressed DL-glycerol-3-phosphate phosphatase; also known as glycerol-1-phosphatase; involved in glycerol biosynthesis, induced in response to both anaerobic and osmotic stress; GPP1 has a paralog, GPP2, that arose from the whole genome duplication	0	0	0	0	0	0	0		0	0	0
	YGR213C	S000003445	RTA1	Resistance To 7-Aminocholesterol; Protein involved in 7-aminocholesterol resistance; has seven potential membrane-spanning regions; expression is induced under both low-heme and low-oxygen conditions; member of the fungal lipid-translocating exporter (LTE) family of protein; RTA1 has a paralog, YLR046C, that arose from the whole genome duplication	0	0	0	0	0	0	0		1	1	0
	YBR014C	S000000218	GRX7	GlutaRedoXin; Cis-golgi localized monothiol glutaredoxin; more similar in activity to dithiol than other monothiol glutaredoxins; involved in the oxidative stress response; does not bind metal ions; GRX7 has a paralog, GRX6, that arose from the whole genome duplication	1	1	1	0	0	0	0		0	0	1
	YDL010W	S000002168	GRX6	GlutaRedoXin; Cis-golgi localized monothiol glutaredoxin, binds Fe-S cluster; more similar in activity to dithiol than other monothiol glutaredoxins; involved in the oxidative stress response; GRX6 has a paralog, GRX7, that arose from the whole genome duplication	1	1	1	0	0	0	0		0	0	1
	YDR032C	S000002439	PST2	Protoplasts-SecreTed; Protein with similarity to a family of flavodoxin-like proteins; induced by oxidative stress in a Yap1p dependent manner; the authentic, non-tagged protein is detected in highly purified mitochondria in high-throughput studies; protein abundance increases in response to DNA replication stress; PST2 has a paralog, RFS1, that arose from the whole genome duplication	0	0	0	0	0	0	0		1	1	1
	YBR054W	S000000258	YRO2	Protein with a putative role in response to acid stress; null mutant is sensitive to acetic acid; transcription is regulated by Haa1p and induced in the presence of acetic acid; protein observed in plasma membrane foci in the presence of acetic acid; the authentic, non-tagged protein is detected in a phosphorylated state in highly purified mitochondria in high-throughput studies1	1	1	1	1	1	0	0		0	0	0
	YHR179W	S000001222	OYE2	Old Yellow Enzyme;Conserved NADPH oxidoreductase containing flavin mononucleotide (FMN); responsible for geraniol reduction into citronellol during fermentation; homologous to Oye3p with different ligand binding and catalytic properties; may be involved in sterol metabolism, oxidative stress response, and programmed cell death; protein abundance increases in response to DNA replication stress	0	0	0	1	1	0	0		0	0	0
	YIL130W	S000001392	ASG1	Activator of Stress Genes;Zinc cluster protein proposed to be a transcriptional regulator; regulator involved in the stress response; null mutants have a respiratory deficiency, calcofluor white sensitivity and slightly increased cycloheximide resistance	0	0	0	1	1	1	1		1	0	1
	YJL078C	YJL078C	PRY3	Pathogen Related in Yeast;Cell wall-associated protein involved in export of acetylated sterols; member of the CAP protein superfamily (cysteine-rich secretory proteins (CRISP), antigen 5, and pathogenesis related 1 proteins); role in mating efficiency; expression of full-length transcript is daughter cell-specific; in response to alpha factor, a short transcript starting at +452 is expressed and…	0	0	0	1	1	1	1		0	0	0
	YJL079C	S000003615	PRY1	Pathogen Related in Yeast;Sterol binding protein involved in the export of acetylated sterols; secreted glycoprotein and member of the CAP protein superfamily (cysteine-rich secretory proteins (CRISP), antigen 5, and pathogenesis related 1 proteins); sterol export function is redundant with that of PRY2; may be involved in detoxification of hydrophobic compounds; PRY1 has a paralog, PRY2, that ar…	0	0	0	1	1	1	1		0	0	0
	YPL171C	S000006092	YPL171C	Old Yellow Enzyme;Conserved NADPH oxidoreductase containing flavin mononucleotide (FMN); homologous to Oye2p with different ligand binding and catalytic properties; has potential roles in oxidative stress response and programmed cell death	0	0	0	1	1	0	0		0	0	0
	YML004C	S000004463	GLO1	GLyOxalase;Monomeric glyoxalase I; catalyzes the detoxification of methylglyoxal (a by-product of glycolysis) via condensation with glutathione to produce S-D-lactoylglutathione; expression regulated by methylglyoxal levels and osmotic stress	1	1	1	1	1	0	0		1	1	1
	YKR013W	S000001721	PRY2	Pathogen Related in Yeast;Sterol binding protein involved in the export of acetylated sterols; secreted glycoprotein and member of the CAP protein superfamily (cysteine-rich secretory proteins (CRISP), antigen 5, and pathogenesis related 1 proteins); sterol export function is redundant with that of PRY1; may be involved in detoxification of hydrophobic compounds; PRY2 has a paralog, PRY1, that ar…	0	0	0	1	1	1	1		0	0	0
ER quality control	YHR176W	S000001219	FMO1	Flavin-containing monooxygenase; localized to the cytoplasmic face of the ER membrane; catalyzes oxidation of biological thiols to maintain the ER redox buffer ratio for correct folding of disulfide-bonded proteins	0	0	0	0	1	0	0		1	1	0
	YPL096W	S000006017	PNG1	Peptide N-Glycanase; Conserved peptide N-glycanase; required for deglycosylation of misfolded glycoproteins during proteasome-dependent degradation; localizes to the cytoplasm and nucleus; activity is enhanced by interaction with Rad23p	0	0	0	0	0	0	0		0	0	0
Glutamate biosynthesis	YAL062W	S000000058	GDH3	Glutamate DeHydrogenase; NADP(+)-dependent glutamate dehydrogenase; synthesizes glutamate from ammonia and alpha-ketoglutarate; rate of alpha-ketoglutarate utilization differs from Gdh1p; expression regulated by nitrogen and carbon sources; GDH3 has a paralog, GDH1, that arose from the whole genome duplication	0	0	0	0	0	0	0		0	0	0
	YOR375C	S000005902	GDH1	Glutamate DeHydrogenase; NADP(+)-dependent glutamate dehydrogenase; synthesizes glutamate from ammonia and alpha-ketoglutarate; rate of alpha-ketoglutarate utilization differs from Gdh3p; expression regulated by nitrogen and carbon sources; GDH1 has a paralog, GDH3, that arose from the whole genome duplication	0	0	0	0	0	0	0		0	0	0
	YDL066W	S000002224	IDP1	Isocitrate Dehydrogenase, NADP-specific; Mitochondrial NADP-specific isocitrate dehydrogenase; catalyzes the oxidation of isocitrate to alpha-ketoglutarate; not required for mitochondrial respiration and may function to divert alpha-ketoglutarate to biosynthetic processes	1	1	1	0	0	1	1		1	1	1
	YLR174W	S000004164	IDP2	Isocitrate Dehydrogenase, NADP-specific; Cytosolic NADP-specific isocitrate dehydrogenase; catalyzes oxidation of isocitrate to alpha-ketoglutarate; levels are elevated during growth on non-fermentable carbon sources and reduced during growth on glucose; IDP2 has a paralog, IDP3, that arose from the whole genome duplication	1	1	1	0	0	1	1		1	1	1
	YNL009W	S000004954	IDP3	Isocitrate Dehydrogenase, NADP-specific; Peroxisomal NADP-dependent isocitrate dehydrogenase; catalyzes oxidation of isocitrate to alpha-ketoglutarate with the formation of NADP(H+), required for growth on unsaturated fatty acids; IDP3 has a paralog, IDP2, that arose from the whole genome duplication	1	1	1	0	0	1	1		1	1	1
Glutathione metabolism	YLR299W	S000004290	ECM38	ExtraCellular Mutant; Gamma-glutamyltranspeptidase; major glutathione-degrading enzyme; involved in detoxification of electrophilic xenobiotics; expression induced mainly by nitrogen starvation	0	0	0	0	0	0	0		1	1	1
	YGR154C	S000003386	GTO1	Glutathione Transferase Omega-like; Omega-class glutathione transferase; induced under oxidative stress; putative peroxisomal localization	0	0	0	0	0	0	0		0	0	1
	YKR076W	S000001784	ECM4	ExtraCellular Mutant; Omega class glutathione transferase; not essential; similar to Ygr154cp; green fluorescent protein (GFP)-fusion protein localizes to the cytoplasm	0	0	0	0	0	0	0		0	0	1
	YMR251W	S000004863	GTO3	Glutathione Transferase Omega-like; Omega class glutathione transferase; putative cytosolic localization	0	0	0	0	0	0	0		0	0	1
	YJL101C	S000003637	GSH1	glutathione (GSH);Gamma glutamylcysteine synthetase; catalyzes the first step in glutathione (GSH) biosynthesis; expression induced by oxidants, cadmium, and mercury; protein abundance increases in response to DNA replication stress	0	0	0	1	1	1	1		1	1	1
	YOL049W	S000005409	GSH2	Glutathione;Glutathione synthetase; catalyzes the ATP-dependent synthesis of glutathione (GSH) from gamma-glutamylcysteine and glycine; induced by oxidative stress and heat shock	0	0	0	1	1	1	1		1	1	1
Methionine metabolism and (siro)heme biosynthesis	YBR213W	S000000417	MET8	METhionine requiring; Bifunctional dehydrogenase and ferrochelatase; involved in the biosynthesis of siroheme, a prosthetic group used by sulfite reductase; required for sulfate assimilation and methionine biosynthesis	0	0	0	0	0	0	0		0	0	1
	YJR010W	S000003771	MET3	METhionine requiring; ATP sulfurylase; catalyzes the primary step of intracellular sulfate activation, essential for assimilatory reduction of sulfate to sulfide, involved in methionine metabolism	0	0	0	0	0	0	0		0	0	1
	YJR137C	S000003898	MET5	METhionine requiring; Sulfite reductase beta subunit; involved in amino acid biosynthesis, transcription repressed by methionine	1	1	1	0	0	1	1		1	1	1
	YKL001C	S000001484	MET14	METhionine requiring; Adenylylsulfate kinase; required for sulfate assimilation and involved in methionine metabolism	1	0	0	0	0	0	0		0	0	1
	YKR069W	S000001777	MET1	METhionine requiring; S-adenosyl-L-methionine uroporphyrinogen III transmethylase; involved in the biosynthesis of siroheme, a prosthetic group used by sulfite reductase; required for sulfate assimilation and methionine biosynthesis	1	0	0	0	0	0	0		0	1	1
	YPR167C	S000006371	MET16	METhionine requiring; 3'-phosphoadenylsulfate reductase; reduces 3'-phosphoadenylyl sulfate to adenosine-3',5'-bisphosphate and free sulfite using reduced thioredoxin as cosubstrate, involved in sulfate assimilation and methionine metabolism	1	0	0	0	0	0	0		0	0	1
	YOR278W	S000005804	HEM4	HEMe biosynthesis; Uroporphyrinogen III synthase; catalyzes the conversion of hydroxymethylbilane to uroporphyrinogen III, the fourth step in heme biosynthesis; deficiency in the human homolog can result in the disease congenital erythropoietic porphyria	1	1	1	1	0	0	0		0	0	0
	YKL069W	S000001552	YKL069W	Methionine-R-sulfoxide reductase; reduces the R enantiomer of free Met-SO, in contrast to Ycl033Cp which reduces Met-R-SO in a peptide linkage; has a role in protection against oxidative stress; relative distribution to the nucleus increases upon DNA replication stressÂ	1	1	1	1	1	0	0		0	0	0
	YPL273W	S000006194	SAM4Â	S-AdenosylMethionine metabolism;S-adenosylmethionine-homocysteine methyltransferase; functions along with Mht1p in the conversion of S-adenosylmethionine (AdoMet) to methionine to control the methionine/AdoMet ratio; SAM4 has a paralog, YMR321C, that arose from a single-locus duplication	1	1	1	0	0	0	0		1	1	1
	YNL092W	S000005036	YNL092W	S-adenosylmethionine-dependent protein methyltransferase; capable of automethylation; member of the seven beta-strand family; YNL092W is not an essential gene	1	1	1	1	1	0	0		1	1	1
	YJR025C	S000003786	BNA1	Biosynthesis of Nicotinic Acid; 3-hydroxyanthranilic acid dioxygenase; required for the de novo biosynthesis of NAD from tryptophan via kynurenine; expression regulated by Hst1p	1	1	1	1	0	0	1		1	1	1
Nucleotide salvage/metabolism	YKL216W	S000001699	URA1	URAcil requiring; Dihydroorotate dehydrogenase; catalyzes the fourth enzymatic step in the de novo biosynthesis of pyrimidines, converting dihydroorotic acid into orotic acid	0	0	0	0	0	0	0		0	0	1
	YDR400W	S000002808	URH1	URidine Hydrolase; Uridine nucleosidase (uridine-cytidine N-ribohydrolase); cleaves N-glycosidic bonds in nucleosides; involved in the pyrimidine salvage and nicotinamide riboside salvage pathways	1	1	1	1	0	0	0		0	0	0
	YLR245C	S000004235	CDD1	CytiDine Deaminase; Cytidine deaminase; catalyzes the modification of cytidine to uridine in vitro but native RNA substrates have not been identified, localizes to both the nucleus and cytoplasm	1	1	1	1	0	0	1		0	0	0
Phosphate metabolism	YDR452W	S000002860	PPN1	Vacuolar endopolyphosphatase with a role in phosphate metabolism; functions as a homodimer; relocalizes from vacuole to cytoplasm upon DNA replication stress	0	0	0	0	0	1	1		0	0	0
	YDR481C	S000002889	PHO8	PHOsphate metabolism; Repressible vacuolar alkaline phosphatase; regulated by levels of Pi and by Pho4p, Pho9p, Pho80p, Pho81p and Pho85p; dephosphorylates phosphotyrosyl peptides; contributes to NAD+ metabolism by producing nicotinamide riboside from NMN	0	0	0	0	0	1	1		1	1	1
	YDR530C	S000002938	APA2	AP4A phosphorylase; Diadenosine 5',5'''-P1,P4-tetraphosphate phosphorylase II; AP4A phosphorylase involved in catabolism of bis(5'-nucleosidyl) tetraphosphates; APA2 has a paralog, APA1, that arose from the whole genome duplication	0	0	0	0	0	1	1		0	0	1
Protease/peptidase	YBR286W	S000000490	APE3	AminoPEptidase; Vacuolar aminopeptidase Y; processed to mature form by Prb1p	0	0	0	0	0	0	0		0	1	0
	YHR132C	S000001174	ECM14	ExtraCellular Mutant; Putative metalloprotease with similarity to zinc carboxypeptidases; required for normal cell wall assembly	0	0	0	0	0	0	0		0	0	0
	YIL108W	S000001370		Putative metalloendopeptidase; forms cytoplasmic foci upon DNA replication stress	0	0	0	0	0	0	0		0	0	0
	YOL057W	S000005418	YOL057W	Dipeptidyl-peptidase III; cleaves dipeptides from the amino terminus of target proteins; highly active on synthetic substrate Arg-Arg-2-naphthylamide; mammalian ortholog may be a biomarker for some cancers	1	1	1	1	1	0	0		1	1	1
Thiamine biosynthesis/transport	YGR144W	S000003376	THI4	THIamine metabolism; Thiazole synthase; abundant protein involved in the formation of the thiazole moiety of thiamine during thiamine biosynthesis; acts more as a co-substrate rather than an enzyme by providing the sulphur source for thiazole formation; undergoes a single turnover only; required for mitochondrial genome stability in response to DNA damaging agents	0	0	0	0	0	0	0		1	1	1
	YLR237W	S000004227	THI7	THIamine metabolism; Plasma membrane transporter responsible for the uptake of thiamine; member of the major facilitator superfamily of transporters; mutation of human ortholog causes thiamine-responsive megaloblastic anemia	0	0	0	0	0	0	0		0	0	1
	YOL055C	S000005416	THI20	THIamine metabolism; Trifunctional enzyme of thiamine biosynthesis, degradation and salvage; has hydroxymethylpyrimidine (HMP) kinase, HMP-phosphate (HMP-P) kinase and thiaminase activities; member of a gene family with THI21 and THI22; HMP and HMP-P kinase activity redundant with Thi21p	0	0	0	0	0	0	0		1	1	1
	YPL214C	S000006135	THI6	THIamine biosynthesis; Thiamine-phosphate diphosphorylase and hydroxyethylthiazole kinase; required for thiamine biosynthesis; GFP-fusion protein localizes to the cytoplasm in a punctate pattern	0	0	0	0	0	0	0		1	1	1
	YPL258C	S000006179	THI21	THIamine metabolism; Hydroxymethylpyrimidine (HMP) and HMP-phosphate kinase; involved in thiamine biosynthesis; member of a gene family with THI20 and THI22; functionally redundant with Thi20p	0	0	0	0	0	0	0		1	1	1
	YPR121W	S000006325	THI22	Chr XVI from 778579-780297, Verified ORF, "Protein with similarity to hydroxymethylpyrimidine phosphate kinases; member of a gene family with THI20 and THI21; not required for thiamine biosynthesis"	0	0	0	0	0	0	0		1	1	1
Transporters/channels	YBL042C	S000000138	FUI1	5-FlUorourIdine resistance; High affinity uridine permease, localizes to the plasma membrane; also mediates low but significant transport of the cytotoxic nucleoside analog 5-fluorouridine; not involved in uracil transport; relative distribution to the vacuole increases upon DNA replication stress	0	0	0	0	0	0	0		0	0	1
	YBR021W	S000000225	FUR4	5-FlUoRouridine sensitivity; Plasma membrane localized uracil permease; expression is tightly regulated by uracil levels and environmental cues; conformational alterations induced by unfolding or substrate binding result in Rsp5p-mediated ubiquitination and degradation	0	0	0	0	0	0	0		0	0	1
	YBR296C	S000000500	PHO89	PHOsphate metabolism; Plasma membrane Na+/Pi cotransporter; active in early growth phase; similar to phosphate transporters of Neurospora crassa; transcription regulated by inorganic phosphate concentrations and Pho4p; mutations in related human transporter genes hPit1 and hPit2 are associated with hyperphosphatemia-induced calcification of vascular tissue and familial idiopathic basal ganglia ca…	0	0	0	0	0	0	0		0	0	0
	YER185W	S000000987	PUG1	Protoporphyrin Uptake Gene; Plasma membrane protein involved in protoprophyrin and heme transport; roles in the uptake of protoprophyrin IX and the efflux of heme; expression is induced under both low-heme and low-oxygen conditions; member of the fungal lipid-translocating exporter (LTE) family of proteins	0	0	0	0	0	0	0		0	0	0
	YHL016C	S000001008	DUR3	Degradation of URea; Plasma membrane transporter for both urea and polyamines; expression is highly sensitive to nitrogen catabolite repression and induced by allophanate, the last intermediate of the allantoin degradative pathway	0	0	0	0	0	0	0		0	0	0
	YIL023C	S000001285	YKE4	Yeast ortholog of mouse KE4; Zinc transporter; localizes to the ER; null mutant is sensitive to calcofluor white, leads to zinc accumulation in cytosol; ortholog of the mouse KE4 and member of the ZIP (ZRT, IRT-like Protein) family	0	0	0	0	0	0	0		0	0	0
	YJL093C	S000003629	TOK1	Outward-rectifier potassium channel of the plasma membrane; has two pore domains in tandem, each of which forms a functional channel permeable to potassium; carboxy tail functions to prevent inner gate closures; target of K1 toxin	0	0	0	0	0	0	0		0	0	0
	YOR071C	S000005597	NRT1	Nicotinamide Riboside Transporter; High-affinity nicotinamide riboside transporter; also transports thiamine with low affinity; shares sequence similarity with Thi7p and Thi72p; proposed to be involved in 5-fluorocytosine sensitivity	0	0	0	0	0	0	0		0	0	1
	YOR192C	S000005718	THI72	THI7 homologue 2; Transporter of thiamine or related compound; shares sequence similarity with Thi7p	0	0	0	0	0	0	0		0	0	1
	YPR201W	S000006405	ARR3	ARsenicals Resistance; Plasma membrane metalloid/H+ antiporter; transports arsenite and antimonite; required for resistance to arsenic compounds; transcription is activated by Arr1p in the presence of arsenite	0	0	0	0	0	0	0		0	0	1
	YKL221W	S000001704	MCH2	MonoCarboxylate transporter Homologue; Protein with similarity to mammalian monocarboxylate permeases; monocarboxylate permeases are involved in transport of monocarboxylic acids across the plasma membrane but mutant is not deficient in monocarboxylate transport	0	0	0	0	0	0	0		0	0	0
	YOL158C	S000005518	ENB1	ENteroBactin; Endosomal ferric enterobactin transporter; expressed under conditions of iron deprivation; member of the major facilitator superfamily; expression is regulated by Rcs1p and affected by chloroquine treatment	1	1	1	1	0	0	0		1	0	1
	YCR010C	S000000603	ADY2	Accumulation of DYads; Acetate transporter required for normal sporulation; phosphorylated in mitochondria; ADY2 has a paralog, ATO2, that arose from the whole genome duplication	0	0	0	0	0	1	1		0	0	1
	YJL094C	S000003630	KHA1	Putative K+/H+ antiporter; has a probable role in intracellular cation homeostasis; localized to Golgi vesicles and detected in highly purified mitochondria in high-throughput studies	0	0	0	0	0	1	1		0	1	1
	YKL175W	S000001658	ZRT3	Vacuolar membrane zinc transporter; transports zinc from storage in the vacuole to the cytoplasm when needed; transcription is induced under conditions of zinc deficiency	0	0	0	0	0	1	1		0	0	0
	YKL217W	S000001700	JEN1	Monocarboxylate/proton symporter of the plasma membrane; transport activity is dependent on the pH gradient across the membrane; mediates high-affinity uptake of carbon sources lactate, pyuvate, and acetate, and also of the micronutrient selenite, whose structure mimics that of monocarboxylates; expression and localization are tightly regulated, with transcription repression, mRNA degradation, an…	0	0	0	1	0	1	1		1	1	1
	YLL055W	S000003978	YCT1	Yeast Cysteine Transporter; High-affinity cysteine-specific transporter; has similarity to the Dal5p family of transporters; green fluorescent protein (GFP)-fusion protein localizes to the endoplasmic reticulum; YCT1 is not an essential gene	1	1	1	0	0	1	1		0	0	0
	YNR002C	S000005285	ATO2	Ammonia (Ammonium) Transport Outward; Putative transmembrane protein involved in export of ammonia; ammonia is a starvation signal that promotes cell death in aging colonies; phosphorylated in mitochondria; member of the TC 9.B.33 YaaH family; homolog of Y. lipolytica Gpr1p; ATO2 has a paralog, ADY2, that arose from the whole genome duplication	0	0	0	0	0	1	1		0	0	1
	YDR384C	S000002792	ATO3	Ammonia (Ammonium) Transport Outward; Plasma membrane protein, putative ammonium transporter; regulation pattern suggests a possible role in export of ammonia from the cell; phosphorylated in mitochondria; member of the TC 9.B.33 YaaH family of putative transporters	0	0	0	0	0	1	1		0	0	0
	YOR306C	S000005833	MCH5	MonoCarboxylate transporter Homologue ;Plasma membrane riboflavin transporter; facilitates the uptake of vitamin B2; required for FAD-dependent processes; sequence similarity to mammalian monocarboxylate permeases, however mutants are not deficient in monocarboxylate transport	1	1	1	1	1	0	0		0	0	0
	YOL119C	S000005479	YOL119C	MonoCarboxylate transporter Homologue;Protein with similarity to mammalian monocarboxylate permeases; monocarboxylate permeases are involved in transport of monocarboxylic acids across the plasma membrane but mutant is not deficient in monocarboxylate transport	1	1	1	1	1	0	0		0	0	0
	YNL125C	S000005069	ESBP6Â	Protein with similarity to monocarboxylate permeases; appears not to be involved in transport of monocarboxylates such as lactate, pyruvate or acetate across the plasma membrane	1	1	1	1	1	0	0		0	0	0
	YLR220W	S000004210	CCC1Â	Cross-Complements Ca(2+) phenotype of csg1 ; Vacuolar Fe2+/Mn2+ transporter; suppresses respiratory deficit of yfh1 mutants, which lack the ortholog of mammalian frataxin, by preventing mitochondrial iron accumulation; relative distribution to the vacuole decreases upon DNA replication stress	1	1	1	1	1	0	0		1	1	1
	YDR438W	S000002846	THI74	Mitochondrial transporter repressible by thiamine; THI74 has a paralog, YML018C, that arose from the whole genome duplication; shows sequence homology to human gene SLC35F3, a thiamine transporter implicated in hypertension	0	0	0	1	1	1	1		0	1	0
	YEL065W	S000000791	SIT1	Siderophore Iron Transport;Ferrioxamine B transporter; member of the ARN family of transporters that specifically recognize siderophore-iron chelates; transcription is induced during iron deprivation and diauxic shift; potentially phosphorylated by Cdc28p	1	0	0	1	1	1	1		0	0	1
	YIL121W	S000001383	QDR2Â	QuiniDine Resistance;Plasma membrane transporter of the major facilitator superfamily; member of the 12-spanner drug:H(+) antiporter DHA1 family; exports copper; has broad substrate specificity and can transport many mono- and divalent cations; transports a variety of drugs and is required for resistance to quinidine, barban, cisplatin, and bleomycin; contributes to potassium homeostasis; express…	0	0	0	1	1	0	0		0	0	0
	YHL047C	S000001039	ARN2	AFT1 ReguloN;Transporter; member of the ARN family of transporters that specifically recognize siderophore-iron chelates; responsible for uptake of iron bound to the siderophore triacetylfusarinine C	1	1	1	1	1	0	0		0	0	1
Other	YBR227C	S000000431	MCX1	Mitochondrial ClpX; Mitochondrial matrix protein; putative ATP-binding chaperone with non-proteolytic function; similar to bacterial ClpX proteins	1	0	0	0	0	0	0		1	1	0
	YDR030C	S000002437	RAD28	RADiation sensitive; Protein involved in DNA repair; related to the human CSA protein that is involved in transcription-coupled repair nucleotide excision repair	0	0	0	0	0	0	0		0	0	0
	YDR242W	S000002650	AMD2	AMiDase; Putative amidase	0	0	0	0	0	0	0		1	1	1
	YER152C	S000000954		Protein with 2-aminoadipate transaminase activity; shares amino acid similarity with the aminotransferases Aro8p and Aro9p; YER152C is not an essential gene	0	0	0	0	0	0	0		0	1	0
	YGL196W	S000003164	DSD1	D-serine dehydratase (aka D-serine ammonia-lyase); converts D-serine to pyruvate and ammonia by a reaction dependent on pyridoxal 5'-phosphate and zinc; may play a role in D-serine detoxification; L-serine is not a substrate	0	0	0	0	0	0	0		0	0	0
	YJL145W	S000003681	SFH5	Sec Fourteen Homolog; Non-classical phosphatidylinositol transfer protein (PITP); exhibits PI- but not PC-transfer activity; localizes to the peripheral endoplasmic reticulum, cytosol and microsomes; similar to Sec14p; partially relocalizes to the plasma membrane upon DNA replication stress	0	0	0	0	0	0	0		0	0	0
	YLL057C	S000003980	JLP1	dnaJ-Like Protein; Fe(II)-dependent sulfonate/alpha-ketoglutarate dioxygenase; involved in sulfonate catabolism for use as a sulfur source; contains sequence that resembles a J domain (typified by the E. coli DnaJ protein); induced by sulphur starvation	0	0	0	0	0	0	0		0	0	0
	YLR046C	S000004036		Putative membrane protein; member of the fungal lipid-translocating exporter (LTE) family of proteins; transcription is activated by paralogous transcription factors Yrm1p and Yrr1p along with genes involved in multidrug resistance; YLR046C has a paralog, RTA1, that arose from the whole genome duplication	0	0	0	0	0	0	0		0	1	0
	YLR047C	S000004037	FRE8	Protein with sequence similarity to iron/copper reductases; involved in iron homeostasis; deletion mutant has iron deficiency/accumulation growth defects; expression increased in the absence of copper-responsive transcription factor Mac1p	0	0	0	0	0	0	0		0	0	0
	YMR302C	S000004917	YME2	Yeast Mitochondrial Escape; Integral inner mitochondrial membrane protein; role in maintaining mitochondrial nucleoid structure and number; mutants exhibit an increased rate of mitochondrial DNA escape; shows some sequence similarity to exonucleases	0	0	0	0	0	0	0		0	1	1
	YPL088W	S000006009		Putative aryl alcohol dehydrogenase; transcription is activated by paralogous transcription factors Yrm1p and Yrr1p along with genes involved in multidrug resistance	0	0	0	0	0	0	0		1	1	1
	YPL103C	S000006024	FMP30	Found in Mitochondrial Proteome; Protein with a role in maintaining mitochondrial morphology; also involved in maintaining normal cardiolipin levels; mitochondrial inner membrane protein; proposed to be involved in N-acylethanolamine metabolism; related to mammalian N-acylPE-specific phospholipase D	0	0	0	0	0	0	0		0	0	1
	YPR022C	S000006226		Putative transcription factor, as suggested by computational analysis; green fluorescent protein (GFP)-fusion protein localizes to both the cytoplasm and the nucleus and is induced in response to the DNA-damaging agent MMS	0	0	0	0	0	0	0		0	0	0
	YPR127W	S000006331		Putative pyridoxine 4-dehydrogenase; differentially expressed during alcoholic fermentation; expression activated by transcription factor YRM1/YOR172W; green fluorescent protein (GFP)-fusion protein localizes to both the cytoplasm and the nucleus	0	0	0	0	0	0	0		1	1	1
	YDR465C	S000002873	RMT2	aRginine MeThyltransferase; Arginine N5 methyltransferase; methylates ribosomal protein Rpl12 (L12) on Arg67; relative distribution to the nucleus increases upon DNA replication stress	0	0	0	1	0	0	0		1	1	1
	YBR015C	S000000219	MNN2	MaNNosyltransferase; Alpha-1,2-mannosyltransferase; responsible for addition of the first alpha-1,2-linked mannose to form the branches on the mannan backbone of oligosaccharides, localizes to an early Golgi compartment	0	0	0	0	0	0	0		0	0	0
	YJL186W	S000003722	MNN5	MaNNosyltransferase; Alpha-1,2-mannosyltransferase; responsible for addition of the second alpha-1,2-linked mannose of the branches on the mannan backbone of oligosaccharides, localizes to an early Golgi compartment	0	0	0	0	0	0	0		0	0	0
	YBL015W	S000000111	ACH1	Acetyl CoA Hydrolase; Protein with CoA transferase activity; particularly for CoASH transfer from succinyl-CoA to acetate; has minor acetyl-CoA-hydrolase activity; phosphorylated; required for acetate utilization and for diploid pseudohyphal growth	0	0	0	0	0	0	0		0	0	0
	YLR098C	S000004088	CHA4	Catabolism of Hydroxy Amino acids; DNA binding transcriptional activator; mediates serine/threonine activation of the catabolic L-serine (L-threonine) deaminase (CHA1); Zinc-finger protein with Zn[2]-Cys[6] fungal-type binuclear cluster domain	1	1	1	1	0	0	1		1	1	1
	YOR337W	S000005864	TEA1	Ty Enhancer Activator; Ty1 enhancer activator involved in Ty enhancer-mediated transcription; required for full levels of Ty enhancer-mediated transcription; C6 zinc cluster DNA-binding protein	1	1	1	0	0	0	1		0	0	1
	YIL079C	S000001341	AIR1	Arginine methyltransferase-Interacting RING finger protein; Zinc knuckle protein; involved in nuclear RNA processing and degradation as a component of the TRAMP complex; stimulates the poly(A) polymerase activity of Pap2p in vitro; AIR1 has a paralog, AIR2, that arose from the whole genome duplication; although Air1p and Air2p are homologous TRAMP subunits, they have nonredundant roles in regulat…	0	0	0	0	0	1	1		0	0	0
	YIL164C	S000001426	NIT1	NITrilase superfamily; Nitrilase; member of the nitrilase branch of the nitrilase superfamily; in closely related species and other S. cerevisiae strain backgrounds YIL164C and adjacent ORF, YIL165C, likely constitute a single ORF encoding a nitrilase gene	0	0	0	0	0	1	1		0	0	0
	YJL083W	S000003619	TAX4	EH domain-containing protein; involved in regulating phosphatidylinositol 4,5-bisphosphate levels and autophagy; Irs4p and Tax4p bind and activate the PtdIns phosphatase Inp51p; Irs4p and Tax4p are involved in localizing Atg17p to the PAS; TAX4 has a paralog, IRS4, that arose from the whole genome duplication	0	0	0	0	0	1	1		0	0	0
	YKL215C	S000001698	OXP1	OXoProlinase; 5-oxoprolinase; enzyme is ATP-dependent and functions as a dimer; similar to mouse Oplah gene; green fluorescent protein (GFP)-fusion protein localizes to the cytoplasm; protein abundance increases in response to DNA replication stress	0	0	0	0	0	1	1		1	1	1
	YKR019C	S000001727	IRS4	Increased rDNA Silencing; EH domain-containing protein; involved in regulating phosphatidylinositol 4,5-bisphosphate levels and autophagy; Irs4p and Tax4p bind and activate the PtdIns phosphatase Inp51p; Irs4p and Tax4p are involved in localizing Atg17p to the PAS; IRS4 has a paralog, TAX4, that arose from the whole genome duplication	0	0	0	0	0	1	1		0	0	0
	YLR059C	S000004049	REX2	Rna EXonuclease; 3'-5' RNA exonuclease; involved in 3'-end processing of U4 and U5 snRNAs, 5S and 5.8S rRNAs, and RNase P and RNase MRP RNA; localized to mitochondria and null suppresses escape of mtDNA to nucleus in yme1 yme2 mutants; RNase D exonuclease	1	0	0	0	0	1	1		1	1	1
	YLR460C	S000004452		Member of the quinone oxidoreductase family; up-regulated in response to the fungicide mancozeb; possibly up-regulated by iodine	0	0	0	0	0	1	1		0	0	0
	YNL197C	S000005141	WHI3	WHIskey; RNA binding protein that sequesters CLN3 mRNA in cytoplasmic foci; acts as a cytoplasmic retention factor for Cdc28p and associated cyclins; regulates cell fate and dose-dependently regulates the critical cell size required for passage through Start; Tpk1p (PKA) mediated phosphorylation (S568) inhibits Whi3p function, decreasing its interaction with CLN3 mRNA; WHI3 has a paralog, WHI4, t…	0	0	0	0	0	1	1		0	0	1
	YPR073C	S000006277	LTP1	Protein phosphotyrosine phosphatase of unknown cellular role; activated by adenine	0	0	0	0	0	1	1		1	1	1
	YGR194C	S000003426	XKS1	XyluloKinaSe; Xylulokinase; converts D-xylulose and ATP to xylulose 5-phosphate and ADP; rate limiting step in fermentation of xylulose; required for xylose fermentation by recombinant S. cerevisiae strains	0	0	0	0	0	1	1		1	1	1
	YDL086W	S000002244		Putative carboxymethylenebutenolidase; the authentic, non-tagged protein is detected in highly purified mitochondria in high-throughput studies; YDL086W is not an essential gene	1	1	1	0	0	1	1		0	0	0
	YJR067C	S000003828	YAE1	Protein that forms a complex with Lto1p and Rli1p; essential for growth under standard (aerobic) conditions but not under anaerobic conditions; may have a role in protection of ribosomal assembly and function from damage due to reactive oxygen species	1	1	1	0	0	0	1		0	0	0
	YOR110W	S000005636	TFC7	RNA pol III transcription initiation factor complex (TFIIIC) subunit; part of the TauA globular domain of TFIIIC that binds DNA at the BoxA promoter sites of tRNA and similar genes; TFC7 has a paralog, YNL108C, that arose from the whole genome duplication	1	1	1	0	0	1	1		0	0	0
	YDL175C	S000002334	AIR2	Arginine methyltransferase-Interacting RING finger protein; RNA-binding subunit of the TRAMP nuclear RNA surveillance complex; involved in nuclear RNA processing and degradation; involved in TRAMP complex assembly as a bridge between Mtr4p and Trf4p; stimulates the poly(A) polymerase activity of Pap2p in vitro; has 5 zinc knuckle motifs; AIR2 has a paralog, AIR1, that arose from the whole genome …	0	0	0	0	0	1	1		0	0	0
	YDR257C	S000002665	RKM4	Ribosomal lysine (K) Methyltransferase; Ribosomal lysine methyltransferase; specific for monomethylation of Rpl42ap and Rpl42bp (lysine 55); nuclear SET-domain containing protein	0	0	0	0	0	1	1		1	1	0
	YOR251C	S000005777	TUM1	ThioUridine Modification; Rhodanese domain sulfur transferase; accepts persulfite from Nfs1p and transfers it to Uba4p in the pathway for 2-thiolation of the wobble uridine base of tRNAs; also stimulates sulfur transfer by Nfs1p; may be mitochondrially localized	0	0	0	0	0	1	1		1	1	1
	YCR014C	S000000607	POL4	POLymerase;DNA polymerase IV; undergoes pair-wise interactions with Dnl4p-Lif1p and Rad27p to mediate repair of DNA double-strand breaks by non-homologous end joining (NHEJ); homologous to mammalian DNA polymerase beta	0	0	0	1	1	0	0		0	0	0
	YDR033W	S000002440	MRH1	Protein that localizes primarily to the plasma membrane; also found at the nuclear envelope; long-lived protein that is asymmetrically retained in the plasma membrane of mother cells; the authentic, non-tagged protein is detected in mitochondria in a phosphorylated state; null mutation confers sensitivity to acetic acid	1	1	1	1	1	0	0		0	0	0
	YDR229W	S000002637	IVY1	Interacting with Vps33p and Ypt7p;Phospholipid-binding protein that interacts with both Ypt7p and Vps33p; may partially counteract the action of Vps33p and vice versa, localizes to the rim of the vacuole as cells approach stationary phase	0	0	0	1	1	1	1		1	0	0
	YER142C	S000000944	MAG1	3-MethylAdenine DNA Glycosylase;3-methyl-adenine DNA glycosylase; involved in protecting DNA against alkylating agents; initiates base excision repair by removing damaged bases to create abasic sites that are subsequently repaired; protein abundance increases in response to DNA replication stress	0	0	0	1	1	1	1		0	0	0
	YER134C	S000000936	YER134C	Magnesium-dependent acid phosphatase; member of the haloacid dehalogenase superfamily; non-essential gene	1	1	1	1	1	0	0		0	0	1
	YER163C	S000000965	GCG1	Gamma-glutamyl Cyclotransferase acting on Glutathione;Gamma-glutamyl cyclotransferase; cleaves the gamma-glutamyl bond of glutathione to yield 5-oxoproline and a Cys-Gly dipeptide; similar to mammalian pro-apoptotic protein ChaC1; expression of mouse ChaC1 in yeast increases apoptosis; green fluorescent protein (GFP)-fusion protein localizes to the cytoplasm and nucleus; periodically expressed du…	0	0	0	1	1	1	1		1	1	1
	YJL127C	S000003663	SPT10	SuPpressor of Ty;Histone H3 acetylase with a role in transcriptional regulation; sequence-specific activator of histone genes, binds specifically and cooperatively to pairs of UAS elements in core histone promoters, functions at or near TATA box; involved in S phase-specific acetylation of H3K56 at histone promoters, which is required for recruitment of SWI/SNF nucleosome remodeling complex and s…	0	0	0	1	1	0	0		1	0	0
	YKL201C	S000001684	MNN4	MaNNosyltransferase;Putative positive regulator of mannosylphosphate transferase Mnn6p; involved in mannosylphosphorylation of N-linked oligosaccharides; expression increases in late-logarithmic and stationary growth phases; coding sequence contains length polymorphisms in different strains; MNN4 has a paralog, YJR061W, that arose from the whole genome duplication	0	0	0	1	1	1	1		0	0	0
	YKR043C	S000001751	SHB17	SedoHeptulose 1,7-Bisphosphatase;Sedoheptulose bisphosphatase involved in riboneogenesis; dephosphorylates sedoheptulose 1,7-bisphosphate, which is converted via the nonoxidative pentose phosphate pathway to ribose-5-phosphate; facilitates the conversion of glycolytic intermediates to pentose phosphate units; also has fructose 1,6-bisphosphatase activity but this is probably not biologically rele…	0	0	0	1	1	1	1		1	1	1
	YOR059C	S000005585	LPL1Â	LD phospholipase;Phospholipase; contains lipase specific GXSXG motif; maintains lipid droplet (LD) morphology; induced by transcription factor Rpn4p; protein abundance increases in response to DNA replication stress	1	1	1	1	1	0	0		1	1	1
	YNL108C	S000005052	YNL108C	Protein phosphatase; similar to prokaryotic phosphotransfer enzymes; null mutant shows alterations in glucose metabolism; GFP-fusion protein localizes to the cytoplasm and nucleus; YNL108C has a paralog, TFC7, that arose from the whole genome duplicationÂ	1	1	1	0	0	1	1		0	0	0
	YJR069C	S000003830	HAM1	6-n-HydroxylAMinopurine sensitive; Nucleoside triphosphate pyrophosphohydrolase; active against various substrates including ITP, dITP and XTP; mediates exclusion of non canonical purines, pyrimidines from dNTP pools; functions with YJL055W to mediate resistance to 5-FU; specifically reduces the incorporation of 5-FU into RNA without affecting uptake or incorporation of uracil into RNA; protein a…	1	0	1	0	1	1	1		1	1	1
	YLR183C	S000004173	TOS4	Target Of Sbf; Putative transcription factor, contains Forkhead Associated domain; binds chromatin; involved in expression homeostasis, buffering of mRNA synthesis rate against gene dosage changes during S phase; target of SBF transcription factor; expression is periodic and peaks in G1; involved in DNA replication checkpoint response; interacts with Rpd3 and Set3 histone deacetylase complexes; A…	1	1	1	1	1	0	0		0	0	0
	YLR451W	S000004443	LEU3	LEUcine biosynthesis; Zinc-knuckle transcription factor, repressor and activator; regulates genes involved in branched chain amino acid biosynthesis and ammonia assimilation; acts as a repressor in leucine-replete conditions and as an activator in the presence of alpha-isopropylmalate, an intermediate in leucine biosynthesis that accumulates during leucine starvation	0	0	0	1	1	1	1		0	0	0
Proteins of unknown function	YOL162W	S000005522		Putative protein of unknown function; member of the Dal5p subfamily of the major facilitator family	0	0	0	0	0	0	0		0	0	0
	YDR132C	S000002539		Protein of unknown function; protein increases in abundance and relative distribution to the nucleus increases upon DNA replication stress; YDR132C has a paralog, YLR108C, that arose from the whole genome duplication	0	0	0	0	0	0	0		0	0	0
	YIL067C	S000001329		Uncharacterized protein of unknown function	0	0	0	0	0	0	0		1	1	0
	YJR124C	S000003885		Putative protein of unknown function; expression induced under calcium shortage	0	0	0	0	0	0	0		0	0	0
	YLR108C	S000004098		Protein of unknown function; green fluorescent protein (GFP)-fusion protein localizes to the nucleus; YLR108C is not an esssential gene; protein abundance increases in response to DNA replication stress; YLR108C has a paralog, YDR132C, that arose from the whole genome duplication	0	0	0	0	0	0	0		0	0	0
	YOL137W	S000005497	BSC6	Bypass of Stop Codon; Protein of unknown function with 8 putative transmembrane segments; ORF exhibits genomic organization compatible with a translational readthrough-dependent mode of expression	0	0	0	0	0	0	0		0	0	0
	YBR052C	S000000256	RFS1	Rad55 (Fifty-five) Suppressor; Protein of unknown function; member of a flavodoxin-like fold protein family that includes Pst2p and Ycp4p; green fluorescent protein (GFP)-fusion protein localizes to the cytoplasm in a punctate pattern; RFS1 has a paralog, PST2, that arose from the whole genome duplication	0	0	0	0	0	0	0		1	0	1
	YCR004C	S000000597	YCP4	Protein of unknown function; has sequence and structural similarity to flavodoxins; predicted to be palmitoylated; the authentic, non-tagged protein is detected in highly purified mitochondria in high-throughput studies	0	0	0	0	0	0	0		1	1	1
	YJR098C	S000003859		Putative protein of unknown function; the authentic, non-tagged protein is detected in highly purified mitochondria in high-throughput studies	0	0	0	0	0	0	0		0	0	1
	YCR102C	S000000699		Putative protein of unknown function; involved in copper metabolism; similar to C. carbonum toxD gene; member of the quinone oxidoreductase family	0	0	0	0	0	1	1		0	0	0
	YDL237W	S000002396	AIM6	Altered Inheritance rate of Mitochondria; Putative protein of unknown function; required for respiratory growth; YDL237W is not an essential gene	0	0	0	1	0	1	1		0	0	0
	YER004W	S000000806	FMP52	Found in Mitochondrial Proteome; Protein of unknown function; localized to the mitochondrial outer membrane; induced by treatment with 8-methoxypsoralen and UVA irradiation	0	0	0	0	0	1	1		0	0	0
	YIL001W	S000001263		Putative protein of unknown function; contains a BTB/POZ domain which generally function in protein interactions; deletion slightly improved competitive fitness in rich media; GFP-tagged protein is localized to the cytoplasm	0	0	0	0	0	1	1		0	0	0
	YKL033W-A	S000007242		Putative protein of unknown function; similar to uncharacterized proteins from other fungi	0	0	0	0	0	1	1		1	1	1
	YLR352W	S000004344		Putative protein of unknown function with similarity to F-box proteins; interacts with Skp1p and Cdc53p; YLR352W is not an essential gene	0	0	0	0	0	1	1		0	0	0
	YNL134C	S000005078		Protein of unknown function; similar to dehydrogenases from other model organisms; green fluorescent protein (GFP)-fusion protein localizes to both the cytoplasm and nucleus; protein abundance increases in response to DNA replication stress	0	0	0	0	0	1	1		0	0	0
	YMR233W	S000004846	TRI1	Non-essential sumoylated protein of unknown function; similar to components of human SWI/SNF complex including SMRD3; green fluorescent protein (GFP)-fusion protein localizes to the cytoplasm, nucleus and nucleolus; TRI1 has a paralog, UAF30, that arose from the whole genome duplication	1	1	1	0	0	1	1		1	1	1
	YLR422W	S000004414		DOCK1 homolog; Protein of unknown function with similarity to human DOCK proteins; interacts with Ino4p; green fluorescent protein (GFP)-fusion protein localizes to the cytoplasm, YLR422W is not an essential protein; DOCK proteins act as guanine nucleotide exchange factors	1	1	1	0	0	1	1		0	0	1
	YJL206C	S000003741	YJL206C	Putative protein of unknown function; similar to transcriptional regulators from the Zn[2]-Cys[6] binuclear cluster protein family; mRNA is weakly cell cycle regulated, peaking in S phase; induced rapidly upon MMS treatment	0	0	0	1	1	1	1		1	0	1
	YJR061W	S000003822	MNN14	MaNNosyltransferase regulator; Putative protein of unknown function; non-essential gene; transcription repressed by Rm101p; YJR061W has a paralog, MNN4, that arose from the whole genome duplication	0	0	0	1	1	1	1		0	0	0
	YML018C	S000004480	YML018C	Protein of unknown function; green fluorescent protein (GFP)-fusion protein localizes to the membrane of the vacuole; physical interaction with Atg27p suggests a possible role in autophagy; YML018C is not an essential gene; relative distribution to the vacuolar membrane decreases upon DNA replication stress; YML018C has a paralog, THI74, that arose from the whole genome duplication	0	0	0	1	1	1	1		0	1	1
	YMR155W	S000004764	YMR155W	Putative protein of unknown function; identified as interacting with Hsp82p in a high-throughput two-hybrid screen	1	1	1	1	1	0	0		0	0	1
	YOR389W	S000005916	YOR389W	Putative protein of unknown function; expression regulated by copper levelsÂ	0	0	0	1	1	0	0		1	1	0
	YPL199C	S000006120	YPL199C	Putative protein of unknown function; predicted to be palmitoylatedÂ	0	1	0	1	1	1	1		1	1	1
	YOR238W	S000005764	YOR238W	Putative protein of unknown function; green fluorescent protein (GFP)-fusion protein localizes to the cytoplasm	0	0	0	0	0	0	0		1	1	1
	YDL144C	YDL144C	SGDID:S000002303	Chr IV from 199733-198663, reverse complement, Uncharacterized ORF, "Putative protein of unknown function; green fluorescent protein (GFP)-fusion protein localizes to the cytoplasm and nucleus; YDL144C is not an essential gene."	0	0	0	0	0	0	0		1	1	1
	YPL277C	YPL277C	SGDID:S000006198	Chr XVI from 16868-15405, reverse complement, Uncharacterized ORF, "Putative protein of unknown function; localized to the membranes; gene expression regulated by copper levels	0	0	0	1	1	0	0		1	1	0
Total number of ACG genes missing					47	41	41	54	47	62	67		61	69	95
*GcC1, Golovinomyces cichoracearum UCSC1; GcM1, G. cichoracearum UMSG1; OnM2, Oidium neolycopersici UMSG2; GcM3, G. cichoracearum UMSG3; EnC: Grapevine powdery mildew Erysiphe necator C-strain; Bgh, Blumeria graminis f.sp. hordei; Bgt, B. graminis f.sp. tritici. Yeast (Saccharomyces cerevisiae) proteins present in the genomes of other ascomycete fungi (Colletotrichum higginsianum (Chi), Sclerotin…

## Sheet: Table S5 
Supplemental Table S5. Gene clusters grouped by all genes from the eight powdery mildew genomes*
group	conservation#	Bgh	BghR1	Bgt	EnC	GcC1	GcM1	OnM2	GcM3	No. of members	No. of biotypes	member
OG0000000	L-Core	0	1	4	458	11	8	6	7	495	7	BghR1|BGHR1_17199,Bgt|EPQ66221.1,Bgt|EPQ66694.1,Bgt|EPQ66957.1,Bgt|EPQ67534.1,Ene|KHJ30006.1,Ene|KHJ30025.1,Ene|KHJ30031.1,Ene|KHJ30035.1,Ene|KHJ30042.1,Ene|KHJ30047.1,Ene|KHJ30048.1,Ene|KHJ30050.1,Ene|KHJ30051.1,Ene|KHJ30059.1,Ene|KHJ30075.1,Ene|KHJ30078.1,Ene|KHJ30082.1,Ene|KHJ30087.1,Ene|KHJ30092.1,Ene|KHJ30104.1,Ene|KHJ30107.1,Ene|KHJ30110.1,Ene|KHJ30148.1,Ene|KHJ30158.1,Ene|KHJ30170.1,Ene|KH…
OG0000001	L-Core	1	2	0	63	12	5	10	8	101	7	Bgh2|BLGH_04833,BghR1|BGHR1_11087,BghR1|BGHR1_11800,Ene|KHJ30001.1,Ene|KHJ30070.1,Ene|KHJ30154.1,Ene|KHJ30178.1,Ene|KHJ30188.1,Ene|KHJ30214.1,Ene|KHJ30217.1,Ene|KHJ30253.1,Ene|KHJ30393.1,Ene|KHJ30396.1,Ene|KHJ30397.1,Ene|KHJ30398.1,Ene|KHJ30399.1,Ene|KHJ30456.1,Ene|KHJ30568.1,Ene|KHJ30584.1,Ene|KHJ30594.1,Ene|KHJ30609.1,Ene|KHJ30686.1,Ene|KHJ30810.1,Ene|KHJ30913.1,Ene|KHJ30932.1,Ene|KHJ30962.1,En…
OG0000002	L-Core	4	3	2	62	1	2	0	15	89	7	Bgh2|BLGH_02372,Bgh2|BLGH_02373,Bgh2|BLGH_04040,Bgh2|BLGH_04136,BghR1|BGHR1_10057,BghR1|BGHR1_12758,BghR1|BGHR1_15098,Bgt|EPQ61775.1,Bgt|EPQ63008.1,Ene|KHJ30024.1,Ene|KHJ30061.1,Ene|KHJ30250.1,Ene|KHJ30258.1,Ene|KHJ30375.1,Ene|KHJ30408.1,Ene|KHJ30620.1,Ene|KHJ30693.1,Ene|KHJ30923.1,Ene|KHJ30961.1,Ene|KHJ31175.1,Ene|KHJ31237.1,Ene|KHJ31266.1,Ene|KHJ31285.1,Ene|KHJ31340.1,Ene|KHJ31403.1,Ene|KHJ3155…
OG0000003	Dicot	0	0	0	71	1	3	2	3	80	5	Ene|KHJ30040.1,Ene|KHJ30062.1,Ene|KHJ30187.1,Ene|KHJ30211.1,Ene|KHJ30223.1,Ene|KHJ30413.1,Ene|KHJ30532.1,Ene|KHJ30665.1,Ene|KHJ30667.1,Ene|KHJ30736.1,Ene|KHJ30833.1,Ene|KHJ30929.1,Ene|KHJ31072.1,Ene|KHJ31158.1,Ene|KHJ31170.1,Ene|KHJ31172.1,Ene|KHJ31234.1,Ene|KHJ31246.1,Ene|KHJ31356.1,Ene|KHJ31390.1,Ene|KHJ31429.1,Ene|KHJ31553.1,Ene|KHJ31561.1,Ene|KHJ31689.1,Ene|KHJ31691.1,Ene|KHJ31776.1,Ene|KHJ31…
OG0000004	Core	22	19	7	6	6	6	4	5	75	8	Bgh2|BLGH_01957,Bgh2|BLGH_01961,Bgh2|BLGH_01970,Bgh2|BLGH_01974,Bgh2|BLGH_01976,Bgh2|BLGH_01979,Bgh2|BLGH_01988,Bgh2|BLGH_01989,Bgh2|BLGH_01992,Bgh2|BLGH_01996,Bgh2|BLGH_01997,Bgh2|BLGH_02963,Bgh2|BLGH_03475,Bgh2|BLGH_03489,Bgh2|BLGH_03673,Bgh2|BLGH_03677,Bgh2|BLGH_04415,Bgh2|BLGH_05764,Bgh2|BLGH_05914,Bgh2|BLGH_07051,Bgh2|BLGH_07062,Bgh2|BLGH_07069,BghR1|BGHR1_10495,BghR1|BGHR1_11729,BghR1|BGHR1…
OG0000005	Other	0	1	0	7	14	4	16	23	65	6	BghR1|BGHR1_15888,Ene|KHJ30013.1,Ene|KHJ30242.1,Ene|KHJ32258.1,Ene|KHJ32378.1,Ene|KHJ33002.1,Ene|KHJ33712.1,Ene|KHJ34985.1,GcC1|GcC1_001021,GcC1|GcC1_007037,GcC1|GcC1_018019,GcC1|GcC1_031032,GcC1|GcC1_031033,GcC1|GcC1_041016,GcC1|GcC1_075034,GcC1|GcC1_083032,GcC1|GcC1_094041,GcC1|GcC1_100035,GcC1|GcC1_131007,GcC1|GcC1_204031,GcC1|GcC1_204032,GcC1|GcC1_224036,GcM1|GcM1_105003,GcM1|GcM1_173012,GcM1…
OG0000006	Core	2	2	2	41	2	4	3	3	59	8	Bgh2|BLGH_04514,Bgh2|BLGH_06505,BghR1|BGHR1_15896,BghR1|BGHR1_16325,Bgt|EPQ62937.1,Bgt|EPQ66249.1,Ene|KHJ30163.1,Ene|KHJ30180.1,Ene|KHJ30424.1,Ene|KHJ30499.1,Ene|KHJ30878.1,Ene|KHJ31009.1,Ene|KHJ31132.1,Ene|KHJ31240.1,Ene|KHJ31461.1,Ene|KHJ31659.1,Ene|KHJ31772.1,Ene|KHJ31785.1,Ene|KHJ31791.1,Ene|KHJ31828.1,Ene|KHJ31992.1,Ene|KHJ32526.1,Ene|KHJ32569.1,Ene|KHJ32726.1,Ene|KHJ32780.1,Ene|KHJ32979.1,E…
OG0000007	Core	1	5	1	10	1	11	22	7	58	8	Bgh2|BLGH_01131,BghR1|BGHR1_10666,BghR1|BGHR1_11008,BghR1|BGHR1_13806,BghR1|BGHR1_15507,BghR1|BGHR1_16153,Bgt|EPQ64711.1,Ene|KHJ30201.1,Ene|KHJ30283.1,Ene|KHJ30722.1,Ene|KHJ30756.1,Ene|KHJ31629.1,Ene|KHJ33046.1,Ene|KHJ33458.1,Ene|KHJ34878.1,Ene|KHJ35287.1,Ene|KHJ35402.1,GcC1|GcC1_154004,GcM1|GcM1_115005,GcM1|GcM1_141008,GcM1|GcM1_161012,GcM1|GcM1_196025,GcM1|GcM1_196026,GcM1|GcM1_220050b,GcM1|GcM…
OG0000008	Dicot	0	0	0	4	3	3	15	22	47	5	Ene|KHJ30583.1,Ene|KHJ30984.1,Ene|KHJ31022.1,Ene|KHJ31236.1,GcC1|GcC1_030036,GcC1|GcC1_087014,GcC1|GcC1_203033,GcM1|GcM1_215005,GcM1|GcM1_221028,GcM1|GcM1_245010,OnM2|OnM2_019041,OnM2|OnM2_019042,OnM2|OnM2_019091,OnM2|OnM2_021121,OnM2|OnM2_031056,OnM2|OnM2_031064,OnM2|OnM2_038037,OnM2|OnM2_038066,OnM2|OnM2_058048,OnM2|OnM2_062052,OnM2|OnM2_072081,OnM2|OnM2_075012,OnM2|OnM2_076012,OnM2|OnM2_107030…
OG0000009	Monocot	10	35	0	0	0	0	0	0	45	2	Bgh2|BLGH_00165,Bgh2|BLGH_01780,Bgh2|BLGH_01793,Bgh2|BLGH_01862,Bgh2|BLGH_01863,Bgh2|BLGH_06103,Bgh2|BLGH_06881,Bgh2|BLGH_06882,Bgh2|BLGH_06924,Bgh2|BLGH_07016,BghR1|BGHR1_10004,BghR1|BGHR1_10005,BghR1|BGHR1_10006,BghR1|BGHR1_10011,BghR1|BGHR1_10614,BghR1|BGHR1_10615,BghR1|BGHR1_10617,BghR1|BGHR1_10618,BghR1|BGHR1_10635,BghR1|BGHR1_11341,BghR1|BGHR1_11345,BghR1|BGHR1_11349,BghR1|BGHR1_11353,BghR1…
OG0000010	Dicot	0	0	0	1	9	6	24	1	41	5	Ene|KHJ35197.1,GcC1|GcC1_015045,GcC1|GcC1_079031,GcC1|GcC1_103017,GcC1|GcC1_103017b,GcC1|GcC1_104010,GcC1|GcC1_104013,GcC1|GcC1_184032,GcC1|GcC1_187045,GcC1|GcC1_222033,GcM1|GcM1_203050,GcM1|GcM1_221008,GcM1|GcM1_221010,GcM1|GcM1_228010,GcM1|GcM1_228011,GcM1|GcM1_237098,OnM2|OnM2_017071,OnM2|OnM2_021043,OnM2|OnM2_022079,OnM2|OnM2_032065,OnM2|OnM2_034061,OnM2|OnM2_034062,OnM2|OnM2_034065,OnM2|OnM2…
OG0000011	Core	14	14	4	2	1	1	3	1	40	8	Bgh2|BLGH_05405,Bgh2|BLGH_05435,Bgh2|BLGH_05445,Bgh2|BLGH_05447,Bgh2|BLGH_05449,Bgh2|BLGH_05451,Bgh2|BLGH_05452,Bgh2|BLGH_05455,Bgh2|BLGH_05456,Bgh2|BLGH_05457,Bgh2|BLGH_05464,Bgh2|BLGH_05469,Bgh2|BLGH_05470,Bgh2|BLGH_05475,BghR1|BGHR1_13535,BghR1|BGHR1_13540,BghR1|BGHR1_13541,BghR1|BGHR1_13547,BghR1|BGHR1_13554,BghR1|BGHR1_13555,BghR1|BGHR1_13556,BghR1|BGHR1_13560,BghR1|BGHR1_13562,BghR1|BGHR1_1…
OG0000012	Core	5	5	5	5	5	5	5	5	40	8	Bgh2|BLGH_01598,Bgh2|BLGH_03638,Bgh2|BLGH_04576,Bgh2|BLGH_04678,Bgh2|BLGH_05137,BghR1|BGHR1_12146,BghR1|BGHR1_13693,BghR1|BGHR1_14201,BghR1|BGHR1_14824,BghR1|BGHR1_16263,Bgt|EPQ63100.1,Bgt|EPQ63413.1,Bgt|EPQ63811.1,Bgt|EPQ64037.1,Bgt|EPQ64117.1,Ene|KHJ31438.1,Ene|KHJ33559.1,Ene|KHJ34633.1,Ene|KHJ34748.1,Ene|KHJ36196.1,GcC1|GcC1_007026,GcC1|GcC1_087010,GcC1|GcC1_095010,GcC1|GcC1_107004,GcC1|GcC1_2…
OG0000013	Monocot	34	4	0	0	0	0	0	0	38	2	Bgh2|BLGH_01089,Bgh2|BLGH_01984,Bgh2|BLGH_02692,Bgh2|BLGH_02693,Bgh2|BLGH_02694,Bgh2|BLGH_02695,Bgh2|BLGH_02705,Bgh2|BLGH_02706,Bgh2|BLGH_02707,Bgh2|BLGH_02708,Bgh2|BLGH_02709,Bgh2|BLGH_02710,Bgh2|BLGH_02711,Bgh2|BLGH_02714,Bgh2|BLGH_02715,Bgh2|BLGH_02716,Bgh2|BLGH_02717,Bgh2|BLGH_02719,Bgh2|BLGH_02720,Bgh2|BLGH_02721,Bgh2|BLGH_02722,Bgh2|BLGH_02723,Bgh2|BLGH_02724,Bgh2|BLGH_02725,Bgh2|BLGH_02727…
OG0000014	Dicot	0	0	0	26	0	0	10	0	36	2	Ene|KHJ30030.1,Ene|KHJ30114.1,Ene|KHJ30115.1,Ene|KHJ30344.1,Ene|KHJ30485.1,Ene|KHJ30526.1,Ene|KHJ31099.1,Ene|KHJ31100.1,Ene|KHJ31129.1,Ene|KHJ31332.1,Ene|KHJ31398.1,Ene|KHJ31682.1,Ene|KHJ31947.1,Ene|KHJ31989.1,Ene|KHJ32123.1,Ene|KHJ32348.1,Ene|KHJ32382.1,Ene|KHJ32530.1,Ene|KHJ32643.1,Ene|KHJ32996.1,Ene|KHJ33415.1,Ene|KHJ33726.1,Ene|KHJ33886.1,Ene|KHJ34621.1,Ene|KHJ35907.1,Ene|KHJ36065.1,OnM2|OnM2…
OG0000015	Dicot	0	0	0	2	9	9	3	13	36	5	Ene|KHJ33643.1,Ene|KHJ35616.1,GcC1|GcC1_017023,GcC1|GcC1_104016,GcC1|GcC1_144009,GcC1|GcC1_179013,GcC1|GcC1_211013,GcC1|GcC1_211019,GcC1|GcC1_211020,GcC1|GcC1_211021,GcC1|GcC1_211027,GcM1|GcM1_060001,GcM1|GcM1_159002,GcM1|GcM1_187019,GcM1|GcM1_212002,GcM1|GcM1_215014,GcM1|GcM1_217030,GcM1|GcM1_224064,GcM1|GcM1_232004,GcM1|GcM1_237043,OnM2|OnM2_031047,OnM2|OnM2_031057,OnM2|OnM2_058010,GcM3|GcM3_00…
OG0000016	Monocot	15	18	2	0	0	0	0	0	35	3	Bgh2|BLGH_06297,Bgh2|BLGH_06300,Bgh2|BLGH_06301,Bgh2|BLGH_06435,Bgh2|BLGH_06636,Bgh2|BLGH_06638,Bgh2|BLGH_06642,Bgh2|BLGH_06643,Bgh2|BLGH_06649,Bgh2|BLGH_06654,Bgh2|BLGH_06656,Bgh2|BLGH_06657,Bgh2|BLGH_06660,Bgh2|BLGH_06666,Bgh2|BLGH_07053,BghR1|BGHR1_11676,BghR1|BGHR1_14647,BghR1|BGHR1_14648,BghR1|BGHR1_16489,BghR1|BGHR1_16491,BghR1|BGHR1_16492,BghR1|BGHR1_16497,BghR1|BGHR1_16498,BghR1|BGHR1_165…
OG0000017	L-Core	7	12	3	1	3	0	6	3	35	7	Bgh2|BLGH_01166,Bgh2|BLGH_02133,Bgh2|BLGH_02245,Bgh2|BLGH_02331,Bgh2|BLGH_04332,Bgh2|BLGH_05255,Bgh2|BLGH_05414,BghR1|BGHR1_10041,BghR1|BGHR1_10214,BghR1|BGHR1_10977,BghR1|BGHR1_11032,BghR1|BGHR1_11162,BghR1|BGHR1_11429,BghR1|BGHR1_12154,BghR1|BGHR1_12628,BghR1|BGHR1_12717,BghR1|BGHR1_13597,BghR1|BGHR1_14903,BghR1|BGHR1_15282,Bgt|EPQ64911.1,Bgt|EPQ65889.1,Bgt|EPQ66177.1,Ene|KHJ33835.1,GcC1|GcC1_1…
OG0000018	Monocot	27	7	0	0	0	0	0	0	34	2	Bgh2|BLGH_00479,Bgh2|BLGH_00956,Bgh2|BLGH_00957,Bgh2|BLGH_00958,Bgh2|BLGH_01014,Bgh2|BLGH_01015,Bgh2|BLGH_03050,Bgh2|BLGH_03105,Bgh2|BLGH_03106,Bgh2|BLGH_03107,Bgh2|BLGH_03108,Bgh2|BLGH_03109,Bgh2|BLGH_03110,Bgh2|BLGH_03111,Bgh2|BLGH_03112,Bgh2|BLGH_03113,Bgh2|BLGH_03114,Bgh2|BLGH_03115,Bgh2|BLGH_03117,Bgh2|BLGH_03123,Bgh2|BLGH_03133,Bgh2|BLGH_03135,Bgh2|BLGH_03142,Bgh2|BLGH_03144,Bgh2|BLGH_04236…
OG0000019	Dicot	0	0	0	23	2	2	0	6	33	4	Ene|KHJ30010.1,Ene|KHJ30011.1,Ene|KHJ30080.1,Ene|KHJ30181.1,Ene|KHJ30195.1,Ene|KHJ30301.1,Ene|KHJ30402.1,Ene|KHJ32371.1,Ene|KHJ32561.1,Ene|KHJ32656.1,Ene|KHJ32660.1,Ene|KHJ32699.1,Ene|KHJ32977.1,Ene|KHJ33088.1,Ene|KHJ34205.1,Ene|KHJ34378.1,Ene|KHJ34379.1,Ene|KHJ34495.1,Ene|KHJ34730.1,Ene|KHJ35175.1,Ene|KHJ35806.1,Ene|KHJ36188.1,Ene|KHJ36191.1,GcC1|GcC1_128018,GcC1|GcC1_188052,GcM1|GcM1_183033,GcM…
OG0000020	Core	8	9	3	7	1	1	2	1	32	8	Bgh2|BLGH_02201,Bgh2|BLGH_02202,Bgh2|BLGH_02203,Bgh2|BLGH_02204,Bgh2|BLGH_02205,Bgh2|BLGH_02206,Bgh2|BLGH_02207,Bgh2|BLGH_02347,BghR1|BGHR1_12584,BghR1|BGHR1_12585,BghR1|BGHR1_12586,BghR1|BGHR1_12587,BghR1|BGHR1_12588,BghR1|BGHR1_12589,BghR1|BGHR1_12590,BghR1|BGHR1_12591,BghR1|BGHR1_12733,Bgt|EPQ61698.1,Bgt|EPQ64368.1,Bgt|EPQ67142.1,Ene|KHJ29999.1,Ene|KHJ30573.1,Ene|KHJ31197.1,Ene|KHJ33310.1,Ene|…
OG0000021	L-Core	2	4	2	11	4	0	4	5	32	7	Bgh2|BLGH_00843,Bgh2|BLGH_02132,BghR1|BGHR1_10645,BghR1|BGHR1_11418,BghR1|BGHR1_15606,BghR1|BGHR1_17204,Bgt|EPQ61884.1,Bgt|EPQ66981.1,Ene|KHJ30555.1,Ene|KHJ30556.1,Ene|KHJ31568.1,Ene|KHJ32101.1,Ene|KHJ32179.1,Ene|KHJ32295.1,Ene|KHJ32830.1,Ene|KHJ33025.1,Ene|KHJ33781.1,Ene|KHJ34624.1,Ene|KHJ34625.1,GcC1|GcC1_029033,GcC1|GcC1_029034,GcC1|GcC1_075032,GcC1|GcC1_153020,OnM2|OnM2_004042,OnM2|OnM2_03205…
OG0000022	Monocot	1	31	0	0	0	0	0	0	32	2	Bgh2|BLGH_02628,BghR1|BGHR1_11396,BghR1|BGHR1_11404,BghR1|BGHR1_11405,BghR1|BGHR1_11409,BghR1|BGHR1_11413,BghR1|BGHR1_11414,BghR1|BGHR1_11416,BghR1|BGHR1_11417,BghR1|BGHR1_11419,BghR1|BGHR1_11422,BghR1|BGHR1_11423,BghR1|BGHR1_11424,BghR1|BGHR1_11425,BghR1|BGHR1_11426,BghR1|BGHR1_11427,BghR1|BGHR1_11428,BghR1|BGHR1_11430,BghR1|BGHR1_11431,BghR1|BGHR1_11432,BghR1|BGHR1_11433,BghR1|BGHR1_11434,BghR1…
OG0000023	Dicot	0	0	0	6	12	4	6	4	32	5	Ene|KHJ30198.1,Ene|KHJ30504.1,Ene|KHJ31666.1,Ene|KHJ33727.1,Ene|KHJ33993.1,Ene|KHJ35775.1,GcC1|GcC1_004031,GcC1|GcC1_004032,GcC1|GcC1_004033,GcC1|GcC1_004037,GcC1|GcC1_016038,GcC1|GcC1_016040,GcC1|GcC1_016041,GcC1|GcC1_052039,GcC1|GcC1_127022,GcC1|GcC1_143013,GcC1|GcC1_151010,GcC1|GcC1_203016,GcM1|GcM1_132010,GcM1|GcM1_147010,GcM1|GcM1_235067,GcM1|GcM1_249093,OnM2|OnM2_004040,OnM2|OnM2_004041,OnM…
OG0000024	Core	2	2	2	1	2	1	1	20	31	8	Bgh2|BLGH_01943,Bgh2|BLGH_05483,BghR1|BGHR1_11801,BghR1|BGHR1_13526,Bgt|EPQ67552.1,Bgt|EPQ67553.1,Ene|KHJ33044.1,GcC1|GcC1_112008,GcC1|GcC1_n072006,GcM1|GcM1_218057,OnM2|OnM2_041063,GcM3|GcM3_002016,GcM3|GcM3_008053,GcM3|GcM3_040039,GcM3|GcM3_041017,GcM3|GcM3_045039,GcM3|GcM3_045043,GcM3|GcM3_051031,GcM3|GcM3_058023,GcM3|GcM3_071027,GcM3|GcM3_079028,GcM3|GcM3_083028,GcM3|GcM3_096020,GcM3|GcM3_109…
OG0000025	Other	6	19	0	0	0	2	1	3	31	5	Bgh2|BLGH_00295,Bgh2|BLGH_02772,Bgh2|BLGH_03352,Bgh2|BLGH_04750,Bgh2|BLGH_06502,Bgh2|BLGH_06703,BghR1|BGHR1_10082,BghR1|BGHR1_10687,BghR1|BGHR1_10699,BghR1|BGHR1_10967,BghR1|BGHR1_11079,BghR1|BGHR1_13147,BghR1|BGHR1_13558,BghR1|BGHR1_13561,BghR1|BGHR1_13623,BghR1|BGHR1_13822,BghR1|BGHR1_14806,BghR1|BGHR1_15212,BghR1|BGHR1_15892,BghR1|BGHR1_16060,BghR1|BGHR1_16607,BghR1|BGHR1_16654,BghR1|BGHR1_167…
OG0000026	Core	4	4	3	4	4	4	4	4	31	8	Bgh2|BLGH_01871,Bgh2|BLGH_02680,Bgh2|BLGH_06048,Bgh2|BLGH_06920,BghR1|BGHR1_11875,BghR1|BGHR1_14281,BghR1|BGHR1_15862,BghR1|BGHR1_17002,Bgt|EPQ62600.1,Bgt|EPQ65390.1,Bgt|EPQ67700.1,Ene|KHJ30172.1,Ene|KHJ30794.1,Ene|KHJ32581.1,Ene|KHJ35398.1,GcC1|GcC1_032028,GcC1|GcC1_176011,GcC1|GcC1_203027,GcC1|GcC1_218030,GcM1|GcM1_224067,GcM1|GcM1_232021,GcM1|GcM1_249077,GcM1|GcM1_249273,OnM2|OnM2_061062,OnM2|…
OG0000027	Other	1	1	0	2	1	13	13	0	31	6	Bgh2|BLGH_04079,BghR1|BGHR1_15155,Ene|KHJ32637.1,Ene|KHJ34474.1,GcC1|GcC1_039043,GcM1|GcM1_054002,GcM1|GcM1_146010,GcM1|GcM1_162011,GcM1|GcM1_162012,GcM1|GcM1_175014,GcM1|GcM1_198042,GcM1|GcM1_198043,GcM1|GcM1_211050,GcM1|GcM1_211051,GcM1|GcM1_213022,GcM1|GcM1_222040,GcM1|GcM1_226027,GcM1|GcM1_242149,OnM2|OnM2_022001,OnM2|OnM2_022002,OnM2|OnM2_047059,OnM2|OnM2_050049,OnM2|OnM2_053050,OnM2|OnM2_05…
OG0000028	Dicot	0	0	0	25	1	1	1	3	31	5	Ene|KHJ30004.1,Ene|KHJ30018.1,Ene|KHJ30022.1,Ene|KHJ30084.1,Ene|KHJ30124.1,Ene|KHJ30288.1,Ene|KHJ30385.1,Ene|KHJ30951.1,Ene|KHJ31001.1,Ene|KHJ31311.1,Ene|KHJ31404.1,Ene|KHJ31551.1,Ene|KHJ31829.1,Ene|KHJ32504.1,Ene|KHJ33203.1,Ene|KHJ33283.1,Ene|KHJ33307.1,Ene|KHJ33530.1,Ene|KHJ33592.1,Ene|KHJ33851.1,Ene|KHJ33887.1,Ene|KHJ34172.1,Ene|KHJ34634.1,Ene|KHJ35411.1,Ene|KHJ35511.1,GcC1|GcC1_040034,GcM1|Gc…
OG0000029	Dicot	0	0	0	1	14	3	7	6	31	5	Ene|KHJ34305.1,GcC1|GcC1_003032,GcC1|GcC1_022026,GcC1|GcC1_023046,GcC1|GcC1_023047,GcC1|GcC1_042033,GcC1|GcC1_055035,GcC1|GcC1_055043,GcC1|GcC1_060026,GcC1|GcC1_157015,GcC1|GcC1_159007,GcC1|GcC1_159011,GcC1|GcC1_163014,GcC1|GcC1_163015,GcC1|GcC1_210053,GcM1|GcM1_193012,GcM1|GcM1_212029,GcM1|GcM1_220050,OnM2|OnM2_005018,OnM2|OnM2_035038,OnM2|OnM2_059080,OnM2|OnM2_063069,OnM2|OnM2_086044,OnM2|OnM2_…
OG0000030	Monocot	4	6	20	0	0	0	0	0	30	3	Bgh2|BLGH_02307,Bgh2|BLGH_02736,Bgh2|BLGH_02744,Bgh2|BLGH_06152,BghR1|BGHR1_11400,BghR1|BGHR1_11403,BghR1|BGHR1_11410,BghR1|BGHR1_11415,BghR1|BGHR1_12693,BghR1|BGHR1_14082,Bgt|EPQ61578.1,Bgt|EPQ62287.1,Bgt|EPQ63800.1,Bgt|EPQ63959.1,Bgt|EPQ63960.1,Bgt|EPQ63964.1,Bgt|EPQ63965.1,Bgt|EPQ63966.1,Bgt|EPQ64922.1,Bgt|EPQ65775.1,Bgt|EPQ66728.1,Bgt|EPQ66843.1,Bgt|EPQ66844.1,Bgt|EPQ66846.1,Bgt|EPQ66847.1,Bg…
OG0000031	Monocot	5	5	20	0	0	0	0	0	30	3	Bgh2|BLGH_01240,Bgh2|BLGH_04304,Bgh2|BLGH_04305,Bgh2|BLGH_04363,Bgh2|BLGH_06378,BghR1|BGHR1_14644,BghR1|BGHR1_14847,BghR1|BGHR1_14875,BghR1|BGHR1_14930,BghR1|BGHR1_14931,Bgt|EPQ61844.1,Bgt|EPQ61858.1,Bgt|EPQ61866.1,Bgt|EPQ62237.1,Bgt|EPQ62506.1,Bgt|EPQ63043.1,Bgt|EPQ63441.1,Bgt|EPQ63657.1,Bgt|EPQ64560.1,Bgt|EPQ64859.1,Bgt|EPQ64860.1,Bgt|EPQ64984.1,Bgt|EPQ64996.1,Bgt|EPQ65486.1,Bgt|EPQ65502.1,Bgt|…
OG0000032	Dicot	0	0	0	3	7	7	6	7	30	5	Ene|KHJ32134.1,Ene|KHJ32271.1,Ene|KHJ34767.1,GcC1|GcC1_024039,GcC1|GcC1_050032,GcC1|GcC1_059032,GcC1|GcC1_096029,GcC1|GcC1_097014,GcC1|GcC1_191033,GcC1|GcC1_196021,GcM1|GcM1_033003,GcM1|GcM1_072002,GcM1|GcM1_127001,GcM1|GcM1_200024,GcM1|GcM1_207029,GcM1|GcM1_215002,GcM1|GcM1_218010,OnM2|OnM2_039037b,OnM2|OnM2_039037c,OnM2|OnM2_055069,OnM2|OnM2_057047,OnM2|OnM2_066062,OnM2|OnM2_081053,GcM3|GcM3_02…
OG0000033	Dicot	0	0	0	3	4	4	18	1	30	5	Ene|KHJ30086.1,Ene|KHJ34214.1,Ene|KHJ34314.1,GcC1|GcC1_039049,GcC1|GcC1_060044,GcC1|GcC1_181050,GcC1|GcC1_223041,GcM1|GcM1_137009,GcM1|GcM1_144003,GcM1|GcM1_208027,GcM1|GcM1_220051,OnM2|OnM2_013010,OnM2|OnM2_013011,OnM2|OnM2_026084,OnM2|OnM2_036085,OnM2|OnM2_037099,OnM2|OnM2_037100,OnM2|OnM2_042034,OnM2|OnM2_048076,OnM2|OnM2_049059,OnM2|OnM2_052067,OnM2|OnM2_057042,OnM2|OnM2_066068,OnM2|OnM2_0700…
OG0000034	Monocot	28	1	0	0	0	0	0	0	29	2	Bgh2|BLGH_00482,Bgh2|BLGH_00499,Bgh2|BLGH_02624,Bgh2|BLGH_02625,Bgh2|BLGH_02728,Bgh2|BLGH_04252,Bgh2|BLGH_04488,Bgh2|BLGH_05023,Bgh2|BLGH_05028,Bgh2|BLGH_05642,Bgh2|BLGH_05657,Bgh2|BLGH_05658,Bgh2|BLGH_05659,Bgh2|BLGH_05660,Bgh2|BLGH_05661,Bgh2|BLGH_05683,Bgh2|BLGH_05684,Bgh2|BLGH_05688,Bgh2|BLGH_05691,Bgh2|BLGH_05695,Bgh2|BLGH_06037,Bgh2|BLGH_06257,Bgh2|BLGH_06259,Bgh2|BLGH_07026,Bgh2|BLGH_07027…
OG0000035	L-Core	2	2	0	1	4	5	12	3	29	7	Bgh2|BLGH_01038,Bgh2|BLGH_03930,BghR1|BGHR1_13115,BghR1|BGHR1_15415,Ene|KHJ34005.1,GcC1|GcC1_116029,GcC1|GcC1_132027,GcC1|GcC1_222012,GcC1|GcC1_222019,GcM1|GcM1_056001,GcM1|GcM1_056002,GcM1|GcM1_208002,GcM1|GcM1_214016,GcM1|GcM1_225065,OnM2|OnM2_012023,OnM2|OnM2_014037,OnM2|OnM2_014038,OnM2|OnM2_019050,OnM2|OnM2_021105,OnM2|OnM2_023067,OnM2|OnM2_023068,OnM2|OnM2_023106,OnM2|OnM2_067047,OnM2|OnM2_…
OG0000036	Dicot	0	0	0	3	11	7	3	5	29	5	Ene|KHJ30037.1,Ene|KHJ30472.1,Ene|KHJ33303.1,GcC1|GcC1_048032,GcC1|GcC1_048033,GcC1|GcC1_048036,GcC1|GcC1_048037,GcC1|GcC1_136019,GcC1|GcC1_140019,GcC1|GcC1_163016,GcC1|GcC1_206044,GcC1|GcC1_225020,GcC1|GcC1_n048033,GcC1|GcC1_n048034,GcM1|GcM1_196018,GcM1|GcM1_196019,GcM1|GcM1_210025,GcM1|GcM1_210026,GcM1|GcM1_241064,GcM1|GcM1_241065,GcM1|GcM1_247223,OnM2|OnM2_009011,OnM2|OnM2_009012,OnM2|OnM2_01…
OG0000037	Dicot	0	0	0	4	5	1	8	11	29	5	Ene|KHJ30295.1,Ene|KHJ30607.1,Ene|KHJ30975.1,Ene|KHJ35417.1,GcC1|GcC1_102017,GcC1|GcC1_110018,GcC1|GcC1_196040,GcC1|GcC1_207039,GcC1|GcC1_220044,GcM1|GcM1_121006,OnM2|OnM2_011029,OnM2|OnM2_045031,OnM2|OnM2_055083,OnM2|OnM2_080063,OnM2|OnM2_085028,OnM2|OnM2_098023,OnM2|OnM2_098041,OnM2|OnM2_106032,GcM3|GcM3_024046,GcM3|GcM3_026043,GcM3|GcM3_053045,GcM3|GcM3_084030,GcM3|GcM3_088034,GcM3|GcM3_088035…
OG0000038	Dicot	0	0	0	0	6	15	3	5	29	4	GcC1|GcC1_038030,GcC1|GcC1_079026,GcC1|GcC1_193027,GcC1|GcC1_193029,GcC1|GcC1_196023,GcC1|GcC1_221031,GcM1|GcM1_023001,GcM1|GcM1_127008,GcM1|GcM1_129009,GcM1|GcM1_137008,GcM1|GcM1_173008,GcM1|GcM1_173010,GcM1|GcM1_186004,GcM1|GcM1_203012,GcM1|GcM1_204009,GcM1|GcM1_210027,GcM1|GcM1_217070,GcM1|GcM1_218050,GcM1|GcM1_228048,GcM1|GcM1_245009,GcM1|GcM1_248171,OnM2|OnM2_032042,OnM2|OnM2_043003,OnM2|OnM…
OG0000039	Monocot	12	12	4	0	0	0	0	0	28	3	Bgh2|BLGH_00023,Bgh2|BLGH_00024,Bgh2|BLGH_00025,Bgh2|BLGH_00026,Bgh2|BLGH_00027,Bgh2|BLGH_00028,Bgh2|BLGH_00029,Bgh2|BLGH_00030,Bgh2|BLGH_00031,Bgh2|BLGH_00032,Bgh2|BLGH_00033,Bgh2|BLGH_00034,BghR1|BGHR1_13996,BghR1|BGHR1_13997,BghR1|BGHR1_13998,BghR1|BGHR1_13999,BghR1|BGHR1_14000,BghR1|BGHR1_14001,BghR1|BGHR1_14002,BghR1|BGHR1_16565,BghR1|BGHR1_16566,BghR1|BGHR1_16977,BghR1|BGHR1_16978,BghR1|BGH…
OG0000040	Monocot	19	6	2	0	0	0	0	0	27	3	Bgh2|BLGH_04763,Bgh2|BLGH_04765,Bgh2|BLGH_06960,Bgh2|BLGH_06961,Bgh2|BLGH_06962,Bgh2|BLGH_06963,Bgh2|BLGH_07001,Bgh2|BLGH_07005,Bgh2|BLGH_07006,Bgh2|BLGH_07045,Bgh2|BLGH_07046,Bgh2|BLGH_07047,Bgh2|BLGH_07048,Bgh2|BLGH_07049,Bgh2|BLGH_07068,Bgh2|BLGH_07084,Bgh2|BLGH_07085,Bgh2|BLGH_07086,Bgh2|BLGH_07087,BghR1|BGHR1_11385,BghR1|BGHR1_11386,BghR1|BGHR1_11387,BghR1|BGHR1_11389,BghR1|BGHR1_11391,BghR1…
OG0000041	Monocot	14	12	0	0	0	0	0	0	26	2	Bgh2|BLGH_04713,Bgh2|BLGH_04714,Bgh2|BLGH_04715,Bgh2|BLGH_04716,Bgh2|BLGH_04717,Bgh2|BLGH_04718,Bgh2|BLGH_04719,Bgh2|BLGH_04720,Bgh2|BLGH_04721,Bgh2|BLGH_04722,Bgh2|BLGH_04726,Bgh2|BLGH_04727,Bgh2|BLGH_04729,Bgh2|BLGH_04730,BghR1|BGHR1_13643,BghR1|BGHR1_13645,BghR1|BGHR1_13647,BghR1|BGHR1_13651,BghR1|BGHR1_13652,BghR1|BGHR1_13653,BghR1|BGHR1_13654,BghR1|BGHR1_13655,BghR1|BGHR1_13656,BghR1|BGHR1_1…
OG0000042	Core	2	2	3	6	3	2	6	2	26	8	Bgh2|BLGH_03902,Bgh2|BLGH_03906,BghR1|BGHR1_10415,BghR1|BGHR1_10419,Bgt|EPQ65576.1,Bgt|EPQ65577.1,Bgt|EPQ67495.1,Ene|KHJ30680.1,Ene|KHJ31070.1,Ene|KHJ31315.1,Ene|KHJ32034.1,Ene|KHJ33836.1,Ene|KHJ36398.1,GcC1|GcC1_047029,GcC1|GcC1_069014,GcC1|GcC1_150008,GcM1|GcM1_172010,GcM1|GcM1_191028,OnM2|OnM2_027038,OnM2|OnM2_036051,OnM2|OnM2_057053,OnM2|OnM2_070069,OnM2|OnM2_076034,OnM2|OnM2_085033,GcM3|GcM3…
OG0000043	Monocot	7	7	12	0	0	0	0	0	26	3	Bgh2|BLGH_04769,Bgh2|BLGH_04774,Bgh2|BLGH_04777,Bgh2|BLGH_06341,Bgh2|BLGH_06342,Bgh2|BLGH_06343,Bgh2|BLGH_06849,BghR1|BGHR1_10509,BghR1|BGHR1_10514,BghR1|BGHR1_10518,BghR1|BGHR1_10570,BghR1|BGHR1_14368,BghR1|BGHR1_14369,BghR1|BGHR1_14370,Bgt|EPQ61737.1,Bgt|EPQ61740.1,Bgt|EPQ61743.1,Bgt|EPQ62866.1,Bgt|EPQ64533.1,Bgt|EPQ64534.1,Bgt|EPQ64535.1,Bgt|EPQ65038.1,Bgt|EPQ65042.1,Bgt|EPQ66524.1,Bgt|EPQ6706…
OG0000044	Other	0	0	2	0	4	7	3	10	26	5	Bgt|EPQ61739.1,Bgt|EPQ63352.1,GcC1|GcC1_001015,GcC1|GcC1_021023b,GcC1|GcC1_085019,GcC1|GcC1_087030,GcM1|GcM1_084006,GcM1|GcM1_184020,GcM1|GcM1_184021,GcM1|GcM1_195012,GcM1|GcM1_219076,GcM1|GcM1_237055,GcM1|GcM1_239085,OnM2|OnM2_022118,OnM2|OnM2_028084,OnM2|OnM2_063060,GcM3|GcM3_044018,GcM3|GcM3_044018b,GcM3|GcM3_062031,GcM3|GcM3_083029,GcM3|GcM3_083033,GcM3|GcM3_083034,GcM3|GcM3_106035,GcM3|GcM3_…
OG0000045	Other	0	0	1	1	8	7	3	6	26	6	Bgt|EPQ63477.1,Ene|KHJ36068.1,GcC1|GcC1_005030,GcC1|GcC1_006046,GcC1|GcC1_006048,GcC1|GcC1_114015,GcC1|GcC1_120009,GcC1|GcC1_180049,GcC1|GcC1_185044,GcC1|GcC1_212021,GcM1|GcM1_044002,GcM1|GcM1_112005,GcM1|GcM1_123008,GcM1|GcM1_153008,GcM1|GcM1_203028,GcM1|GcM1_228033,GcM1|GcM1_243068,OnM2|OnM2_016079,OnM2|OnM2_028042,OnM2|OnM2_048037,GcM3|GcM3_034027,GcM3|GcM3_048038,GcM3|GcM3_120020,GcM3|GcM3_12…
OG0000046	Dicot	0	0	0	1	3	10	6	6	26	5	Ene|KHJ36141.1,GcC1|GcC1_053036,GcC1|GcC1_208039,GcC1|GcC1_222027,GcM1|GcM1_151002,GcM1|GcM1_160002,GcM1|GcM1_184010,GcM1|GcM1_200041,GcM1|GcM1_201008,GcM1|GcM1_201009,GcM1|GcM1_204008,GcM1|GcM1_215047,GcM1|GcM1_218028,GcM1|GcM1_224069,OnM2|OnM2_036072,OnM2|OnM2_036078,OnM2|OnM2_069035,OnM2|OnM2_073068,OnM2|OnM2_105028,OnM2|OnM2_105029,GcM3|GcM3_024028,GcM3|GcM3_042048,GcM3|GcM3_085027,GcM3|GcM3_…
OG0000047	Monocot	12	13	0	0	0	0	0	0	25	2	Bgh2|BLGH_05150,Bgh2|BLGH_06309,Bgh2|BLGH_06317,Bgh2|BLGH_06325,Bgh2|BLGH_06588,Bgh2|BLGH_06589,Bgh2|BLGH_06594,Bgh2|BLGH_06595,Bgh2|BLGH_06596,Bgh2|BLGH_06597,Bgh2|BLGH_06598,Bgh2|BLGH_06614,BghR1|BGHR1_14386,BghR1|BGHR1_14387,BghR1|BGHR1_14394,BghR1|BGHR1_14402,BghR1|BGHR1_14811,BghR1|BGHR1_16005,BghR1|BGHR1_16198,BghR1|BGHR1_16214,BghR1|BGHR1_16215,BghR1|BGHR1_16216,BghR1|BGHR1_16221,BghR1|BGH…
OG0000048	Monocot	9	16	0	0	0	0	0	0	25	2	Bgh2|BLGH_00183,Bgh2|BLGH_02520,Bgh2|BLGH_05029,Bgh2|BLGH_05547,Bgh2|BLGH_05548,Bgh2|BLGH_05568,Bgh2|BLGH_05569,Bgh2|BLGH_05571,Bgh2|BLGH_06004,BghR1|BGHR1_12904,BghR1|BGHR1_13432,BghR1|BGHR1_13433,BghR1|BGHR1_13435,BghR1|BGHR1_13436,BghR1|BGHR1_13437,BghR1|BGHR1_13438,BghR1|BGHR1_13439,BghR1|BGHR1_13440,BghR1|BGHR1_13460,BghR1|BGHR1_13461,BghR1|BGHR1_13462,BghR1|BGHR1_13463,BghR1|BGHR1_13470,Bgh…
OG0000049	Core	8	7	2	4	1	1	1	1	25	8	Bgh2|BLGH_01717,Bgh2|BLGH_01720,Bgh2|BLGH_01722,Bgh2|BLGH_01723,Bgh2|BLGH_01724,Bgh2|BLGH_01725,Bgh2|BLGH_01739,Bgh2|BLGH_04038,BghR1|BGHR1_12005,BghR1|BGHR1_12019,BghR1|BGHR1_12020,BghR1|BGHR1_12021,BghR1|BGHR1_12023,BghR1|BGHR1_12026,BghR1|BGHR1_13007,Bgt|EPQ64699.1,Bgt|EPQ67830.1,Ene|KHJ30675.1,Ene|KHJ31696.1,Ene|KHJ34824.1,Ene|KHJ35635.1,GcC1|GcC1_210060,GcM1|GcM1_108002,OnM2|OnM2_036056,GcM3…
OG0000050	Core	3	3	4	3	3	3	3	3	25	8	Bgh2|BLGH_04211,Bgh2|BLGH_05211,Bgh2|BLGH_06634,BghR1|BGHR1_14749,BghR1|BGHR1_15024,BghR1|BGHR1_16487,Bgt|EPQ63678.1,Bgt|EPQ63984.1,Bgt|EPQ63985.1,Bgt|EPQ67747.1,Ene|KHJ30279.1,Ene|KHJ32210.1,Ene|KHJ36394.1,GcC1|GcC1_020003,GcC1|GcC1_206027,GcC1|GcC1_209013,GcM1|GcM1_245142,GcM1|GcM1_247057,GcM1|GcM1_248004,OnM2|OnM2_018037,OnM2|OnM2_035097,OnM2|OnM2_040012,GcM3|GcM3_008005,GcM3|GcM3_029005,GcM3|…
OG0000051	Other	1	1	1	0	5	0	7	10	25	6	Bgh2|BLGH_04575,BghR1|BGHR1_16264,Bgt|EPQ63812.1,GcC1|GcC1_079016,GcC1|GcC1_088021,GcC1|GcC1_175042,GcC1|GcC1_207031,GcC1|GcC1_218040,OnM2|OnM2_000038,OnM2|OnM2_021101,OnM2|OnM2_039009,OnM2|OnM2_045101,OnM2|OnM2_084034,OnM2|OnM2_090041,OnM2|OnM2_105027,GcM3|GcM3_026041,GcM3|GcM3_026044,GcM3|GcM3_081022,GcM3|GcM3_082044,GcM3|GcM3_106032,GcM3|GcM3_135022,GcM3|GcM3_188026,GcM3|GcM3_188040,GcM3|GcM3_…
OG0000052	Dicot	0	0	0	6	0	5	3	11	25	4	Ene|KHJ31068.1,Ene|KHJ31082.1,Ene|KHJ31960.1,Ene|KHJ32197.1,Ene|KHJ32379.1,Ene|KHJ32381.1,GcM1|GcM1_192002,GcM1|GcM1_198019,GcM1|GcM1_198020,GcM1|GcM1_230044,GcM1|GcM1_250267,OnM2|OnM2_000004,OnM2|OnM2_051072,OnM2|OnM2_096019,GcM3|GcM3_016021,GcM3|GcM3_016022,GcM3|GcM3_016023,GcM3|GcM3_016024,GcM3|GcM3_016028,GcM3|GcM3_049034,GcM3|GcM3_089019,GcM3|GcM3_099013,GcM3|GcM3_100023,GcM3|GcM3_106034,GcM…
OG0000053	Dicot	0	0	0	0	8	11	2	4	25	4	GcC1|GcC1_086020,GcC1|GcC1_086020b,GcC1|GcC1_086022,GcC1|GcC1_086024,GcC1|GcC1_086025,GcC1|GcC1_092018,GcC1|GcC1_098016,GcC1|GcC1_136015,GcM1|GcM1_031001,GcM1|GcM1_134006,GcM1|GcM1_140004,GcM1|GcM1_150008,GcM1|GcM1_160001,GcM1|GcM1_174019,GcM1|GcM1_191019,GcM1|GcM1_196007,GcM1|GcM1_201010,GcM1|GcM1_215048,GcM1|GcM1_217005,OnM2|OnM2_027093,OnM2|OnM2_066063,GcM3|GcM3_005038,GcM3|GcM3_005045,GcM3|Gc…
OG0000054	L-Core	1	1	0	9	4	3	3	3	24	7	Bgh2|BLGH_06090,BghR1|BGHR1_14322,Ene|KHJ30026.1,Ene|KHJ30183.1,Ene|KHJ30184.1,Ene|KHJ31320.1,Ene|KHJ31988.1,Ene|KHJ32092.1,Ene|KHJ33055.1,Ene|KHJ34856.1,Ene|KHJ35704.1,GcC1|GcC1_064023,GcC1|GcC1_165019,GcC1|GcC1_199032,GcC1|GcC1_205022,GcM1|GcM1_041002,GcM1|GcM1_111003,GcM1|GcM1_190019,OnM2|OnM2_026076,OnM2|OnM2_057036,OnM2|OnM2_059076,GcM3|GcM3_047012,GcM3|GcM3_056032,GcM3|GcM3_062036
OG0000055	Core	4	4	5	3	2	2	2	2	24	8	Bgh2|BLGH_02254,Bgh2|BLGH_02270,Bgh2|BLGH_02273,Bgh2|BLGH_03496,BghR1|BGHR1_12637,BghR1|BGHR1_12655,BghR1|BGHR1_12658,BghR1|BGHR1_13905,Bgt|EPQ61645.1,Bgt|EPQ61648.1,Bgt|EPQ61683.1,Bgt|EPQ61684.1,Bgt|EPQ67452.1,Ene|KHJ30953.1,Ene|KHJ33757.1,Ene|KHJ35432.1,GcC1|GcC1_063013,GcC1|GcC1_066021,GcM1|GcM1_181006,GcM1|GcM1_206056,OnM2|OnM2_025098,OnM2|OnM2_084047,GcM3|GcM3_080018,GcM3|GcM3_125023
OG0000056	Core	6	7	3	2	1	2	2	1	24	8	Bgh2|BLGH_03774,Bgh2|BLGH_04427,Bgh2|BLGH_04446,Bgh2|BLGH_04448,Bgh2|BLGH_04449,Bgh2|BLGH_04450,BghR1|BGHR1_10282,BghR1|BGHR1_16392,BghR1|BGHR1_16397,BghR1|BGHR1_16398,BghR1|BGHR1_16399,BghR1|BGHR1_16401,BghR1|BGHR1_16425,Bgt|EPQ61814.1,Bgt|EPQ64701.1,Bgt|EPQ65888.1,Ene|KHJ32620.1,Ene|KHJ33599.1,GcC1|GcC1_004034,GcM1|GcM1_017001,GcM1|GcM1_017002,OnM2|OnM2_058030,OnM2|OnM2_105019,GcM3|GcM3_140018
OG0000057	Monocot	6	6	12	0	0	0	0	0	24	3	Bgh2|BLGH_06850,Bgh2|BLGH_06863,Bgh2|BLGH_06864,Bgh2|BLGH_06865,Bgh2|BLGH_06867,Bgh2|BLGH_06868,BghR1|BGHR1_10571,BghR1|BGHR1_10585,BghR1|BGHR1_10586,BghR1|BGHR1_10587,BghR1|BGHR1_10589,BghR1|BGHR1_10590,Bgt|EPQ61509.1,Bgt|EPQ61510.1,Bgt|EPQ61799.1,Bgt|EPQ61800.1,Bgt|EPQ61801.1,Bgt|EPQ61803.1,Bgt|EPQ61809.1,Bgt|EPQ61881.1,Bgt|EPQ63501.1,Bgt|EPQ64532.1,Bgt|EPQ64541.1,Bgt|EPQ67102.1
OG0000058	Core	2	2	2	3	4	4	3	4	24	8	Bgh2|BLGH_01708,Bgh2|BLGH_01709,BghR1|BGHR1_12034,BghR1|BGHR1_12035,Bgt|EPQ61702.1,Bgt|EPQ61703.1,Ene|KHJ36290.1,Ene|KHJ36291.1,Ene|KHJ36295.1,GcC1|GcC1_005028,GcC1|GcC1_074020,GcC1|GcC1_215013,GcC1|GcC1_215014,GcM1|GcM1_179009,GcM1|GcM1_202013,GcM1|GcM1_215018,GcM1|GcM1_217002,OnM2|OnM2_018062,OnM2|OnM2_043087,OnM2|OnM2_107015,GcM3|GcM3_030031,GcM3|GcM3_101023,GcM3|GcM3_153005,GcM3|GcM3_153006
OG0000059	Core	3	3	3	3	3	3	3	3	24	8	Bgh2|BLGH_03776,Bgh2|BLGH_06699,Bgh2|BLGH_06718,BghR1|BGHR1_10284,BghR1|BGHR1_17068,BghR1|BGHR1_17088,Bgt|EPQ61890.1,Bgt|EPQ66343.1,Bgt|EPQ67341.1,Ene|KHJ32599.1,Ene|KHJ33819.1,Ene|KHJ34154.1,GcC1|GcC1_005009,GcC1|GcC1_044005,GcC1|GcC1_123003,GcM1|GcM1_244157,GcM1|GcM1_246204,GcM1|GcM1_248132,OnM2|OnM2_066001,OnM2|OnM2_066026,OnM2|OnM2_079019,GcM3|GcM3_008027,GcM3|GcM3_083007,GcM3|GcM3_190029
OG0000060	Core	4	4	4	3	2	2	3	2	24	8	Bgh2|BLGH_01077,Bgh2|BLGH_03410,Bgh2|BLGH_05412,Bgh2|BLGH_06888,BghR1|BGHR1_11030,BghR1|BGHR1_13599,BghR1|BGHR1_15375,BghR1|BGHR1_17177,Bgt|EPQ63502.1,Bgt|EPQ65029.1,Bgt|EPQ65990.1,Bgt|EPQ66286.1,Ene|KHJ30157.1,Ene|KHJ34390.1,Ene|KHJ35372.1,GcC1|GcC1_027014,GcC1|GcC1_123006,GcM1|GcM1_223017,GcM1|GcM1_230063,OnM2|OnM2_008007,OnM2|OnM2_039079,OnM2|OnM2_083024,GcM3|GcM3_104009,GcM3|GcM3_202014
OG0000061	Dicot	0	0	0	11	1	3	6	3	24	5	Ene|KHJ30056.1,Ene|KHJ30072.1,Ene|KHJ30263.1,Ene|KHJ30285.1,Ene|KHJ32121.1,Ene|KHJ32270.1,Ene|KHJ32575.1,Ene|KHJ33170.1,Ene|KHJ34060.1,Ene|KHJ34731.1,Ene|KHJ36219.1,GcC1|GcC1_007027,GcM1|GcM1_215049,GcM1|GcM1_220009,GcM1|GcM1_248199,OnM2|OnM2_009029,OnM2|OnM2_017052,OnM2|OnM2_022112,OnM2|OnM2_080039,OnM2|OnM2_099013,OnM2|OnM2_105004b,GcM3|GcM3_010038,GcM3|GcM3_161010,GcM3|GcM3_206023b
OG0000062	Core	6	6	3	2	1	1	2	2	23	8	Bgh2|BLGH_05513,Bgh2|BLGH_05514,Bgh2|BLGH_05515,Bgh2|BLGH_05516,Bgh2|BLGH_05521,Bgh2|BLGH_05522,BghR1|BGHR1_13489,BghR1|BGHR1_13490,BghR1|BGHR1_13495,BghR1|BGHR1_13496,BghR1|BGHR1_13497,BghR1|BGHR1_13498,Bgt|EPQ62852.1,Bgt|EPQ63831.1,Bgt|EPQ63832.1,Ene|KHJ32522.1,Ene|KHJ35599.1,GcC1|GcC1_125010,GcM1|GcM1_223034,OnM2|OnM2_020088,OnM2|OnM2_026016,GcM3|GcM3_187021,GcM3|GcM3_187022
OG0000063	Other	10	9	2	1	0	0	1	0	23	5	Bgh2|BLGH_05753,Bgh2|BLGH_05763,Bgh2|BLGH_05765,Bgh2|BLGH_07022,Bgh2|BLGH_07025,Bgh2|BLGH_07039,Bgh2|BLGH_07041,Bgh2|BLGH_07050,Bgh2|BLGH_07052,Bgh2|BLGH_07070,BghR1|BGHR1_11728,BghR1|BGHR1_11730,BghR1|BGHR1_11731,BghR1|BGHR1_11734,BghR1|BGHR1_16121,BghR1|BGHR1_16123,BghR1|BGHR1_16125,BghR1|BGHR1_16126,BghR1|BGHR1_16139,Bgt|EPQ64635.1,Bgt|EPQ64643.1,Ene|KHJ35496.1,OnM2|OnM2_042061
OG0000064	Other	0	0	1	20	1	0	1	0	23	4	Bgt|EPQ63399.1,Ene|KHJ30167.1,Ene|KHJ30209.1,Ene|KHJ30807.1,Ene|KHJ30811.1,Ene|KHJ31157.1,Ene|KHJ31539.1,Ene|KHJ31875.1,Ene|KHJ32168.1,Ene|KHJ32276.1,Ene|KHJ32508.1,Ene|KHJ32722.1,Ene|KHJ32785.1,Ene|KHJ32978.1,Ene|KHJ33522.1,Ene|KHJ33523.1,Ene|KHJ34160.1,Ene|KHJ34380.1,Ene|KHJ34689.1,Ene|KHJ35176.1,Ene|KHJ35318.1,GcC1|GcC1_172005,OnM2|OnM2_014041
OG0000065	Dicot	0	0	0	17	0	0	6	0	23	2	Ene|KHJ30202.1,Ene|KHJ30471.1,Ene|KHJ30960.1,Ene|KHJ32512.1,Ene|KHJ33005.1,Ene|KHJ33230.1,Ene|KHJ33327.1,Ene|KHJ33631.1,Ene|KHJ33944.1,Ene|KHJ34268.1,Ene|KHJ34450.1,Ene|KHJ34875.1,Ene|KHJ35419.1,Ene|KHJ35456.1,Ene|KHJ35685.1,Ene|KHJ35805.1,Ene|KHJ35920.1,OnM2|OnM2_004046,OnM2|OnM2_019095,OnM2|OnM2_043090,OnM2|OnM2_049034,OnM2|OnM2_061078,OnM2|OnM2_082049
OG0000066	Dicot	0	0	0	0	12	6	0	5	23	3	GcC1|GcC1_038009,GcC1|GcC1_076012,GcC1|GcC1_167004,GcC1|GcC1_174035,GcC1|GcC1_204034,GcC1|GcC1_204037,GcC1|GcC1_204038,GcC1|GcC1_204040,GcC1|GcC1_204041,GcC1|GcC1_204044,GcC1|GcC1_204046,GcC1|GcC1_204047,GcM1|GcM1_231042,GcM1|GcM1_237111,GcM1|GcM1_237112,GcM1|GcM1_239061,GcM1|GcM1_239065,GcM1|GcM1_247207,GcM3|GcM3_001035,GcM3|GcM3_001039,GcM3|GcM3_070037,GcM3|GcM3_102025,GcM3|GcM3_115028
OG0000067	Monocot	12	10	0	0	0	0	0	0	22	2	Bgh2|BLGH_04339,Bgh2|BLGH_04340,Bgh2|BLGH_04341,Bgh2|BLGH_04342,Bgh2|BLGH_04343,Bgh2|BLGH_04344,Bgh2|BLGH_04345,Bgh2|BLGH_04346,Bgh2|BLGH_04347,Bgh2|BLGH_04350,Bgh2|BLGH_04351,Bgh2|BLGH_04353,BghR1|BGHR1_14885,BghR1|BGHR1_14887,BghR1|BGHR1_14888,BghR1|BGHR1_14891,BghR1|BGHR1_14892,BghR1|BGHR1_14893,BghR1|BGHR1_14894,BghR1|BGHR1_14895,BghR1|BGHR1_14896,BghR1|BGHR1_14897
OG0000068	Core	2	2	2	4	2	2	6	2	22	8	Bgh2|BLGH_01403,Bgh2|BLGH_06327,BghR1|BGHR1_12341,BghR1|BGHR1_14384,Bgt|EPQ66883.1,Bgt|EPQ67735.1,Ene|KHJ30177.1,Ene|KHJ31693.1,Ene|KHJ32368.1,Ene|KHJ32479.1,GcC1|GcC1_004028,GcC1|GcC1_107019,GcM1|GcM1_156012,GcM1|GcM1_248007,OnM2|OnM2_022115,OnM2|OnM2_073045,OnM2|OnM2_088052,OnM2|OnM2_088063,OnM2|OnM2_094051,OnM2|OnM2_104035,GcM3|GcM3_186050,GcM3|GcM3_223032
OG0000069	Core	5	5	1	2	1	1	6	1	22	8	Bgh2|BLGH_01082,Bgh2|BLGH_01491,Bgh2|BLGH_01505,Bgh2|BLGH_02965,Bgh2|BLGH_05127,BghR1|BGHR1_10493,BghR1|BGHR1_12238,BghR1|BGHR1_12253,BghR1|BGHR1_14834,BghR1|BGHR1_15370,Bgt|EPQ66386.1,Ene|KHJ30093.1,Ene|KHJ31089.1,GcC1|GcC1_179023,GcM1|GcM1_222054,OnM2|OnM2_025093,OnM2|OnM2_025101,OnM2|OnM2_025103,OnM2|OnM2_025107,OnM2|OnM2_025110,OnM2|OnM2_039092,GcM3|GcM3_007036
OG0000070	Core	1	1	2	1	3	2	7	5	22	8	Bgh2|BLGH_02903,BghR1|BGHR1_13281,Bgt|EPQ64064.1,Bgt|EPQ67256.1,Ene|KHJ33253.1,GcC1|GcC1_018023,GcC1|GcC1_145007,GcC1|GcC1_211024,GcM1|GcM1_191025,GcM1|GcM1_229079,OnM2|OnM2_010025,OnM2|OnM2_033061,OnM2|OnM2_033062,OnM2|OnM2_040044,OnM2|OnM2_050001b,OnM2|OnM2_073067,OnM2|OnM2_084045,GcM3|GcM3_073041,GcM3|GcM3_092009,GcM3|GcM3_095024,GcM3|GcM3_181031,GcM3|GcM3_218021
OG0000071	Other	0	0	1	1	8	4	2	6	22	6	Bgt|EPQ64561.1,Ene|KHJ30224.1,GcC1|GcC1_023042,GcC1|GcC1_025027,GcC1|GcC1_097008,GcC1|GcC1_103033,GcC1|GcC1_103034,GcC1|GcC1_136014,GcC1|GcC1_202016,GcC1|GcC1_221025,GcM1|GcM1_067002,GcM1|GcM1_083002,GcM1|GcM1_127010,GcM1|GcM1_240118,OnM2|OnM2_015039,OnM2|OnM2_046065,GcM3|GcM3_032021,GcM3|GcM3_132017,GcM3|GcM3_200050,GcM3|GcM3_200064,GcM3|GcM3_200066,GcM3|GcM3_200068
OG0000072	Dicot	0	0	0	1	7	4	5	5	22	5	Ene|KHJ32814.1,GcC1|GcC1_024035,GcC1|GcC1_031036,GcC1|GcC1_066035,GcC1|GcC1_103032,GcC1|GcC1_125023,GcC1|GcC1_193030,GcC1|GcC1_217039,GcM1|GcM1_087003,GcM1|GcM1_117003,GcM1|GcM1_182003,GcM1|GcM1_242050,OnM2|OnM2_023084,OnM2|OnM2_054083,OnM2|OnM2_064042,OnM2|OnM2_070073,OnM2|OnM2_102009,GcM3|GcM3_023034,GcM3|GcM3_046015,GcM3|GcM3_046020,GcM3|GcM3_046020b,GcM3|GcM3_123016
OG0000073	L-Core	8	8	0	1	1	1	1	1	21	7	Bgh2|BLGH_03437,Bgh2|BLGH_03440,Bgh2|BLGH_04012,Bgh2|BLGH_05835,Bgh2|BLGH_05851,Bgh2|BLGH_05855,Bgh2|BLGH_06950,Bgh2|BLGH_06954,BghR1|BGHR1_13032,BghR1|BGHR1_13963,BghR1|BGHR1_13968,BghR1|BGHR1_14424,BghR1|BGHR1_14428,BghR1|BGHR1_14435,BghR1|BGHR1_14439,BghR1|BGHR1_14454,Ene|KHJ35829.1,GcC1|GcC1_176027,GcM1|GcM1_200031,OnM2|OnM2_082004,GcM3|GcM3_075018
OG0000074	Core	2	2	2	3	3	3	3	3	21	8	Bgh2|BLGH_02444,Bgh2|BLGH_02885,BghR1|BGHR1_12831,BghR1|BGHR1_13261,Bgt|EPQ63540.1,Bgt|EPQ65137.1,Ene|KHJ30343.1,Ene|KHJ32937.1,Ene|KHJ34941.1,GcC1|GcC1_113008,GcC1|GcC1_200023,GcC1|GcC1_224023,GcM1|GcM1_198027,GcM1|GcM1_214054,GcM1|GcM1_247156,OnM2|OnM2_018077,OnM2|OnM2_070008,OnM2|OnM2_108009,GcM3|GcM3_013036,GcM3|GcM3_102013,GcM3|GcM3_178011
OG0000075	L-Core	1	7	0	1	3	1	3	5	21	7	Bgh2|BLGH_06770,BghR1|BGHR1_10369,BghR1|BGHR1_10700,BghR1|BGHR1_11158,BghR1|BGHR1_11336,BghR1|BGHR1_12223,BghR1|BGHR1_14152,BghR1|BGHR1_15634,Ene|KHJ35968.1,GcC1|GcC1_000018,GcC1|GcC1_060049,GcC1|GcC1_174044,GcM1|GcM1_074001,OnM2|OnM2_018090,OnM2|OnM2_039067,OnM2|OnM2_082038,GcM3|GcM3_063015,GcM3|GcM3_096006,GcM3|GcM3_107033,GcM3|GcM3_120021,GcM3|GcM3_225011
OG0000076	Dicot	0	0	0	15	1	0	3	2	21	4	Ene|KHJ30320.1,Ene|KHJ30446.1,Ene|KHJ31007.1,Ene|KHJ32030.1,Ene|KHJ32318.1,Ene|KHJ32319.1,Ene|KHJ32320.1,Ene|KHJ32409.1,Ene|KHJ32703.1,Ene|KHJ33994.1,Ene|KHJ34115.1,Ene|KHJ34653.1,Ene|KHJ34805.1,Ene|KHJ35663.1,Ene|KHJ36448.1,GcC1|GcC1_221033,OnM2|OnM2_016022,OnM2|OnM2_041077,OnM2|OnM2_048005,GcM3|GcM3_022035,GcM3|GcM3_122026
OG0000077	Dicot	0	0	0	2	0	3	11	5	21	4	Ene|KHJ31355.1,Ene|KHJ34877.1,GcM1|GcM1_138005,GcM1|GcM1_238071,GcM1|GcM1_240129,OnM2|OnM2_009030,OnM2|OnM2_018089,OnM2|OnM2_039081,OnM2|OnM2_040068,OnM2|OnM2_040069,OnM2|OnM2_052056,OnM2|OnM2_060067,OnM2|OnM2_074037,OnM2|OnM2_077082,OnM2|OnM2_082046,OnM2|OnM2_090044,GcM3|GcM3_004026,GcM3|GcM3_053039,GcM3|GcM3_099015,GcM3|GcM3_149003,GcM3|GcM3_185051
OG0000078	Monocot	10	9	1	0	0	0	0	0	20	3	Bgh2|BLGH_04337,Bgh2|BLGH_06488,Bgh2|BLGH_06493,Bgh2|BLGH_06497,Bgh2|BLGH_06567,Bgh2|BLGH_07054,Bgh2|BLGH_07071,Bgh2|BLGH_07106,Bgh2|BLGH_07107,Bgh2|BLGH_07111,BghR1|BGHR1_15885,BghR1|BGHR1_15886,BghR1|BGHR1_17202,BghR1|BGHR1_17203,BghR1|BGHR1_17205,BghR1|BGHR1_17206,BghR1|BGHR1_17207,BghR1|BGHR1_17208,BghR1|BGHR1_17215,Bgt|EPQ67184.1
OG0000079	Core	2	2	2	2	3	3	3	3	20	8	Bgh2|BLGH_01741,Bgh2|BLGH_02864,BghR1|BGHR1_12003,BghR1|BGHR1_13240,Bgt|EPQ65090.1,Bgt|EPQ67880.1,Ene|KHJ32481.1,Ene|KHJ33700.1,GcC1|GcC1_050002,GcC1|GcC1_196012,GcC1|GcC1_201002,GcM1|GcM1_225020,GcM1|GcM1_235053,GcM1|GcM1_242071,OnM2|OnM2_036044,OnM2|OnM2_081008,OnM2|OnM2_097022,GcM3|GcM3_020007,GcM3|GcM3_201011,GcM3|GcM3_210029
OG0000080	Core	2	2	2	4	2	2	3	3	20	8	Bgh2|BLGH_05828,Bgh2|BLGH_05831,BghR1|BGHR1_14458,BghR1|BGHR1_14461,Bgt|EPQ63148.1,Bgt|EPQ63153.1,Ene|KHJ30547.1,Ene|KHJ32460.1,Ene|KHJ32461.1,Ene|KHJ35997.1,GcC1|GcC1_017017,GcC1|GcC1_224017,GcM1|GcM1_202026,GcM1|GcM1_203033,OnM2|OnM2_077076,OnM2|OnM2_091029,OnM2|OnM2_094038,GcM3|GcM3_038027,GcM3|GcM3_038028,GcM3|GcM3_112018
OG0000081	Core	2	2	2	3	1	3	2	5	20	8	Bgh2|BLGH_00358,Bgh2|BLGH_02319,BghR1|BGHR1_12705,BghR1|BGHR1_16893,Bgt|EPQ64346.1,Bgt|EPQ65709.1,Ene|KHJ34071.1,Ene|KHJ34786.1,Ene|KHJ36444.1,GcC1|GcC1_153015,GcM1|GcM1_140001,GcM1|GcM1_157005,GcM1|GcM1_190001,OnM2|OnM2_087042,OnM2|OnM2_103028,GcM3|GcM3_065030,GcM3|GcM3_065032,GcM3|GcM3_184037,GcM3|GcM3_214031,GcM3|GcM3_214032
OG0000082	Core	1	1	1	3	1	2	9	2	20	8	Bgh2|BLGH_02880,BghR1|BGHR1_13256,Bgt|EPQ65131.1,Ene|KHJ30098.1,Ene|KHJ34250.1,Ene|KHJ35475.1,GcC1|GcC1_157007,GcM1|GcM1_182012,GcM1|GcM1_199045,OnM2|OnM2_025116,OnM2|OnM2_025124,OnM2|OnM2_025134,OnM2|OnM2_025139,OnM2|OnM2_046071,OnM2|OnM2_064075,OnM2|OnM2_079051,OnM2|OnM2_093028,OnM2|OnM2_098034,GcM3|GcM3_002023,GcM3|GcM3_037025
OG0000083	Core	3	3	3	3	2	1	3	2	20	8	Bgh2|BLGH_00447,Bgh2|BLGH_00589,Bgh2|BLGH_02993,BghR1|BGHR1_10461,BghR1|BGHR1_15633,BghR1|BGHR1_15775,Bgt|EPQ64475.1,Bgt|EPQ67116.1,Bgt|EPQ67650.1,Ene|KHJ30537.1,Ene|KHJ31517.1,Ene|KHJ33399.1,GcC1|GcC1_023004,GcC1|GcC1_090007,GcM1|GcM1_223059,OnM2|OnM2_050003,OnM2|OnM2_064019,OnM2|OnM2_085003,GcM3|GcM3_000022,GcM3|GcM3_210019
OG0000084	Other	0	1	0	7	1	5	0	6	20	5	BghR1|BGHR1_16980,Ene|KHJ30933.1,Ene|KHJ31339.1,Ene|KHJ32035.1,Ene|KHJ32216.1,Ene|KHJ32815.1,Ene|KHJ33734.1,Ene|KHJ34000.1,GcC1|GcC1_019040,GcM1|GcM1_102002,GcM1|GcM1_129001,GcM1|GcM1_162008,GcM1|GcM1_173020,GcM1|GcM1_184017,GcM3|GcM3_018028,GcM3|GcM3_028048,GcM3|GcM3_064037,GcM3|GcM3_171016,GcM3|GcM3_182033,GcM3|GcM3_183061
OG0000085	Other	0	0	1	5	1	7	2	4	20	6	Bgt|EPQ66910.1,Ene|KHJ30094.1,Ene|KHJ30645.1,Ene|KHJ32231.1,Ene|KHJ32862.1,Ene|KHJ35699.1,GcC1|GcC1_163009,GcM1|GcM1_089004,GcM1|GcM1_092001,GcM1|GcM1_092002,GcM1|GcM1_170006,GcM1|GcM1_173001,GcM1|GcM1_173002,GcM1|GcM1_197016,OnM2|OnM2_029077,OnM2|OnM2_086068,GcM3|GcM3_056040,GcM3|GcM3_056042,GcM3|GcM3_056044,GcM3|GcM3_121020
OG0000086	Dicot	0	0	0	1	4	11	1	3	20	5	Ene|KHJ32063.1,GcC1|GcC1_018029,GcC1|GcC1_058039,GcC1|GcC1_058042,GcC1|GcC1_163011,GcM1|GcM1_020002,GcM1|GcM1_107004,GcM1|GcM1_117005,GcM1|GcM1_117006,GcM1|GcM1_136004,GcM1|GcM1_167016,GcM1|GcM1_176001,GcM1|GcM1_186014,GcM1|GcM1_186014b,GcM1|GcM1_215042,GcM1|GcM1_248100,OnM2|OnM2_023001b,GcM3|GcM3_039034,GcM3|GcM3_040033,GcM3|GcM3_062030
OG0000087	Dicot	0	0	0	0	9	2	2	7	20	4	GcC1|GcC1_014034,GcC1|GcC1_014035,GcC1|GcC1_041022,GcC1|GcC1_047037,GcC1|GcC1_148027,GcC1|GcC1_181049,GcC1|GcC1_191030,GcC1|GcC1_197040,GcC1|GcC1_207046,GcM1|GcM1_016002,GcM1|GcM1_079002,OnM2|OnM2_018044,OnM2|OnM2_075001,GcM3|GcM3_001038,GcM3|GcM3_004023,GcM3|GcM3_008054,GcM3|GcM3_059035,GcM3|GcM3_114008,GcM3|GcM3_156013,GcM3|GcM3_156016
OG0000088	Core	3	3	3	2	2	2	2	2	19	8	Bgh2|BLGH_01733,Bgh2|BLGH_01782,Bgh2|BLGH_03925,BghR1|BGHR1_11962,BghR1|BGHR1_12011,BghR1|BGHR1_13120,Bgt|EPQ62332.1,Bgt|EPQ67356.1,Bgt|EPQ67875.1,Ene|KHJ31371.1,Ene|KHJ35977.1,GcC1|GcC1_030017,GcC1|GcC1_044021,GcM1|GcM1_225036,GcM1|GcM1_244114,OnM2|OnM2_039017,OnM2|OnM2_083051,GcM3|GcM3_012002,GcM3|GcM3_213027
OG0000089	L-Core	8	5	2	1	1	1	1	0	19	7	Bgh2|BLGH_03594,Bgh2|BLGH_03595,Bgh2|BLGH_03616,Bgh2|BLGH_04589,Bgh2|BLGH_07072,Bgh2|BLGH_07073,Bgh2|BLGH_07076,Bgh2|BLGH_07077,BghR1|BGHR1_13781,BghR1|BGHR1_13782,BghR1|BGHR1_13783,BghR1|BGHR1_13784,BghR1|BGHR1_13805,Bgt|EPQ62536.1,Bgt|EPQ64385.1,Ene|KHJ34672.1,GcC1|GcC1_167011,GcM1|GcM1_097001,OnM2|OnM2_070068
OG0000090	Dicot	0	0	0	3	2	5	8	1	19	5	Ene|KHJ31415.1,Ene|KHJ31519.1,Ene|KHJ31848.1,GcC1|GcC1_100039,GcC1|GcC1_173049,GcM1|GcM1_146007,GcM1|GcM1_189005,GcM1|GcM1_197029,GcM1|GcM1_235015,GcM1|GcM1_248091,OnM2|OnM2_020008,OnM2|OnM2_024010,OnM2|OnM2_044061,OnM2|OnM2_044061b,OnM2|OnM2_053029,OnM2|OnM2_062014,OnM2|OnM2_064014,OnM2|OnM2_078048,GcM3|GcM3_078041
OG0000091	Dicot	0	0	0	1	1	5	0	12	19	4	Ene|KHJ33258.1,GcC1|GcC1_112016,GcM1|GcM1_078004,GcM1|GcM1_128003,GcM1|GcM1_182010,GcM1|GcM1_210044,GcM1|GcM1_230046,GcM3|GcM3_007049,GcM3|GcM3_007050,GcM3|GcM3_012043,GcM3|GcM3_017022,GcM3|GcM3_023018,GcM3|GcM3_039032,GcM3|GcM3_054033,GcM3|GcM3_075033,GcM3|GcM3_082001,GcM3|GcM3_133029,GcM3|GcM3_208039,GcM3|GcM3_224028
OG0000092	Dicot	0	0	0	0	2	12	2	3	19	4	GcC1|GcC1_042023,GcC1|GcC1_192032,GcM1|GcM1_000001,GcM1|GcM1_034002,GcM1|GcM1_075001,GcM1|GcM1_084004,GcM1|GcM1_096004,GcM1|GcM1_101002,GcM1|GcM1_125005,GcM1|GcM1_140003,GcM1|GcM1_144004,GcM1|GcM1_144005,GcM1|GcM1_214015,GcM1|GcM1_238084,OnM2|OnM2_028091,OnM2|OnM2_063054,GcM3|GcM3_049011,GcM3|GcM3_131020,GcM3|GcM3_180016
OG0000093	Monocot	7	7	4	0	0	0	0	0	18	3	Bgh2|BLGH_03946,Bgh2|BLGH_03955,Bgh2|BLGH_03957,Bgh2|BLGH_03959,Bgh2|BLGH_03960,Bgh2|BLGH_03961,Bgh2|BLGH_03964,BghR1|BGHR1_13080,BghR1|BGHR1_13083,BghR1|BGHR1_13084,BghR1|BGHR1_13085,BghR1|BGHR1_13087,BghR1|BGHR1_13089,BghR1|BGHR1_13099,Bgt|EPQ61514.1,Bgt|EPQ66458.1,Bgt|EPQ66880.1,Bgt|EPQ67737.1
OG0000094	Monocot	8	10	0	0	0	0	0	0	18	2	Bgh2|BLGH_03477,Bgh2|BLGH_03478,Bgh2|BLGH_03479,Bgh2|BLGH_03482,Bgh2|BLGH_03483,Bgh2|BLGH_03484,Bgh2|BLGH_03488,Bgh2|BLGH_04013,BghR1|BGHR1_13031,BghR1|BGHR1_13914,BghR1|BGHR1_13918,BghR1|BGHR1_13919,BghR1|BGHR1_13920,BghR1|BGHR1_13923,BghR1|BGHR1_13924,BghR1|BGHR1_13926,BghR1|BGHR1_13964,BghR1|BGHR1_13965
OG0000095	Core	4	4	2	1	2	2	1	2	18	8	Bgh2|BLGH_06075,Bgh2|BLGH_06085,Bgh2|BLGH_06086,Bgh2|BLGH_06087,BghR1|BGHR1_14308,BghR1|BGHR1_14317,BghR1|BGHR1_14318,BghR1|BGHR1_14319,Bgt|EPQ67362.1,Bgt|EPQ67389.1,Ene|KHJ34179.1,GcC1|GcC1_006040,GcC1|GcC1_112014,GcM1|GcM1_194021,GcM1|GcM1_230065,OnM2|OnM2_037083,GcM3|GcM3_046019,GcM3|GcM3_215020
OG0000096	Monocot	9	9	0	0	0	0	0	0	18	2	Bgh2|BLGH_02619,Bgh2|BLGH_06399,Bgh2|BLGH_06400,Bgh2|BLGH_06402,Bgh2|BLGH_06403,Bgh2|BLGH_06404,Bgh2|BLGH_06407,Bgh2|BLGH_06408,Bgh2|BLGH_07108,BghR1|BGHR1_11065,BghR1|BGHR1_11703,BghR1|BGHR1_11704,BghR1|BGHR1_11707,BghR1|BGHR1_11708,BghR1|BGHR1_11709,BghR1|BGHR1_11711,BghR1|BGHR1_11712,BghR1|BGHR1_11826
OG0000097	Monocot	9	9	0	0	0	0	0	0	18	2	Bgh2|BLGH_02214,Bgh2|BLGH_02215,Bgh2|BLGH_02218,Bgh2|BLGH_02219,Bgh2|BLGH_02224,Bgh2|BLGH_02227,Bgh2|BLGH_02228,Bgh2|BLGH_02231,Bgh2|BLGH_02253,BghR1|BGHR1_12598,BghR1|BGHR1_12599,BghR1|BGHR1_12602,BghR1|BGHR1_12604,BghR1|BGHR1_12605,BghR1|BGHR1_12610,BghR1|BGHR1_12611,BghR1|BGHR1_12614,BghR1|BGHR1_12636
OG0000098	Core	1	1	1	9	2	1	2	1	18	8	Bgh2|BLGH_05202,BghR1|BGHR1_14758,Bgt|EPQ67078.1,Ene|KHJ30003.1,Ene|KHJ30066.1,Ene|KHJ30141.1,Ene|KHJ31967.1,Ene|KHJ32152.1,Ene|KHJ32681.1,Ene|KHJ32682.1,Ene|KHJ34566.1,Ene|KHJ36168.1,GcC1|GcC1_127028,GcC1|GcC1_194035,GcM1|GcM1_249082,OnM2|OnM2_076065,OnM2|OnM2_078051,GcM3|GcM3_005024
OG0000099	Core	4	4	5	1	1	1	1	1	18	8	Bgh2|BLGH_02933,Bgh2|BLGH_02943,Bgh2|BLGH_02945,Bgh2|BLGH_03047,BghR1|BGHR1_11118,BghR1|BGHR1_13310,BghR1|BGHR1_13319,BghR1|BGHR1_13321,Bgt|EPQ63419.1,Bgt|EPQ64252.1,Bgt|EPQ64254.1,Bgt|EPQ64255.1,Bgt|EPQ64261.1,Ene|KHJ36379.1,GcC1|GcC1_100018,GcM1|GcM1_217063,OnM2|OnM2_068063,GcM3|GcM3_071011
OG0000100	Monocot	1	17	0	0	0	0	0	0	18	2	Bgh2|BLGH_02518,BghR1|BGHR1_11038,BghR1|BGHR1_11046,BghR1|BGHR1_11048,BghR1|BGHR1_11049,BghR1|BGHR1_11050,BghR1|BGHR1_11051,BghR1|BGHR1_11052,BghR1|BGHR1_11053,BghR1|BGHR1_11115,BghR1|BGHR1_11531,BghR1|BGHR1_11533,BghR1|BGHR1_11541,BghR1|BGHR1_12902,BghR1|BGHR1_15438,BghR1|BGHR1_15493,BghR1|BGHR1_15494,BghR1|BGHR1_15847
OG0000101	Other	0	0	1	12	2	1	0	2	18	5	Bgt|EPQ65948.1,Ene|KHJ30128.1,Ene|KHJ30189.1,Ene|KHJ31814.1,Ene|KHJ31899.1,Ene|KHJ32422.1,Ene|KHJ32524.1,Ene|KHJ32644.1,Ene|KHJ32676.1,Ene|KHJ32917.1,Ene|KHJ34306.1,Ene|KHJ34521.1,Ene|KHJ34727.1,GcC1|GcC1_146011,GcC1|GcC1_201006,GcM1|GcM1_109003,GcM3|GcM3_004019,GcM3|GcM3_040038
OG0000102	Other	0	0	1	0	10	5	1	1	18	5	Bgt|EPQ65609.1,GcC1|GcC1_088022,GcC1|GcC1_105002,GcC1|GcC1_105003,GcC1|GcC1_105020,GcC1|GcC1_105020b,GcC1|GcC1_131017,GcC1|GcC1_155024,GcC1|GcC1_190032,GcC1|GcC1_190033,GcC1|GcC1_206026,GcM1|GcM1_042001,GcM1|GcM1_042002,GcM1|GcM1_226055,GcM1|GcM1_228031,GcM1|GcM1_230080,OnM2|OnM2_004030,GcM3|GcM3_205028
OG0000103	Dicot	0	0	0	1	1	3	2	11	18	5	Ene|KHJ33948.1,GcC1|GcC1_160007,GcM1|GcM1_190024,GcM1|GcM1_190025,GcM1|GcM1_227043,OnM2|OnM2_012016,OnM2|OnM2_026082,GcM3|GcM3_064035,GcM3|GcM3_108018,GcM3|GcM3_180011,GcM3|GcM3_180037,GcM3|GcM3_180043,GcM3|GcM3_180044,GcM3|GcM3_180045,GcM3|GcM3_180047,GcM3|GcM3_180048,GcM3|GcM3_194025,GcM3|GcM3_210034
OG0000104	Dicot	0	0	0	2	3	6	3	4	18	5	Ene|KHJ31598.1,Ene|KHJ34328.1,GcC1|GcC1_024042,GcC1|GcC1_119036,GcC1|GcC1_195048,GcM1|GcM1_155005,GcM1|GcM1_170004,GcM1|GcM1_193033,GcM1|GcM1_227009,GcM1|GcM1_248198,GcM1|GcM1_250150,OnM2|OnM2_093015,OnM2|OnM2_103038,OnM2|OnM2_106034,GcM3|GcM3_002022,GcM3|GcM3_014032,GcM3|GcM3_076024,GcM3|GcM3_197021
OG0000105	Core	1	1	1	2	1	1	4	6	17	8	Bgh2|BLGH_02900,BghR1|BGHR1_13277,Bgt|EPQ66220.1,Ene|KHJ32157.1,Ene|KHJ34458.1,GcC1|GcC1_196007,GcM1|GcM1_042004,OnM2|OnM2_023090,OnM2|OnM2_052085,OnM2|OnM2_053052,OnM2|OnM2_056051,GcM3|GcM3_046026,GcM3|GcM3_072026,GcM3|GcM3_078038,GcM3|GcM3_099019,GcM3|GcM3_177014,GcM3|GcM3_180027
OG0000106	Dicot	0	0	0	9	0	0	6	2	17	3	Ene|KHJ30468.1,Ene|KHJ31258.1,Ene|KHJ31401.1,Ene|KHJ31548.1,Ene|KHJ32642.1,Ene|KHJ33202.1,Ene|KHJ33598.1,Ene|KHJ35375.1,Ene|KHJ35971.1,OnM2|OnM2_010023,OnM2|OnM2_025096,OnM2|OnM2_039083,OnM2|OnM2_064043,OnM2|OnM2_072078,OnM2|OnM2_n087049,GcM3|GcM3_012019,GcM3|GcM3_173020
OG0000107	Dicot	0	0	0	2	3	5	7	0	17	4	Ene|KHJ32982.1,Ene|KHJ36417.1,GcC1|GcC1_093024,GcC1|GcC1_093025,GcC1|GcC1_127027,GcM1|GcM1_110001,GcM1|GcM1_144007,GcM1|GcM1_147004,GcM1|GcM1_206043,GcM1|GcM1_212009,OnM2|OnM2_018085,OnM2|OnM2_023081,OnM2|OnM2_035107,OnM2|OnM2_097019,OnM2|OnM2_099011,OnM2|OnM2_101039,OnM2|OnM2_101040
OG0000108	Dicot	0	0	0	1	5	7	2	2	17	5	Ene|KHJ36326.1,GcC1|GcC1_053032,GcC1|GcC1_053046,GcC1|GcC1_153016,GcC1|GcC1_195049,GcC1|GcC1_195051,GcM1|GcM1_055001,GcM1|GcM1_113001,GcM1|GcM1_122001,GcM1|GcM1_146014,GcM1|GcM1_192003,GcM1|GcM1_201047,GcM1|GcM1_249042,OnM2|OnM2_000012,OnM2|OnM2_071043,GcM3|GcM3_020036,GcM3|GcM3_186043
OG0000109	Dicot	0	0	0	3	0	5	6	3	17	4	Ene|KHJ31354.1,Ene|KHJ32350.1,Ene|KHJ34153.1,GcM1|GcM1_050001,GcM1|GcM1_106006,GcM1|GcM1_165007,GcM1|GcM1_197025,GcM1|GcM1_222074,OnM2|OnM2_012017,OnM2|OnM2_019103,OnM2|OnM2_027092,OnM2|OnM2_092021,OnM2|OnM2_095041,OnM2|OnM2_097028,GcM3|GcM3_061022,GcM3|GcM3_061023,GcM3|GcM3_222040
OG0000110	Dicot	0	0	0	1	6	4	6	0	17	4	Ene|KHJ30038.1,GcC1|GcC1_008023,GcC1|GcC1_078028,GcC1|GcC1_078029,GcC1|GcC1_084026,GcC1|GcC1_159012,GcC1|GcC1_210051,GcM1|GcM1_092004,GcM1|GcM1_099002,GcM1|GcM1_124002,GcM1|GcM1_132006,OnM2|OnM2_012020,OnM2|OnM2_069028,OnM2|OnM2_083052,OnM2|OnM2_096045,OnM2|OnM2_098042,OnM2|OnM2_099001
OG0000111	Dicot	0	0	0	1	8	0	6	2	17	4	Ene|KHJ33932.1,GcC1|GcC1_010001,GcC1|GcC1_019029,GcC1|GcC1_019030,GcC1|GcC1_037031,GcC1|GcC1_071020,GcC1|GcC1_071026,GcC1|GcC1_131021,GcC1|GcC1_156009,OnM2|OnM2_000001,OnM2|OnM2_001039,OnM2|OnM2_030076,OnM2|OnM2_033108,OnM2|OnM2_033109,OnM2|OnM2_097033,GcM3|GcM3_009045,GcM3|GcM3_009051
OG0000112	Core	2	2	2	2	2	2	2	2	16	8	Bgh2|BLGH_00658,Bgh2|BLGH_02348,BghR1|BGHR1_12734,BghR1|BGHR1_15845,Bgt|EPQ64371.1,Bgt|EPQ67805.1,Ene|KHJ33636.1,Ene|KHJ34105.1,GcC1|GcC1_196002,GcC1|GcC1_225011,GcM1|GcM1_219066,GcM1|GcM1_248108,OnM2|OnM2_049056,OnM2|OnM2_069007,GcM3|GcM3_160003,GcM3|GcM3_176002
OG0000113	Monocot	8	8	0	0	0	0	0	0	16	2	Bgh2|BLGH_03162,Bgh2|BLGH_03163,Bgh2|BLGH_06801,Bgh2|BLGH_07031,Bgh2|BLGH_07032,Bgh2|BLGH_07093,Bgh2|BLGH_07097,Bgh2|BLGH_07115,BghR1|BGHR1_10001,BghR1|BGHR1_10002,BghR1|BGHR1_11066,BghR1|BGHR1_11466,BghR1|BGHR1_11467,BghR1|BGHR1_11512,BghR1|BGHR1_11513,BghR1|BGHR1_13609
OG0000114	Core	2	2	2	2	2	2	2	2	16	8	Bgh2|BLGH_00582,Bgh2|BLGH_03508,BghR1|BGHR1_13893,BghR1|BGHR1_15768,Bgt|EPQ62748.1,Bgt|EPQ64488.1,Ene|KHJ31080.1,Ene|KHJ33239.1,GcC1|GcC1_119023,GcC1|GcC1_206006,GcM1|GcM1_225075,GcM1|GcM1_234056,OnM2|OnM2_037029,OnM2|OnM2_048010,GcM3|GcM3_018003,GcM3|GcM3_063010
OG0000115	Core	2	2	2	2	2	2	2	2	16	8	Bgh2|BLGH_01866,Bgh2|BLGH_06564,BghR1|BGHR1_11881,BghR1|BGHR1_15954,Bgt|EPQ61747.1,Bgt|EPQ65117.1,Ene|KHJ31800.1,Ene|KHJ35052.1,GcC1|GcC1_115003,GcC1|GcC1_119030,GcM1|GcM1_217061,GcM1|GcM1_248164,OnM2|OnM2_026022,OnM2|OnM2_077067,GcM3|GcM3_053038,GcM3|GcM3_057017
OG0000116	Core	2	2	2	2	2	2	2	2	16	8	Bgh2|BLGH_00734,Bgh2|BLGH_03962,BghR1|BGHR1_10769,BghR1|BGHR1_13082,Bgt|EPQ61512.1,Bgt|EPQ63498.1,Ene|KHJ34171.1,Ene|KHJ36265.1,GcC1|GcC1_064014,GcC1|GcC1_178017,GcM1|GcM1_211013,GcM1|GcM1_234064,OnM2|OnM2_037087,OnM2|OnM2_050025,GcM3|GcM3_113009,GcM3|GcM3_204022
OG0000117	Monocot	8	8	0	0	0	0	0	0	16	2	Bgh2|BLGH_01407,Bgh2|BLGH_01600,Bgh2|BLGH_02297,Bgh2|BLGH_02712,Bgh2|BLGH_02713,Bgh2|BLGH_05546,Bgh2|BLGH_06492,Bgh2|BLGH_06494,BghR1|BGHR1_10920,BghR1|BGHR1_11435,BghR1|BGHR1_11436,BghR1|BGHR1_12144,BghR1|BGHR1_12337,BghR1|BGHR1_12683,BghR1|BGHR1_13465,BghR1|BGHR1_15884
OG0000118	Core	2	2	2	2	2	2	2	2	16	8	Bgh2|BLGH_02683,Bgh2|BLGH_02684,BghR1|BGHR1_15865,BghR1|BGHR1_15866,Bgt|EPQ66857.1,Bgt|EPQ66859.1,Ene|KHJ31376.1,Ene|KHJ35041.1,GcC1|GcC1_044014,GcC1|GcC1_220038,GcM1|GcM1_229030,GcM1|GcM1_235114,OnM2|OnM2_058049,OnM2|OnM2_078013,GcM3|GcM3_002013,GcM3|GcM3_041024
OG0000119	Monocot	6	7	3	0	0	0	0	0	16	3	Bgh2|BLGH_03660,Bgh2|BLGH_03663,Bgh2|BLGH_03665,Bgh2|BLGH_03666,Bgh2|BLGH_03671,Bgh2|BLGH_03672,BghR1|BGHR1_17123,BghR1|BGHR1_17124,BghR1|BGHR1_17127,BghR1|BGHR1_17129,BghR1|BGHR1_17130,BghR1|BGHR1_17135,BghR1|BGHR1_17136,Bgt|EPQ67870.1,Bgt|EPQ67896.1,Bgt|EPQ67899.1
OG0000120	Core	2	2	2	2	2	2	2	2	16	8	Bgh2|BLGH_05703,Bgh2|BLGH_06953,BghR1|BGHR1_11332,BghR1|BGHR1_14427,Bgt|EPQ61913.1,Bgt|EPQ62914.1,Ene|KHJ30055.1,Ene|KHJ32781.1,GcC1|GcC1_065026,GcC1|GcC1_154002,GcM1|GcM1_239118,GcM1|GcM1_241099,OnM2|OnM2_013036,OnM2|OnM2_077041,GcM3|GcM3_090022,GcM3|GcM3_202031
OG0000121	Core	2	2	2	2	2	2	2	2	16	8	Bgh2|BLGH_00460,Bgh2|BLGH_01332,BghR1|BGHR1_14550,BghR1|BGHR1_15641,Bgt|EPQ61714.1,Bgt|EPQ63299.1,Ene|KHJ30335.1,Ene|KHJ32817.1,GcC1|GcC1_016002,GcC1|GcC1_078011,GcM1|GcM1_218016,GcM1|GcM1_240141,OnM2|OnM2_043071,OnM2|OnM2_068018,GcM3|GcM3_033011,GcM3|GcM3_073026
OG0000122	Other	2	2	1	1	0	0	0	10	16	5	Bgh2|BLGH_03191,Bgh2|BLGH_04372,BghR1|BGHR1_11605,BghR1|BGHR1_16478,Bgt|EPQ65635.1,Ene|KHJ32641.1,GcM3|GcM3_039025,GcM3|GcM3_048032,GcM3|GcM3_063017,GcM3|GcM3_073030,GcM3|GcM3_121019,GcM3|GcM3_125028,GcM3|GcM3_135021,GcM3|GcM3_160014,GcM3|GcM3_164010,GcM3|GcM3_169021
OG0000123	Core	2	2	2	2	2	2	2	2	16	8	Bgh2|BLGH_03285,Bgh2|BLGH_03422,BghR1|BGHR1_10898,BghR1|BGHR1_13983,Bgt|EPQ62128.1,Bgt|EPQ65210.1,Ene|KHJ32860.1,Ene|KHJ34782.1,GcC1|GcC1_056019,GcC1|GcC1_193023,GcM1|GcM1_240021,GcM1|GcM1_242017,OnM2|OnM2_079040,OnM2|OnM2_090001,GcM3|GcM3_010019,GcM3|GcM3_178017
OG0000124	Core	2	2	2	2	2	2	2	2	16	8	Bgh2|BLGH_03448,Bgh2|BLGH_05341,BghR1|BGHR1_11252,BghR1|BGHR1_13955,Bgt|EPQ61733.1,Bgt|EPQ63005.1,Ene|KHJ35518.1,Ene|KHJ35859.1,GcC1|GcC1_018004,GcC1|GcC1_220005,GcM1|GcM1_247181,GcM1|GcM1_249058,OnM2|OnM2_058008,OnM2|OnM2_063011,GcM3|GcM3_063001,GcM3|GcM3_074003
OG0000125	Core	2	2	2	2	2	2	2	2	16	8	Bgh2|BLGH_01152,Bgh2|BLGH_02488,BghR1|BGHR1_12874,BghR1|BGHR1_15298,Bgt|EPQ64543.1,Bgt|EPQ65493.1,Ene|KHJ32912.1,Ene|KHJ34839.1,GcC1|GcC1_045013,GcC1|GcC1_140016,GcM1|GcM1_210032,GcM1|GcM1_245168,OnM2|OnM2_049012,OnM2|OnM2_050046,GcM3|GcM3_023017,GcM3|GcM3_143012
OG0000126	Other	1	2	0	2	0	4	6	1	16	6	Bgh2|BLGH_05415,BghR1|BGHR1_13596,BghR1|BGHR1_16021,Ene|KHJ32457.1,Ene|KHJ35256.1,GcM1|GcM1_155002,GcM1|GcM1_168012,GcM1|GcM1_228040,GcM1|GcM1_247098,OnM2|OnM2_023036,OnM2|OnM2_033102,OnM2|OnM2_058035,OnM2|OnM2_079049,OnM2|OnM2_079050,OnM2|OnM2_089049,GcM3|GcM3_064036
OG0000127	Core	2	2	2	2	2	2	2	2	16	8	Bgh2|BLGH_02817,Bgh2|BLGH_06130,BghR1|BGHR1_10740,BghR1|BGHR1_13193,Bgt|EPQ63114.1,Bgt|EPQ64071.1,Ene|KHJ30116.1,Ene|KHJ32686.1,GcC1|GcC1_179007,GcC1|GcC1_185023,GcM1|GcM1_240063,GcM1|GcM1_248166,OnM2|OnM2_059033,OnM2|OnM2_083015,GcM3|GcM3_097014,GcM3|GcM3_103001
OG0000128	L-Core	2	1	1	0	3	3	1	5	16	7	Bgh2|BLGH_00327,Bgh2|BLGH_00964,BghR1|BGHR1_16863,Bgt|EPQ65115.1,GcC1|GcC1_067016,GcC1|GcC1_067027,GcC1|GcC1_201022,GcM1|GcM1_198033,GcM1|GcM1_225059,GcM1|GcM1_228058,OnM2|OnM2_065046,GcM3|GcM3_117009,GcM3|GcM3_160005,GcM3|GcM3_160016,GcM3|GcM3_160017,GcM3|GcM3_160018
OG0000129	Core	2	2	2	2	2	2	2	2	16	8	Bgh2|BLGH_03395,Bgh2|BLGH_06120,BghR1|BGHR1_10730,BghR1|BGHR1_11014,Bgt|EPQ62708.1,Bgt|EPQ64771.1,Ene|KHJ30894.1,Ene|KHJ33272.1,GcC1|GcC1_080008,GcC1|GcC1_204004,GcM1|GcM1_237078,GcM1|GcM1_250115,OnM2|OnM2_041073,OnM2|OnM2_073019,GcM3|GcM3_014014,GcM3|GcM3_125004
OG0000130	Core	3	3	3	2	1	1	2	1	16	8	Bgh2|BLGH_00779,Bgh2|BLGH_00785,Bgh2|BLGH_04940,BghR1|BGHR1_10102,BghR1|BGHR1_10816,BghR1|BGHR1_10822,Bgt|EPQ62138.1,Bgt|EPQ65056.1,Bgt|EPQ65676.1,Ene|KHJ30459.1,Ene|KHJ34538.1,GcC1|GcC1_001018,GcM1|GcM1_190016,OnM2|OnM2_000017,OnM2|OnM2_029080,GcM3|GcM3_076022
OG0000131	Core	2	2	2	2	2	2	2	2	16	8	Bgh2|BLGH_03387,Bgh2|BLGH_05866,BghR1|BGHR1_11005,BghR1|BGHR1_15981,Bgt|EPQ61483.1,Bgt|EPQ64782.1,Ene|KHJ31114.1,Ene|KHJ33602.1,GcC1|GcC1_051007,GcC1|GcC1_205007,GcM1|GcM1_225013,GcM1|GcM1_242075,OnM2|OnM2_067033,OnM2|OnM2_073021,GcM3|GcM3_164004,GcM3|GcM3_224013
OG0000132	Core	2	2	2	2	2	2	2	2	16	8	Bgh2|BLGH_01928,Bgh2|BLGH_06224,BghR1|BGHR1_11817,BghR1|BGHR1_14731,Bgt|EPQ63447.1,Bgt|EPQ64331.1,Ene|KHJ33614.1,Ene|KHJ34903.1,GcC1|GcC1_038014,GcC1|GcC1_118005,GcM1|GcM1_223051,GcM1|GcM1_249261,OnM2|OnM2_080017,OnM2|OnM2_084013,GcM3|GcM3_102007,GcM3|GcM3_216015
OG0000133	Core	2	2	2	2	2	2	2	2	16	8	Bgh2|BLGH_01851,Bgh2|BLGH_06754,BghR1|BGHR1_11896,BghR1|BGHR1_14136,Bgt|EPQ66936.1,Bgt|EPQ67908.1,Ene|KHJ34223.1,Ene|KHJ34284.1,GcC1|GcC1_009019,GcC1|GcC1_100004,GcM1|GcM1_233009,GcM1|GcM1_239088,OnM2|OnM2_037053,OnM2|OnM2_075030,GcM3|GcM3_045008,GcM3|GcM3_146010
OG0000134	Core	2	2	2	2	2	2	2	2	16	8	Bgh2|BLGH_00660,Bgh2|BLGH_05863,BghR1|BGHR1_14099,BghR1|BGHR1_15978,Bgt|EPQ61480.1,Bgt|EPQ66208.1,Ene|KHJ33139.1,Ene|KHJ33709.1,GcC1|GcC1_058019,GcC1|GcC1_086005,GcM1|GcM1_230041,GcM1|GcM1_247018,OnM2|OnM2_019048,OnM2|OnM2_077052,GcM3|GcM3_004005,GcM3|GcM3_074010
OG0000135	Other	0	0	1	1	0	9	3	2	16	5	Bgt|EPQ65116.1,Ene|KHJ33042.1,GcM1|GcM1_087005,GcM1|GcM1_096001,GcM1|GcM1_163001,GcM1|GcM1_190021,GcM1|GcM1_195005,GcM1|GcM1_200023,GcM1|GcM1_209030,GcM1|GcM1_219044,GcM1|GcM1_225074b,OnM2|OnM2_044089,OnM2|OnM2_084031,OnM2|OnM2_107017,GcM3|GcM3_096029,GcM3|GcM3_135016
OG0000136	Dicot	0	0	0	12	0	0	3	1	16	3	Ene|KHJ31410.1,Ene|KHJ32196.1,Ene|KHJ32285.1,Ene|KHJ32918.1,Ene|KHJ33806.1,Ene|KHJ33980.1,Ene|KHJ33982.1,Ene|KHJ34269.1,Ene|KHJ34360.1,Ene|KHJ34366.1,Ene|KHJ34367.1,Ene|KHJ34368.1,OnM2|OnM2_039090,OnM2|OnM2_082005,OnM2|OnM2_082006,GcM3|GcM3_174010
OG0000137	Dicot	0	0	0	1	9	3	3	0	16	4	Ene|KHJ30608.1,GcC1|GcC1_011031,GcC1|GcC1_029027,GcC1|GcC1_034029,GcC1|GcC1_068018,GcC1|GcC1_069026,GcC1|GcC1_102020,GcC1|GcC1_165012,GcC1|GcC1_168014,GcC1|GcC1_173041,GcM1|GcM1_092006,GcM1|GcM1_156010,GcM1|GcM1_156011,OnM2|OnM2_021067,OnM2|OnM2_052031,OnM2|OnM2_099051
OG0000138	Dicot	0	0	0	1	0	0	7	8	16	3	Ene|KHJ30282.1,OnM2|OnM2_003026,OnM2|OnM2_016077,OnM2|OnM2_028006,OnM2|OnM2_048036,OnM2|OnM2_053051,OnM2|OnM2_053055,OnM2|OnM2_100025,GcM3|GcM3_015031,GcM3|GcM3_021034,GcM3|GcM3_021037,GcM3|GcM3_029020,GcM3|GcM3_070034,GcM3|GcM3_189018,GcM3|GcM3_189026,GcM3|GcM3_204033
OG0000139	Dicot	0	0	0	0	3	1	5	7	16	4	GcC1|GcC1_031024,GcC1|GcC1_031025,GcC1|GcC1_049031,GcM1|GcM1_228056,OnM2|OnM2_054079,OnM2|OnM2_072067,OnM2|OnM2_076058,OnM2|OnM2_076059,OnM2|OnM2_076061,GcM3|GcM3_013053,GcM3|GcM3_101035,GcM3|GcM3_101036,GcM3|GcM3_107036,GcM3|GcM3_169017,GcM3|GcM3_197031,GcM3|GcM3_197033
OG0000140	Core	2	2	2	2	2	2	2	1	15	8	Bgh2|BLGH_06097,Bgh2|BLGH_06808,BghR1|BGHR1_14330,BghR1|BGHR1_17019,Bgt|EPQ65912.1,Bgt|EPQ66293.1,Ene|KHJ30903.1,Ene|KHJ32105.1,GcC1|GcC1_062027,GcC1|GcC1_122015,GcM1|GcM1_159001,GcM1|GcM1_229034,OnM2|OnM2_055063,OnM2|OnM2_099052,GcM3|GcM3_103021
OG0000141	Core	3	5	2	1	1	1	1	1	15	8	Bgh2|BLGH_02355,Bgh2|BLGH_05647,Bgh2|BLGH_05669,BghR1|BGHR1_10603,BghR1|BGHR1_10619,BghR1|BGHR1_10630,BghR1|BGHR1_11368,BghR1|BGHR1_12741,Bgt|EPQ64376.1,Bgt|EPQ64805.1,Ene|KHJ30052.1,GcC1|GcC1_159003,GcM1|GcM1_246198,OnM2|OnM2_020075,GcM3|GcM3_033003
OG0000142	Monocot	7	6	2	0	0	0	0	0	15	3	Bgh2|BLGH_00644,Bgh2|BLGH_02587,Bgh2|BLGH_02589,Bgh2|BLGH_02591,Bgh2|BLGH_02594,Bgh2|BLGH_02596,Bgh2|BLGH_02602,BghR1|BGHR1_10894,BghR1|BGHR1_12970,BghR1|BGHR1_12972,BghR1|BGHR1_12973,BghR1|BGHR1_12979,BghR1|BGHR1_15831,Bgt|EPQ63570.1,Bgt|EPQ66817.1
OG0000143	Monocot	8	7	0	0	0	0	0	0	15	2	Bgh2|BLGH_01916,Bgh2|BLGH_01918,Bgh2|BLGH_01919,Bgh2|BLGH_01920,Bgh2|BLGH_01926,Bgh2|BLGH_01942,Bgh2|BLGH_01950,Bgh2|BLGH_03161,BghR1|BGHR1_11514,BghR1|BGHR1_11793,BghR1|BGHR1_11802,BghR1|BGHR1_11819,BghR1|BGHR1_11825,BghR1|BGHR1_11827,BghR1|BGHR1_11829
OG0000144	Core	2	2	1	2	2	2	2	2	15	8	Bgh2|BLGH_03143,Bgh2|BLGH_06182,BghR1|BGHR1_11532,BghR1|BGHR1_14052,Bgt|EPQ62511.1,Ene|KHJ32136.1,Ene|KHJ32469.1,GcC1|GcC1_034017,GcC1|GcC1_042018,GcM1|GcM1_208033,GcM1|GcM1_234034,OnM2|OnM2_016011,OnM2|OnM2_051020,GcM3|GcM3_031021,GcM3|GcM3_069001
OG0000145	Monocot	9	5	1	0	0	0	0	0	15	3	Bgh2|BLGH_00697,Bgh2|BLGH_00698,Bgh2|BLGH_00700,Bgh2|BLGH_00708,Bgh2|BLGH_00709,Bgh2|BLGH_05876,Bgh2|BLGH_05877,Bgh2|BLGH_07091,Bgh2|BLGH_07092,BghR1|BGHR1_14175,BghR1|BGHR1_14177,BghR1|BGHR1_15960,BghR1|BGHR1_15970,BghR1|BGHR1_15972,Bgt|EPQ67343.1
OG0000146	Monocot	4	9	2	0	0	0	0	0	15	3	Bgh2|BLGH_01272,Bgh2|BLGH_01816,Bgh2|BLGH_04696,Bgh2|BLGH_06874,BghR1|BGHR1_10530,BghR1|BGHR1_10598,BghR1|BGHR1_11041,BghR1|BGHR1_11058,BghR1|BGHR1_12371,BghR1|BGHR1_12816,BghR1|BGHR1_13912,BghR1|BGHR1_14612,BghR1|BGHR1_16242,Bgt|EPQ62681.1,Bgt|EPQ64230.1
OG0000147	Core	1	1	1	3	2	2	3	2	15	8	Bgh2|BLGH_04076,BghR1|BGHR1_15159,Bgt|EPQ63063.1,Ene|KHJ31136.1,Ene|KHJ31869.1,Ene|KHJ34853.1,GcC1|GcC1_063003,GcC1|GcC1_064016,GcM1|GcM1_198036,GcM1|GcM1_204015,OnM2|OnM2_017015,OnM2|OnM2_026052,OnM2|OnM2_080020,GcM3|GcM3_104010,GcM3|GcM3_192035
OG0000148	Core	2	2	1	2	2	3	2	1	15	8	Bgh2|BLGH_02275,Bgh2|BLGH_02280,BghR1|BGHR1_12660,BghR1|BGHR1_12665,Bgt|EPQ61643.1,Ene|KHJ33735.1,Ene|KHJ34657.1,GcC1|GcC1_016001,GcC1|GcC1_182034,GcM1|GcM1_222068,GcM1|GcM1_230006,GcM1|GcM1_230007,OnM2|OnM2_057022,OnM2|OnM2_057060,GcM3|GcM3_106024
OG0000149	Other	3	3	0	1	0	2	4	2	15	6	Bgh2|BLGH_03664,Bgh2|BLGH_05086,Bgh2|BLGH_05532,BghR1|BGHR1_13370,BghR1|BGHR1_13479,BghR1|BGHR1_17128,Ene|KHJ32640.1,GcM1|GcM1_119002,GcM1|GcM1_119003,OnM2|OnM2_013041,OnM2|OnM2_022100,OnM2|OnM2_042069,OnM2|OnM2_070029,GcM3|GcM3_025047,GcM3|GcM3_097013
OG0000150	Monocot	5	5	5	0	0	0	0	0	15	3	Bgh2|BLGH_00724,Bgh2|BLGH_03118,Bgh2|BLGH_03125,Bgh2|BLGH_03146,Bgh2|BLGH_05226,BghR1|BGHR1_10759,BghR1|BGHR1_11036,BghR1|BGHR1_11045,BghR1|BGHR1_11529,BghR1|BGHR1_16540,Bgt|EPQ61551.1,Bgt|EPQ62623.1,Bgt|EPQ66521.1,Bgt|EPQ66529.1,Bgt|EPQ67782.1
OG0000151	Core	2	2	3	1	2	2	1	2	15	8	Bgh2|BLGH_00095,Bgh2|BLGH_00099,BghR1|BGHR1_16627,BghR1|BGHR1_16631,Bgt|EPQ65795.1,Bgt|EPQ65796.1,Bgt|EPQ65824.1,Ene|KHJ35671.1,GcC1|GcC1_069015,GcC1|GcC1_182036,GcM1|GcM1_167014,GcM1|GcM1_250192,OnM2|OnM2_036054,GcM3|GcM3_016018,GcM3|GcM3_036023
OG0000152	Core	1	1	1	1	5	3	1	2	15	8	Bgh2|BLGH_04326,BghR1|BGHR1_14909,Bgt|EPQ66089.1,Ene|KHJ31515.1,GcC1|GcC1_001022,GcC1|GcC1_103001,GcC1|GcC1_113013,GcC1|GcC1_113016,GcC1|GcC1_217037,GcM1|GcM1_177020,GcM1|GcM1_200028,GcM1|GcM1_250105,OnM2|OnM2_007004,GcM3|GcM3_071025,GcM3|GcM3_157003
OG0000153	Core	2	2	1	2	2	2	2	2	15	8	Bgh2|BLGH_05313,Bgh2|BLGH_05973,BghR1|BGHR1_11221,BghR1|BGHR1_16090,Bgt|EPQ64802.1,Ene|KHJ33159.1,Ene|KHJ35015.1,GcC1|GcC1_087012,GcC1|GcC1_187025,GcM1|GcM1_214046,GcM1|GcM1_232035,OnM2|OnM2_042062,OnM2|OnM2_089026,GcM3|GcM3_049006,GcM3|GcM3_220012
OG0000154	Core	2	2	2	2	1	2	2	2	15	8	Bgh2|BLGH_00332,Bgh2|BLGH_06807,BghR1|BGHR1_16868,BghR1|BGHR1_17018,Bgt|EPQ65913.1,Bgt|EPQ66783.1,Ene|KHJ30904.1,Ene|KHJ32444.1,GcC1|GcC1_060013,GcM1|GcM1_229035,GcM1|GcM1_240072,OnM2|OnM2_054001,OnM2|OnM2_072020,GcM3|GcM3_040013,GcM3|GcM3_086006
OG0000155	Core	2	2	2	1	2	2	2	2	15	8	Bgh2|BLGH_05212,Bgh2|BLGH_06003,BghR1|BGHR1_14236,BghR1|BGHR1_14748,Bgt|EPQ64897.1,Bgt|EPQ67748.1,Ene|KHJ31199.1,GcC1|GcC1_020002,GcC1|GcC1_147006,GcM1|GcM1_239056,GcM1|GcM1_248003,OnM2|OnM2_011022,OnM2|OnM2_040010,GcM3|GcM3_008006,GcM3|GcM3_083017
OG0000156	Core	3	3	2	2	1	1	2	1	15	8	Bgh2|BLGH_03939,Bgh2|BLGH_03952,Bgh2|BLGH_03958,BghR1|BGHR1_13086,BghR1|BGHR1_13092,BghR1|BGHR1_13106,Bgt|EPQ61513.1,Bgt|EPQ61518.1,Ene|KHJ30023.1,Ene|KHJ30512.1,GcC1|GcC1_215047,GcM1|GcM1_175002,OnM2|OnM2_033077,OnM2|OnM2_069040,GcM3|GcM3_124023
OG0000157	Core	2	2	2	2	1	2	2	2	15	8	Bgh2|BLGH_01740,Bgh2|BLGH_06236,BghR1|BGHR1_12004,BghR1|BGHR1_14719,Bgt|EPQ64317.1,Bgt|EPQ67237.1,Ene|KHJ34803.1,Ene|KHJ36371.1,GcC1|GcC1_116010,GcM1|GcM1_209038,GcM1|GcM1_220004,OnM2|OnM2_027085,OnM2|OnM2_054042,GcM3|GcM3_087008,GcM3|GcM3_095023
OG0000158	Core	1	1	1	3	2	2	3	2	15	8	Bgh2|BLGH_06151,BghR1|BGHR1_14083,Bgt|EPQ63801.1,Ene|KHJ30369.1,Ene|KHJ30712.1,Ene|KHJ36403.1,GcC1|GcC1_135004,GcC1|GcC1_158017,GcM1|GcM1_191017,GcM1|GcM1_210033,OnM2|OnM2_018046,OnM2|OnM2_059078,OnM2|OnM2_075048,GcM3|GcM3_007037,GcM3|GcM3_079018
OG0000159	Core	1	1	1	1	3	1	4	3	15	8	Bgh2|BLGH_06902,BghR1|BGHR1_17192,Bgt|EPQ62645.1,Ene|KHJ35285.1,GcC1|GcC1_036023,GcC1|GcC1_085023,GcC1|GcC1_217031,GcM1|GcM1_225038,OnM2|OnM2_001023,OnM2|OnM2_002028,OnM2|OnM2_070017,OnM2|OnM2_070018,GcM3|GcM3_006026,GcM3|GcM3_043034,GcM3|GcM3_194028
OG0000160	Core	2	2	2	1	2	2	2	2	15	8	Bgh2|BLGH_03326,Bgh2|BLGH_06293,BghR1|BGHR1_10941,BghR1|BGHR1_14659,Bgt|EPQ63989.1,Bgt|EPQ65860.1,Ene|KHJ30131.1,GcC1|GcC1_061023,GcC1|GcC1_076027,GcM1|GcM1_226011,GcM1|GcM1_244132,OnM2|OnM2_056036,OnM2|OnM2_066013,GcM3|GcM3_200007,GcM3|GcM3_200037
OG0000161	Other	0	2	0	1	2	4	4	2	15	6	BghR1|BGHR1_10624,BghR1|BGHR1_12762,Ene|KHJ35065.1,GcC1|GcC1_158021,GcC1|GcC1_165021,GcM1|GcM1_201043,GcM1|GcM1_217020,GcM1|GcM1_221060,GcM1|GcM1_245169,OnM2|OnM2_029079,OnM2|OnM2_065024,OnM2|OnM2_089001,OnM2|OnM2_095047,GcM3|GcM3_065025,GcM3|GcM3_140002
OG0000162	Other	0	1	0	7	4	2	0	1	15	5	BghR1|BGHR1_10056,Ene|KHJ30937.1,Ene|KHJ30999.1,Ene|KHJ31896.1,Ene|KHJ32487.1,Ene|KHJ33752.1,Ene|KHJ34148.1,Ene|KHJ34249.1,GcC1|GcC1_012039,GcC1|GcC1_122020,GcC1|GcC1_122021,GcC1|GcC1_166017,GcM1|GcM1_068002,GcM1|GcM1_088001,GcM3|GcM3_204045
OG0000163	Other	0	0	1	14	0	0	0	0	15	2	Bgt|EPQ61788.1,Ene|KHJ30542.1,Ene|KHJ32033.1,Ene|KHJ32284.1,Ene|KHJ32507.1,Ene|KHJ32723.1,Ene|KHJ32823.1,Ene|KHJ32824.1,Ene|KHJ33356.1,Ene|KHJ33520.1,Ene|KHJ33624.1,Ene|KHJ34040.1,Ene|KHJ35097.1,Ene|KHJ36146.1,Ene|KHJ36186.1
OG0000164	Dicot	0	0	0	3	7	1	1	3	15	5	Ene|KHJ30324.1,Ene|KHJ35527.1,Ene|KHJ35653.1,GcC1|GcC1_060039,GcC1|GcC1_063018,GcC1|GcC1_065016,GcC1|GcC1_072032,GcC1|GcC1_090022,GcC1|GcC1_198032,GcC1|GcC1_211033,GcM1|GcM1_212001,OnM2|OnM2_057062,GcM3|GcM3_107034,GcM3|GcM3_156007,GcM3|GcM3_192054
OG0000165	Dicot	0	0	0	7	2	1	0	5	15	4	Ene|KHJ31673.1,Ene|KHJ32037.1,Ene|KHJ32976.1,Ene|KHJ34229.1,Ene|KHJ35072.1,Ene|KHJ35231.1,Ene|KHJ36311.1,GcC1|GcC1_025043,GcC1|GcC1_042005,GcM1|GcM1_183034,GcM3|GcM3_089024,GcM3|GcM3_104024,GcM3|GcM3_133033,GcM3|GcM3_189022,GcM3|GcM3_198043
OG0000166	BS	0	0	0	15	0	0	0	0	15	1	Ene|KHJ30919.1,Ene|KHJ30956.1,Ene|KHJ30988.1,Ene|KHJ31196.1,Ene|KHJ31949.1,Ene|KHJ32531.1,Ene|KHJ32593.1,Ene|KHJ32601.1,Ene|KHJ32951.1,Ene|KHJ32989.1,Ene|KHJ33315.1,Ene|KHJ33989.1,Ene|KHJ34204.1,Ene|KHJ34841.1,Ene|KHJ35517.1
OG0000167	Dicot	0	0	0	6	0	2	1	6	15	4	Ene|KHJ30313.1,Ene|KHJ30592.1,Ene|KHJ34561.1,Ene|KHJ34750.1,Ene|KHJ34751.1,Ene|KHJ34781.1,GcM1|GcM1_030001,GcM1|GcM1_040001,OnM2|OnM2_039080,GcM3|GcM3_022037,GcM3|GcM3_033028,GcM3|GcM3_073037,GcM3|GcM3_181039,GcM3|GcM3_208044,GcM3|GcM3_222035
OG0000168	Dicot	0	0	0	1	4	4	5	1	15	5	Ene|KHJ31986.1,GcC1|GcC1_021014,GcC1|GcC1_081032,GcC1|GcC1_165015,GcC1|GcC1_189022,GcM1|GcM1_156004,GcM1|GcM1_165012,GcM1|GcM1_207057,GcM1|GcM1_220069,OnM2|OnM2_003022,OnM2|OnM2_019011,OnM2|OnM2_034060,OnM2|OnM2_096044,OnM2|OnM2_107028,GcM3|GcM3_110022
OG0000169	Dicot	0	0	0	4	0	0	10	1	15	3	Ene|KHJ30816.1,Ene|KHJ31026.1,Ene|KHJ31746.1,Ene|KHJ33027.1,OnM2|OnM2_005017,OnM2|OnM2_009026,OnM2|OnM2_010022,OnM2|OnM2_034086,OnM2|OnM2_034087,OnM2|OnM2_036073,OnM2|OnM2_052075,OnM2|OnM2_071064,OnM2|OnM2_086047,OnM2|OnM2_093037,GcM3|GcM3_154016
OG0000170	Dicot	0	0	0	1	5	3	2	4	15	5	Ene|KHJ30161.1,GcC1|GcC1_007036,GcC1|GcC1_007038,GcC1|GcC1_095026,GcC1|GcC1_129026,GcC1|GcC1_195044,GcM1|GcM1_172003,GcM1|GcM1_177007,GcM1|GcM1_249043,OnM2|OnM2_066048,OnM2|OnM2_066049,GcM3|GcM3_083024,GcM3|GcM3_083025,GcM3|GcM3_186042,GcM3|GcM3_186053
OG0000171	Dicot	0	0	0	1	2	5	7	0	15	4	Ene|KHJ31198.1,GcC1|GcC1_109020,GcC1|GcC1_184011,GcM1|GcM1_052001,GcM1|GcM1_059003,GcM1|GcM1_109001,GcM1|GcM1_126002,GcM1|GcM1_151009,OnM2|OnM2_032084,OnM2|OnM2_051073,OnM2|OnM2_051074,OnM2|OnM2_058023,OnM2|OnM2_093040,OnM2|OnM2_093041,OnM2|OnM2_093044
OG0000172	Dicot	0	0	0	0	6	0	0	9	15	2	GcC1|GcC1_019041,GcC1|GcC1_062017,GcC1|GcC1_076038,GcC1|GcC1_098015,GcC1|GcC1_106016,GcC1|GcC1_131023,GcM3|GcM3_023032,GcM3|GcM3_032033,GcM3|GcM3_032039,GcM3|GcM3_042042,GcM3|GcM3_054029,GcM3|GcM3_184038,GcM3|GcM3_193036,GcM3|GcM3_212045,GcM3|GcM3_212048
OG0000173	Dicot	0	0	0	0	2	7	0	6	15	3	GcC1|GcC1_069030,GcC1|GcC1_081027,GcM1|GcM1_087004,GcM1|GcM1_087006,GcM1|GcM1_139002,GcM1|GcM1_148005,GcM1|GcM1_165004,GcM1|GcM1_175023,GcM1|GcM1_186021,GcM3|GcM3_049033,GcM3|GcM3_066018,GcM3|GcM3_072021,GcM3|GcM3_093017,GcM3|GcM3_110021,GcM3|GcM3_144011
OG0000174	Core	4	4	1	1	1	1	1	1	14	8	Bgh2|BLGH_06901,Bgh2|BLGH_06905,Bgh2|BLGH_06906,Bgh2|BLGH_06909,BghR1|BGHR1_17191,BghR1|BGHR1_17195,BghR1|BGHR1_17196,BghR1|BGHR1_17200,Bgt|EPQ67089.1,Ene|KHJ35631.1,GcC1|GcC1_139018,GcM1|GcM1_187012,OnM2|OnM2_042024,GcM3|GcM3_205022
OG0000175	Monocot	6	8	0	0	0	0	0	0	14	2	Bgh2|BLGH_02696,Bgh2|BLGH_02697,Bgh2|BLGH_02701,Bgh2|BLGH_02726,Bgh2|BLGH_05590,Bgh2|BLGH_07113,BghR1|BGHR1_10709,BghR1|BGHR1_10711,BghR1|BGHR1_11420,BghR1|BGHR1_11447,BghR1|BGHR1_11451,BghR1|BGHR1_11453,BghR1|BGHR1_15879,BghR1|BGHR1_15880
OG0000176	L-Core	2	2	2	0	2	2	2	2	14	7	Bgh2|BLGH_00664,Bgh2|BLGH_05087,BghR1|BGHR1_13369,BghR1|BGHR1_14095,Bgt|EPQ62903.1,Bgt|EPQ66216.1,GcC1|GcC1_144020,GcC1|GcC1_189005,GcM1|GcM1_219073,GcM1|GcM1_245031,OnM2|OnM2_039029,OnM2|OnM2_051004,GcM3|GcM3_072005,GcM3|GcM3_078016
OG0000177	Monocot	6	4	4	0	0	0	0	0	14	3	Bgh2|BLGH_05857,Bgh2|BLGH_06957,Bgh2|BLGH_06958,Bgh2|BLGH_06959,Bgh2|BLGH_07101,Bgh2|BLGH_07103,BghR1|BGHR1_11369,BghR1|BGHR1_14431,BghR1|BGHR1_14432,BghR1|BGHR1_14433,Bgt|EPQ62969.1,Bgt|EPQ62970.1,Bgt|EPQ62971.1,Bgt|EPQ67500.1
OG0000178	Core	3	3	2	1	1	1	2	1	14	8	Bgh2|BLGH_00061,Bgh2|BLGH_00062,Bgh2|BLGH_00063,BghR1|BGHR1_16592,BghR1|BGHR1_16593,BghR1|BGHR1_16594,Bgt|EPQ62391.1,Bgt|EPQ62392.1,Ene|KHJ35113.1,GcC1|GcC1_076035,GcM1|GcM1_170003,OnM2|OnM2_098037,OnM2|OnM2_103037,GcM3|GcM3_182043
OG0000179	Core	1	1	1	1	3	3	1	3	14	8	Bgh2|BLGH_05608,BghR1|BGHR1_10674,Bgt|EPQ67259.1,Ene|KHJ33024.1,GcC1|GcC1_002036,GcC1|GcC1_006034,GcC1|GcC1_220033,GcM1|GcM1_155006,GcM1|GcM1_156002,GcM1|GcM1_243022,OnM2|OnM2_055079,GcM3|GcM3_103016,GcM3|GcM3_172015,GcM3|GcM3_213015
OG0000180	L-Core	2	2	2	0	2	2	2	2	14	7	Bgh2|BLGH_02986,Bgh2|BLGH_03924,BghR1|BGHR1_10468,BghR1|BGHR1_13121,Bgt|EPQ62706.1,Bgt|EPQ67107.1,GcC1|GcC1_095006,GcC1|GcC1_205023,GcM1|GcM1_218062,GcM1|GcM1_247052,OnM2|OnM2_032039,OnM2|OnM2_076044,GcM3|GcM3_107027,GcM3|GcM3_193003
OG0000181	Core	4	4	1	1	1	1	1	1	14	8	Bgh2|BLGH_01972,Bgh2|BLGH_01999,Bgh2|BLGH_04414,Bgh2|BLGH_07060,BghR1|BGHR1_11744,BghR1|BGHR1_11766,BghR1|BGHR1_11771,BghR1|BGHR1_16438,Bgt|EPQ67122.1,Ene|KHJ34845.1,GcC1|GcC1_104018,GcM1|GcM1_224044,OnM2|OnM2_000022,GcM3|GcM3_030034
OG0000182	Core	2	2	1	1	2	2	2	2	14	8	Bgh2|BLGH_00599,Bgh2|BLGH_00767,BghR1|BGHR1_10803,BghR1|BGHR1_15786,Bgt|EPQ65047.1,Ene|KHJ34232.1,GcC1|GcC1_115010,GcC1|GcC1_216024,GcM1|GcM1_200007,GcM1|GcM1_202021,OnM2|OnM2_048064,OnM2|OnM2_108021,GcM3|GcM3_016010,GcM3|GcM3_050018
OG0000183	Monocot	4	4	6	0	0	0	0	0	14	3	Bgh2|BLGH_06591,Bgh2|BLGH_06593,Bgh2|BLGH_06599,Bgh2|BLGH_06603,BghR1|BGHR1_16209,BghR1|BGHR1_16213,BghR1|BGHR1_16217,BghR1|BGHR1_16219,Bgt|EPQ62475.1,Bgt|EPQ62478.1,Bgt|EPQ62482.1,Bgt|EPQ62483.1,Bgt|EPQ62487.1,Bgt|EPQ66239.1
OG0000184	Core	3	3	3	1	1	1	1	1	14	8	Bgh2|BLGH_05243,Bgh2|BLGH_05258,Bgh2|BLGH_06896,BghR1|BGHR1_11165,BghR1|BGHR1_16562,BghR1|BGHR1_17185,Bgt|EPQ62311.1,Bgt|EPQ63536.1,Bgt|EPQ65099.1,Ene|KHJ33879.1,GcC1|GcC1_006024,GcM1|GcM1_202020,OnM2|OnM2_001014,GcM3|GcM3_115004
OG0000185	Core	1	1	1	1	3	3	1	3	14	8	Bgh2|BLGH_03100,BghR1|BGHR1_11059,Bgt|EPQ67792.1,Ene|KHJ35628.1,GcC1|GcC1_021024,GcC1|GcC1_052028,GcC1|GcC1_097019,GcM1|GcM1_178012,GcM1|GcM1_230079,GcM1|GcM1_250131,OnM2|OnM2_042025,GcM3|GcM3_040001,GcM3|GcM3_109022,GcM3|GcM3_208019
OG0000186	Other	4	3	2	0	2	1	2	0	14	6	Bgh2|BLGH_00528,Bgh2|BLGH_00530,Bgh2|BLGH_00532,Bgh2|BLGH_00533,BghR1|BGHR1_15717,BghR1|BGHR1_15719,BghR1|BGHR1_15720,Bgt|EPQ65404.1,Bgt|EPQ65406.1,GcC1|GcC1_045034,GcC1|GcC1_116025,GcM1|GcM1_198038,OnM2|OnM2_019106,OnM2|OnM2_034075
OG0000187	Core	1	1	1	1	4	2	1	3	14	8	Bgh2|BLGH_05625,BghR1|BGHR1_10653,Bgt|EPQ66644.1,Ene|KHJ32489.1,GcC1|GcC1_007039,GcC1|GcC1_056024,GcC1|GcC1_141014,GcC1|GcC1_197034,GcM1|GcM1_155008,GcM1|GcM1_182020,OnM2|OnM2_039089,GcM3|GcM3_022033,GcM3|GcM3_062033,GcM3|GcM3_101030
OG0000188	Core	1	1	2	2	2	3	2	1	14	8	Bgh2|BLGH_03515,BghR1|BGHR1_13886,Bgt|EPQ66123.1,Bgt|EPQ66124.1,Ene|KHJ31139.1,Ene|KHJ31751.1,GcC1|GcC1_001001,GcC1|GcC1_183013,GcM1|GcM1_059004,GcM1|GcM1_248084,GcM1|GcM1_249061,OnM2|OnM2_020056,OnM2|OnM2_060009,GcM3|GcM3_166004
OG0000189	BS	0	14	0	0	0	0	0	0	14	1	BghR1|BGHR1_16237,BghR1|BGHR1_16238,BghR1|BGHR1_16239,BghR1|BGHR1_16240,BghR1|BGHR1_16241,BghR1|BGHR1_16243,BghR1|BGHR1_16244,BghR1|BGHR1_16245,BghR1|BGHR1_16246,BghR1|BGHR1_16249,BghR1|BGHR1_16250,BghR1|BGHR1_16251,BghR1|BGHR1_16258,BghR1|BGHR1_16259
OG0000190	BS	0	14	0	0	0	0	0	0	14	1	BghR1|BGHR1_10569,BghR1|BGHR1_10751,BghR1|BGHR1_10752,BghR1|BGHR1_11029,BghR1|BGHR1_11317,BghR1|BGHR1_11319,BghR1|BGHR1_11320,BghR1|BGHR1_11321,BghR1|BGHR1_11322,BghR1|BGHR1_11323,BghR1|BGHR1_14410,BghR1|BGHR1_15397,BghR1|BGHR1_17168,BghR1|BGHR1_17169
OG0000191	Other	0	0	2	6	1	2	2	1	14	6	Bgt|EPQ62291.1,Bgt|EPQ66560.1,Ene|KHJ30089.1,Ene|KHJ30108.1,Ene|KHJ30196.1,Ene|KHJ30432.1,Ene|KHJ32659.1,Ene|KHJ33169.1,GcC1|GcC1_175043,GcM1|GcM1_216042,GcM1|GcM1_222060,OnM2|OnM2_028102,OnM2|OnM2_069045,GcM3|GcM3_008008
OG0000192	Dicot	0	0	0	3	1	1	8	1	14	5	Ene|KHJ30028.1,Ene|KHJ30564.1,Ene|KHJ33630.1,GcC1|GcC1_042027,GcM1|GcM1_230021,OnM2|OnM2_006016,OnM2|OnM2_023010,OnM2|OnM2_023012,OnM2|OnM2_049040,OnM2|OnM2_051061,OnM2|OnM2_079027,OnM2|OnM2_079028,OnM2|OnM2_084032,GcM3|GcM3_113020
OG0000193	Dicot	0	0	0	1	4	0	1	8	14	4	Ene|KHJ31073.1,GcC1|GcC1_013048,GcC1|GcC1_083028,GcC1|GcC1_199053,GcC1|GcC1_222034,OnM2|OnM2_030016,GcM3|GcM3_116018,GcM3|GcM3_180025,GcM3|GcM3_184036,GcM3|GcM3_196042,GcM3|GcM3_211026,GcM3|GcM3_214016,GcM3|GcM3_223036,GcM3|GcM3_223039
OG0000194	Dicot	0	0	0	0	6	1	1	6	14	4	GcC1|GcC1_002031,GcC1|GcC1_002033,GcC1|GcC1_020025,GcC1|GcC1_049032,GcC1|GcC1_111010,GcC1|GcC1_225056,GcM1|GcM1_005001,OnM2|OnM2_108027,GcM3|GcM3_038037,GcM3|GcM3_069033,GcM3|GcM3_141009,GcM3|GcM3_217021,GcM3|GcM3_217035,GcM3|GcM3_217040
OG0000195	Dicot	0	0	0	0	1	1	0	12	14	3	GcC1|GcC1_133016,GcM1|GcM1_248089,GcM3|GcM3_024049,GcM3|GcM3_030039,GcM3|GcM3_040026,GcM3|GcM3_040027,GcM3|GcM3_040028,GcM3|GcM3_116017,GcM3|GcM3_119018,GcM3|GcM3_153012,GcM3|GcM3_160023,GcM3|GcM3_183056,GcM3|GcM3_207051,GcM3|GcM3_223037
OG0000196	Dicot	0	0	0	0	6	1	1	6	14	4	GcC1|GcC1_191029,GcC1|GcC1_191032,GcC1|GcC1_192003,GcC1|GcC1_197038,GcC1|GcC1_210054,GcC1|GcC1_213045,GcM1|GcM1_011002,OnM2|OnM2_102026,GcM3|GcM3_077027,GcM3|GcM3_077031,GcM3|GcM3_127012,GcM3|GcM3_169019,GcM3|GcM3_180041,GcM3|GcM3_207054
OG0000197	Dicot	0	0	0	0	12	0	0	2	14	2	GcC1|GcC1_013040,GcC1|GcC1_048038,GcC1|GcC1_053039,GcC1|GcC1_053047,GcC1|GcC1_053050,GcC1|GcC1_097023,GcC1|GcC1_121015,GcC1|GcC1_132025,GcC1|GcC1_160008,GcC1|GcC1_160010,GcC1|GcC1_180050,GcC1|GcC1_180051,GcM3|GcM3_029023,GcM3|GcM3_111024
OG0000198	Monocot	7	6	0	0	0	0	0	0	13	2	Bgh2|BLGH_05184,Bgh2|BLGH_05244,Bgh2|BLGH_05319,Bgh2|BLGH_05320,Bgh2|BLGH_05329,Bgh2|BLGH_05330,Bgh2|BLGH_05947,BghR1|BGHR1_11227,BghR1|BGHR1_11229,BghR1|BGHR1_11239,BghR1|BGHR1_11288,BghR1|BGHR1_14776,BghR1|BGHR1_16063
OG0000199	Core	2	2	2	2	1	1	2	1	13	8	Bgh2|BLGH_02560,Bgh2|BLGH_02613,BghR1|BGHR1_12944,BghR1|BGHR1_12991,Bgt|EPQ65430.1,Bgt|EPQ66802.1,Ene|KHJ30946.1,Ene|KHJ32111.1,GcC1|GcC1_097017,GcM1|GcM1_200025,OnM2|OnM2_036012,OnM2|OnM2_056010,GcM3|GcM3_195039
OG0000200	Core	1	1	1	3	1	1	4	1	13	8	Bgh2|BLGH_00616,BghR1|BGHR1_15803,Bgt|EPQ65946.1,Ene|KHJ32038.1,Ene|KHJ32141.1,Ene|KHJ33730.1,GcC1|GcC1_207040,GcM1|GcM1_242135,OnM2|OnM2_017085,OnM2|OnM2_025095,OnM2|OnM2_097015,OnM2|OnM2_101021,GcM3|GcM3_007022
OG0000201	Core	3	2	3	1	1	1	1	1	13	8	Bgh2|BLGH_01017,Bgh2|BLGH_03791,Bgh2|BLGH_04247,BghR1|BGHR1_14988,BghR1|BGHR1_15436,Bgt|EPQ64724.1,Bgt|EPQ65869.1,Bgt|EPQ66902.1,Ene|KHJ31601.1,GcC1|GcC1_060005,GcM1|GcM1_212058,OnM2|OnM2_061028,GcM3|GcM3_043020
OG0000202	Monocot	4	4	5	0	0	0	0	0	13	3	Bgh2|BLGH_04766,Bgh2|BLGH_04767,Bgh2|BLGH_06510,Bgh2|BLGH_06512,BghR1|BGHR1_10506,BghR1|BGHR1_10507,BghR1|BGHR1_15901,BghR1|BGHR1_15903,Bgt|EPQ62942.1,Bgt|EPQ62943.1,Bgt|EPQ64706.1,Bgt|EPQ65036.1,Bgt|EPQ65199.1
OG0000203	BS	13	0	0	0	0	0	0	0	13	1	Bgh2|BLGH_00718,Bgh2|BLGH_01055,Bgh2|BLGH_03409,Bgh2|BLGH_05711,Bgh2|BLGH_06937,Bgh2|BLGH_07057,Bgh2|BLGH_07058,Bgh2|BLGH_07075,Bgh2|BLGH_07090,Bgh2|BLGH_07094,Bgh2|BLGH_07095,Bgh2|BLGH_07104,Bgh2|BLGH_07105
OG0000204	Monocot	5	8	0	0	0	0	0	0	13	2	Bgh2|BLGH_03130,Bgh2|BLGH_05233,Bgh2|BLGH_05234,Bgh2|BLGH_05694,Bgh2|BLGH_06083,BghR1|BGHR1_11342,BghR1|BGHR1_11544,BghR1|BGHR1_16546,BghR1|BGHR1_16550,BghR1|BGHR1_16551,BghR1|BGHR1_16552,BghR1|BGHR1_16561,BghR1|BGHR1_16563
OG0000205	Core	2	2	2	2	1	1	2	1	13	8	Bgh2|BLGH_05699,Bgh2|BLGH_05708,BghR1|BGHR1_11326,BghR1|BGHR1_11337,Bgt|EPQ61908.1,Bgt|EPQ67490.1,Ene|KHJ34156.1,Ene|KHJ34543.1,GcC1|GcC1_032026,GcM1|GcM1_195003,OnM2|OnM2_025008,OnM2|OnM2_044044,GcM3|GcM3_038018
OG0000206	Core	1	1	1	2	2	2	2	2	13	8	Bgh2|BLGH_00128,BghR1|BGHR1_16660,Bgt|EPQ64523.1,Ene|KHJ32040.1,Ene|KHJ35241.1,GcC1|GcC1_029026,GcC1|GcC1_202009,GcM1|GcM1_208009,GcM1|GcM1_236081,OnM2|OnM2_041061,OnM2|OnM2_074043,GcM3|GcM3_045014,GcM3|GcM3_158013
OG0000207	Core	1	1	1	6	1	1	1	1	13	8	Bgh2|BLGH_02406,BghR1|BGHR1_12792,Bgt|EPQ65238.1,Ene|KHJ30212.1,Ene|KHJ30228.1,Ene|KHJ30229.1,Ene|KHJ31169.1,Ene|KHJ35049.1,Ene|KHJ35822.1,GcC1|GcC1_028019,GcM1|GcM1_238038,OnM2|OnM2_020046,GcM3|GcM3_065005
OG0000208	Core	3	3	1	2	1	1	1	1	13	8	Bgh2|BLGH_05874,Bgh2|BLGH_05878,Bgh2|BLGH_05879,BghR1|BGHR1_15989,BghR1|BGHR1_15991,BghR1|BGHR1_15992,Bgt|EPQ61490.1,Ene|KHJ29993.1,Ene|KHJ35288.1,GcC1|GcC1_079011,GcM1|GcM1_238138,OnM2|OnM2_043073,GcM3|GcM3_075008
OG0000209	L-Core	3	3	3	0	1	1	1	1	13	7	Bgh2|BLGH_06590,Bgh2|BLGH_06601,Bgh2|BLGH_06602,BghR1|BGHR1_16210,BghR1|BGHR1_16211,BghR1|BGHR1_16220,Bgt|EPQ62479.1,Bgt|EPQ62480.1,Bgt|EPQ66240.1,GcC1|GcC1_192031,GcM1|GcM1_172012,OnM2|OnM2_077057,GcM3|GcM3_174005
OG0000210	Core	2	1	1	2	2	2	2	1	13	8	Bgh2|BLGH_01917,Bgh2|BLGH_07089,BghR1|BGHR1_11828,Bgt|EPQ67498.1,Ene|KHJ32645.1,Ene|KHJ33590.1,GcC1|GcC1_090012,GcC1|GcC1_202029,GcM1|GcM1_195027,GcM1|GcM1_235006,OnM2|OnM2_041026,OnM2|OnM2_104013,GcM3|GcM3_216023
OG0000211	Core	1	1	1	1	3	2	1	3	13	8	Bgh2|BLGH_05607,BghR1|BGHR1_10675,Bgt|EPQ62473.1,Ene|KHJ30849.1,GcC1|GcC1_052032,GcC1|GcC1_056021,GcC1|GcC1_186019,GcM1|GcM1_188021,GcM1|GcM1_206041,OnM2|OnM2_036031,GcM3|GcM3_010037,GcM3|GcM3_049028,GcM3|GcM3_084016
OG0000212	Core	1	1	1	2	2	2	2	2	13	8	Bgh2|BLGH_02669,BghR1|BGHR1_15851,Bgt|EPQ63124.1,Ene|KHJ31269.1,Ene|KHJ31412.1,GcC1|GcC1_070012,GcC1|GcC1_093012,GcM1|GcM1_230027,GcM1|GcM1_248204,OnM2|OnM2_030046,OnM2|OnM2_076064,GcM3|GcM3_075001,GcM3|GcM3_103019
OG0000213	Core	3	3	2	1	1	1	1	1	13	8	Bgh2|BLGH_01651,Bgh2|BLGH_01657,Bgh2|BLGH_01662,BghR1|BGHR1_12081,BghR1|BGHR1_12085,BghR1|BGHR1_12091,Bgt|EPQ65800.1,Bgt|EPQ65801.1,Ene|KHJ31667.1,GcC1|GcC1_152014,GcM1|GcM1_216012,OnM2|OnM2_087043,GcM3|GcM3_007004
OG0000214	Core	2	1	2	1	1	2	1	3	13	8	Bgh2|BLGH_00568,Bgh2|BLGH_01141,BghR1|BGHR1_15754,Bgt|EPQ65223.1,Bgt|EPQ65224.1,Ene|KHJ32999.1,GcC1|GcC1_207037,GcM1|GcM1_219017,GcM1|GcM1_241006,OnM2|OnM2_036028,GcM3|GcM3_023023,GcM3|GcM3_023024,GcM3|GcM3_023025
OG0000215	Core	1	1	1	2	2	2	2	2	13	8	Bgh2|BLGH_05378,BghR1|BGHR1_11291,Bgt|EPQ65382.1,Ene|KHJ31613.1,Ene|KHJ31614.1,GcC1|GcC1_196031,GcC1|GcC1_209020,GcM1|GcM1_200002,GcM1|GcM1_223072,OnM2|OnM2_052025,OnM2|OnM2_052026,GcM3|GcM3_081020,GcM3|GcM3_082039
OG0000216	Core	1	1	1	2	2	2	2	2	13	8	Bgh2|BLGH_05655,BghR1|BGHR1_10621,Bgt|EPQ64829.1,Ene|KHJ31852.1,Ene|KHJ34090.1,GcC1|GcC1_036031,GcC1|GcC1_040037,GcM1|GcM1_163011,GcM1|GcM1_227044,OnM2|OnM2_015052,OnM2|OnM2_047076,GcM3|GcM3_015036,GcM3|GcM3_101007
OG0000217	Core	1	1	1	2	2	2	2	2	13	8	Bgh2|BLGH_02315,BghR1|BGHR1_12701,Bgt|EPQ64923.1,Ene|KHJ32513.1,Ene|KHJ34728.1,GcC1|GcC1_067017,GcC1|GcC1_143009,GcM1|GcM1_182019,GcM1|GcM1_236099,OnM2|OnM2_027014,OnM2|OnM2_097023,GcM3|GcM3_047020,GcM3|GcM3_082034
OG0000218	Other	0	1	2	6	1	3	0	0	13	5	BghR1|BGHR1_10368,Bgt|EPQ67033.1,Bgt|EPQ67312.1,Ene|KHJ31317.1,Ene|KHJ31546.1,Ene|KHJ33163.1,Ene|KHJ33418.1,Ene|KHJ34184.1,Ene|KHJ34614.1,GcC1|GcC1_010034,GcM1|GcM1_106001,GcM1|GcM1_167020,GcM1|GcM1_192008
OG0000219	Dicot	0	0	0	2	2	3	4	2	13	5	Ene|KHJ30112.1,Ene|KHJ35215.1,GcC1|GcC1_036037,GcC1|GcC1_199034,GcM1|GcM1_095005,GcM1|GcM1_209029,GcM1|GcM1_238026,OnM2|OnM2_034030,OnM2|OnM2_040036,OnM2|OnM2_040037,OnM2|OnM2_107033,GcM3|GcM3_122023,GcM3|GcM3_220011
OG0000220	Dicot	0	0	0	0	5	0	4	4	13	3	GcC1|GcC1_015035,GcC1|GcC1_052040,GcC1|GcC1_067025,GcC1|GcC1_124028,GcC1|GcC1_129029,OnM2|OnM2_055060,OnM2|OnM2_056040,OnM2|OnM2_075019,OnM2|OnM2_086027,GcM3|GcM3_063023,GcM3|GcM3_109029,GcM3|GcM3_208043,GcM3|GcM3_223021
OG0000221	Dicot	0	0	0	0	1	9	0	3	13	3	GcC1|GcC1_030039,GcM1|GcM1_012001,GcM1|GcM1_041001,GcM1|GcM1_068003,GcM1|GcM1_108003,GcM1|GcM1_111005,GcM1|GcM1_121003,GcM1|GcM1_121004,GcM1|GcM1_193028,GcM1|GcM1_242034,GcM3|GcM3_001031,GcM3|GcM3_001037,GcM3|GcM3_013024
OG0000222	Dicot	0	0	0	0	4	4	1	4	13	4	GcC1|GcC1_046010,GcC1|GcC1_046011,GcC1|GcC1_073023,GcC1|GcC1_218041,GcM1|GcM1_218049,GcM1|GcM1_218058,GcM1|GcM1_230056,GcM1|GcM1_248088,OnM2|OnM2_006007,GcM3|GcM3_127017,GcM3|GcM3_151012,GcM3|GcM3_192051,GcM3|GcM3_202038
OG0000223	Dicot	0	0	0	0	1	3	3	6	13	4	GcC1|GcC1_199004,GcM1|GcM1_07149,GcM1|GcM1_226043,GcM1|GcM1_247163,OnM2|OnM2_002001,OnM2|OnM2_01497,OnM2|OnM2_108004,GcM3|GcM3_077025,GcM3|GcM3_080032,GcM3|GcM3_115020,GcM3|GcM3_123005,GcM3|GcM3_200039,GcM3|GcM3_215002
OG0000224	Core	3	3	1	1	1	1	1	1	12	8	Bgh2|BLGH_03062,Bgh2|BLGH_03362,Bgh2|BLGH_03368,BghR1|BGHR1_10978,BghR1|BGHR1_10985,BghR1|BGHR1_11102,Bgt|EPQ66285.1,Ene|KHJ36064.1,GcC1|GcC1_124003,GcM1|GcM1_245087,OnM2|OnM2_058002,GcM3|GcM3_041014
OG0000225	Other	2	2	2	0	2	2	0	2	12	6	Bgh2|BLGH_04420,Bgh2|BLGH_04644,BghR1|BGHR1_13728,BghR1|BGHR1_16432,Bgt|EPQ63499.1,Bgt|EPQ65964.1,GcC1|GcC1_046015,GcC1|GcC1_214049,GcM1|GcM1_145003,GcM1|GcM1_222008,GcM3|GcM3_079025,GcM3|GcM3_179026
OG0000226	Monocot	7	5	0	0	0	0	0	0	12	2	Bgh2|BLGH_06802,Bgh2|BLGH_06803,Bgh2|BLGH_06912,Bgh2|BLGH_06913,Bgh2|BLGH_06915,Bgh2|BLGH_06918,Bgh2|BLGH_06927,BghR1|BGHR1_16994,BghR1|BGHR1_17006,BghR1|BGHR1_17008,BghR1|BGHR1_17009,BghR1|BGHR1_17014
OG0000227	Core	3	3	1	1	1	1	1	1	12	8	Bgh2|BLGH_00289,Bgh2|BLGH_00293,Bgh2|BLGH_00294,BghR1|BGHR1_16825,BghR1|BGHR1_16829,BghR1|BGHR1_16830,Bgt|EPQ67530.1,Ene|KHJ35090.1,GcC1|GcC1_212017,GcM1|GcM1_230049,OnM2|OnM2_036022,GcM3|GcM3_031013
OG0000228	Monocot	6	5	1	0	0	0	0	0	12	3	Bgh2|BLGH_06503,Bgh2|BLGH_06504,Bgh2|BLGH_06513,Bgh2|BLGH_06522,Bgh2|BLGH_06525,Bgh2|BLGH_07096,BghR1|BGHR1_15893,BghR1|BGHR1_15895,BghR1|BGHR1_15904,BghR1|BGHR1_15913,BghR1|BGHR1_15916,Bgt|EPQ62922.1
OG0000229	BS	12	0	0	0	0	0	0	0	12	1	Bgh2|BLGH_04580,Bgh2|BLGH_04581,Bgh2|BLGH_04588,Bgh2|BLGH_05510,Bgh2|BLGH_06565,Bgh2|BLGH_06566,Bgh2|BLGH_06570,Bgh2|BLGH_06571,Bgh2|BLGH_06572,Bgh2|BLGH_06573,Bgh2|BLGH_06574,Bgh2|BLGH_06575
OG0000230	Monocot	7	5	0	0	0	0	0	0	12	2	Bgh2|BLGH_00816,Bgh2|BLGH_05408,Bgh2|BLGH_05410,Bgh2|BLGH_05411,Bgh2|BLGH_05430,Bgh2|BLGH_05431,Bgh2|BLGH_05432,BghR1|BGHR1_10853,BghR1|BGHR1_13581,BghR1|BGHR1_13600,BghR1|BGHR1_13601,BghR1|BGHR1_13603
OG0000231	Core	1	1	1	1	1	1	5	1	12	8	Bgh2|BLGH_06773,BghR1|BGHR1_14155,Bgt|EPQ66661.1,Ene|KHJ34511.1,GcC1|GcC1_060031,GcM1|GcM1_212021,OnM2|OnM2_005016,OnM2|OnM2_023097,OnM2|OnM2_023099,OnM2|OnM2_023100,OnM2|OnM2_052086,GcM3|GcM3_077022
OG0000232	Core	1	1	1	1	2	2	1	3	12	8	Bgh2|BLGH_00573,BghR1|BGHR1_15759,Bgt|EPQ64479.1,Ene|KHJ32997.1,GcC1|GcC1_014032,GcC1|GcC1_207036,GcM1|GcM1_219016,GcM1|GcM1_241005,OnM2|OnM2_036027,GcM3|GcM3_023022,GcM3|GcM3_023025b,GcM3|GcM3_111019
OG0000233	Core	2	2	1	1	2	1	1	2	12	8	Bgh2|BLGH_04512,Bgh2|BLGH_04516,BghR1|BGHR1_16323,BghR1|BGHR1_16327,Bgt|EPQ66246.1,Ene|KHJ31505.1,GcC1|GcC1_142019,GcC1|GcC1_164013,GcM1|GcM1_203004,OnM2|OnM2_085032,GcM3|GcM3_112024,GcM3|GcM3_161019
OG0000234	Monocot	3	7	2	0	0	0	0	0	12	3	Bgh2|BLGH_04430,Bgh2|BLGH_06044,Bgh2|BLGH_07100,BghR1|BGHR1_14277,BghR1|BGHR1_16388,BghR1|BGHR1_16394,BghR1|BGHR1_16403,BghR1|BGHR1_16405,BghR1|BGHR1_16407,BghR1|BGHR1_16422,Bgt|EPQ64693.1,Bgt|EPQ64703.1
OG0000235	Monocot	5	5	2	0	0	0	0	0	12	3	Bgh2|BLGH_03492,Bgh2|BLGH_03688,Bgh2|BLGH_03697,Bgh2|BLGH_03701,Bgh2|BLGH_03703,BghR1|BGHR1_13909,BghR1|BGHR1_14085,BghR1|BGHR1_17154,BghR1|BGHR1_17163,BghR1|BGHR1_17167,Bgt|EPQ63852.1,Bgt|EPQ66873.1
OG0000236	Monocot	6	5	1	0	0	0	0	0	12	3	Bgh2|BLGH_03782,Bgh2|BLGH_03783,Bgh2|BLGH_03784,Bgh2|BLGH_03785,Bgh2|BLGH_03788,Bgh2|BLGH_03789,BghR1|BGHR1_10292,BghR1|BGHR1_10293,BghR1|BGHR1_10297,BghR1|BGHR1_10298,BghR1|BGHR1_10300,Bgt|EPQ61812.1
OG0000237	Monocot	4	4	4	0	0	0	0	0	12	3	Bgh2|BLGH_04101,Bgh2|BLGH_04109,Bgh2|BLGH_05165,Bgh2|BLGH_05995,BghR1|BGHR1_14227,BghR1|BGHR1_14795,BghR1|BGHR1_15125,BghR1|BGHR1_15133,Bgt|EPQ63084.1,Bgt|EPQ63095.1,Bgt|EPQ64888.1,Bgt|EPQ67720.1
OG0000238	Core	2	2	2	1	1	1	2	1	12	8	Bgh2|BLGH_05627,Bgh2|BLGH_06606,BghR1|BGHR1_10651,BghR1|BGHR1_16206,Bgt|EPQ62857.1,Bgt|EPQ67727.1,Ene|KHJ30441.1,GcC1|GcC1_214033,GcM1|GcM1_220044,OnM2|OnM2_019087,OnM2|OnM2_021034,GcM3|GcM3_064010
OG0000239	Core	2	2	1	1	1	2	1	2	12	8	Bgh2|BLGH_05014,Bgh2|BLGH_05490,BghR1|BGHR1_10020,BghR1|BGHR1_13519,Bgt|EPQ67144.1,Ene|KHJ35367.1,GcC1|GcC1_120021,GcM1|GcM1_177010,GcM1|GcM1_223078,OnM2|OnM2_057051,GcM3|GcM3_083022,GcM3|GcM3_130008
OG0000240	Monocot	2	10	0	0	0	0	0	0	12	2	Bgh2|BLGH_06284,Bgh2|BLGH_06285,BghR1|BGHR1_14651,BghR1|BGHR1_14656,BghR1|BGHR1_14657,BghR1|BGHR1_14662,BghR1|BGHR1_14668,BghR1|BGHR1_14669,BghR1|BGHR1_16486,BghR1|BGHR1_16493,BghR1|BGHR1_16519,BghR1|BGHR1_16528
OG0000241	Monocot	4	4	4	0	0	0	0	0	12	3	Bgh2|BLGH_05331,Bgh2|BLGH_05334,Bgh2|BLGH_05340,Bgh2|BLGH_05348,BghR1|BGHR1_11241,BghR1|BGHR1_11245,BghR1|BGHR1_11251,BghR1|BGHR1_11259,Bgt|EPQ61726.1,Bgt|EPQ61734.1,Bgt|EPQ63901.1,Bgt|EPQ63904.1
OG0000242	Core	1	1	1	3	1	1	3	1	12	8	Bgh2|BLGH_06026,BghR1|BGHR1_14259,Bgt|EPQ64919.1,Ene|KHJ31557.1,Ene|KHJ35292.1,Ene|KHJ36299.1,GcC1|GcC1_210044,GcM1|GcM1_225030,OnM2|OnM2_020044,OnM2|OnM2_030053,OnM2|OnM2_093003,GcM3|GcM3_042029
OG0000243	Core	1	1	1	1	2	1	2	3	12	8	Bgh2|BLGH_00931,BghR1|BGHR1_15521,Bgt|EPQ61628.1,Ene|KHJ34237.1,GcC1|GcC1_048026,GcC1|GcC1_221019,GcM1|GcM1_248153,OnM2|OnM2_066039,OnM2|OnM2_087047,GcM3|GcM3_061020,GcM3|GcM3_079026,GcM3|GcM3_091011
OG0000244	Core	1	1	1	2	2	2	1	2	12	8	Bgh2|BLGH_05587,BghR1|BGHR1_10696,Bgt|EPQ62455.1,Ene|KHJ31396.1,Ene|KHJ31915.1,GcC1|GcC1_036033,GcC1|GcC1_044025,GcM1|GcM1_174001,GcM1|GcM1_248149,OnM2|OnM2_066035,GcM3|GcM3_028037,GcM3|GcM3_210037
OG0000245	Core	1	1	1	3	1	1	3	1	12	8	Bgh2|BLGH_02173,BghR1|BGHR1_12556,Bgt|EPQ63934.1,Ene|KHJ30194.1,Ene|KHJ32836.1,Ene|KHJ33632.1,GcC1|GcC1_083003,GcM1|GcM1_240007,OnM2|OnM2_040063,OnM2|OnM2_103007,OnM2|OnM2_105030,GcM3|GcM3_041006
OG0000246	Other	0	1	3	0	1	7	0	0	12	4	BghR1|BGHR1_10517,Bgt|EPQ65991.1,Bgt|EPQ66506.1,Bgt|EPQ67085.1,GcC1|GcC1_064027,GcM1|GcM1_076004,GcM1|GcM1_179002,GcM1|GcM1_197024,GcM1|GcM1_206010,GcM1|GcM1_226092,GcM1|GcM1_249279,GcM1|GcM1_249280
OG0000247	BS	0	12	0	0	0	0	0	0	12	1	BghR1|BGHR1_14441,BghR1|BGHR1_15257,BghR1|BGHR1_15259,BghR1|BGHR1_15260,BghR1|BGHR1_15262,BghR1|BGHR1_15264,BghR1|BGHR1_15265,BghR1|BGHR1_15276,BghR1|BGHR1_15279,BghR1|BGHR1_15309,BghR1|BGHR1_15311,BghR1|BGHR1_15320
OG0000248	Other	0	1	0	3	0	0	8	0	12	3	BghR1|BGHR1_11506,Ene|KHJ30271.1,Ene|KHJ31440.1,Ene|KHJ32207.1,OnM2|OnM2_023095,OnM2|OnM2_031042,OnM2|OnM2_035100,OnM2|OnM2_035101,OnM2|OnM2_041068,OnM2|OnM2_065040,OnM2|OnM2_083048,OnM2|OnM2_n082037
OG0000249	Other	0	0	1	3	1	0	5	2	12	5	Bgt|EPQ63198.1,Ene|KHJ30111.1,Ene|KHJ30603.1,Ene|KHJ32122.1,GcC1|GcC1_081026,OnM2|OnM2_011013,OnM2|OnM2_022122,OnM2|OnM2_042082,OnM2|OnM2_055027,OnM2|OnM2_073069,GcM3|GcM3_121022,GcM3|GcM3_191051
OG0000250	Dicot	0	0	0	6	0	0	6	0	12	2	Ene|KHJ30215.1,Ene|KHJ30588.1,Ene|KHJ31458.1,Ene|KHJ31506.1,Ene|KHJ31856.1,Ene|KHJ36340.1,OnM2|OnM2_007016,OnM2|OnM2_05545,OnM2|OnM2_05882,OnM2|OnM2_06583,OnM2|OnM2_069048,OnM2|OnM2_097011
OG0000251	Dicot	0	0	0	4	3	2	1	2	12	5	Ene|KHJ30200.1,Ene|KHJ30632.1,Ene|KHJ33691.1,Ene|KHJ33769.1,GcC1|GcC1_036039,GcC1|GcC1_123024,GcC1|GcC1_134013,GcM1|GcM1_019002,GcM1|GcM1_215044,OnM2|OnM2_029010,GcM3|GcM3_140023,GcM3|GcM3_208042
OG0000252	Dicot	0	0	0	2	4	2	2	2	12	5	Ene|KHJ31033.1,Ene|KHJ35203.1,GcC1|GcC1_041021,GcC1|GcC1_043029,GcC1|GcC1_086023,GcC1|GcC1_207045,GcM1|GcM1_n228019,GcM1|GcM1_n228020,OnM2|OnM2_019101,OnM2|OnM2_094054,GcM3|GcM3_171019,GcM3|GcM3_215039
OG0000253	Dicot	0	0	0	0	3	3	0	6	12	3	GcC1|GcC1_038008,GcC1|GcC1_038036,GcC1|GcC1_204042,GcM1|GcM1_173026,GcM1|GcM1_239135,GcM1|GcM1_250120,GcM3|GcM3_001034,GcM3|GcM3_033036,GcM3|GcM3_070029,GcM3|GcM3_070033,GcM3|GcM3_070038,GcM3|GcM3_113030
OG0000254	Dicot	0	0	0	0	4	3	3	2	12	4	GcC1|GcC1_041019,GcC1|GcC1_094039,GcC1|GcC1_106018,GcC1|GcC1_201029,GcM1|GcM1_090008,GcM1|GcM1_249173,GcM1|GcM1_249173b,OnM2|OnM2_062062,OnM2|OnM2_096047,OnM2|OnM2_104029,GcM3|GcM3_084018,GcM3|GcM3_215036
OG0000255	Dicot	0	0	0	0	4	5	1	2	12	4	GcC1|GcC1_011027,GcC1|GcC1_032037,GcC1|GcC1_177029,GcC1|GcC1_194027,GcM1|GcM1_129002,GcM1|GcM1_129003,GcM1|GcM1_183014,GcM1|GcM1_215055,GcM1|GcM1_241100,OnM2|OnM2_056056,GcM3|GcM3_023031,GcM3|GcM3_145016
OG0000256	Dicot	0	0	0	0	4	2	2	4	12	4	GcC1|GcC1_019036,GcC1|GcC1_067033,GcC1|GcC1_067034,GcC1|GcC1_179025,GcM1|GcM1_216048,GcM1|GcM1_218012,OnM2|OnM2_041079,OnM2|OnM2_087062,GcM3|GcM3_039033,GcM3|GcM3_069031,GcM3|GcM3_140022,GcM3|GcM3_188047
OG0000257	Dicot	0	0	0	0	4	6	0	2	12	3	GcC1|GcC1_016042,GcC1|GcC1_016043,GcC1|GcC1_138031,GcC1|GcC1_177021,GcM1|GcM1_013001,GcM1|GcM1_048003,GcM1|GcM1_067001,GcM1|GcM1_175006,GcM1|GcM1_213028,GcM1|GcM1_248066,GcM3|GcM3_162015,GcM3|GcM3_186057
OG0000258	Dicot	0	0	0	0	5	7	0	0	12	2	GcC1|GcC1_070018,GcC1|GcC1_110017,GcC1|GcC1_132024,GcC1|GcC1_132026,GcC1|GcC1_204035,GcM1|GcM1_136006,GcM1|GcM1_140007,GcM1|GcM1_156007,GcM1|GcM1_163004,GcM1|GcM1_170012,GcM1|GcM1_231038,GcM1|GcM1_231039
OG0000259	Core	2	2	2	1	1	1	1	1	11	8	Bgh2|BLGH_00736,Bgh2|BLGH_00749,BghR1|BGHR1_10771,BghR1|BGHR1_10785,Bgt|EPQ67338.1,Bgt|EPQ67435.1,Ene|KHJ34170.1,GcC1|GcC1_190020,GcM1|GcM1_229102,OnM2|OnM2_037081,GcM3|GcM3_007028
OG0000260	Core	2	2	2	1	1	1	1	1	11	8	Bgh2|BLGH_00264,Bgh2|BLGH_00265,BghR1|BGHR1_16800,BghR1|BGHR1_16801,Bgt|EPQ62576.1,Bgt|EPQ62577.1,Ene|KHJ35607.1,GcC1|GcC1_012014,GcM1|GcM1_246165,OnM2|OnM2_103025,GcM3|GcM3_080011
OG0000261	Core	1	1	1	1	2	2	1	2	11	8	Bgh2|BLGH_01370,BghR1|BGHR1_12372,Bgt|EPQ62680.1,Ene|KHJ34042.1,GcC1|GcC1_024003,GcC1|GcC1_153009,GcM1|GcM1_212046,GcM1|GcM1_238036,OnM2|OnM2_024099,GcM3|GcM3_018023,GcM3|GcM3_208028
OG0000262	Monocot	4	5	2	0	0	0	0	0	11	3	Bgh2|BLGH_04703,Bgh2|BLGH_04704,Bgh2|BLGH_04707,Bgh2|BLGH_04708,BghR1|BGHR1_13663,BghR1|BGHR1_13665,BghR1|BGHR1_13666,BghR1|BGHR1_13669,BghR1|BGHR1_13670,Bgt|EPQ62048.1,Bgt|EPQ67264.1
OG0000263	Core	2	2	2	1	1	1	1	1	11	8	Bgh2|BLGH_03633,Bgh2|BLGH_05225,BghR1|BGHR1_14196,BghR1|BGHR1_16539,Bgt|EPQ63098.1,Bgt|EPQ67783.1,Ene|KHJ32897.1,GcC1|GcC1_180020,GcM1|GcM1_237029,OnM2|OnM2_019001,GcM3|GcM3_086001
OG0000264	Core	1	1	1	3	1	1	2	1	11	8	Bgh2|BLGH_00205,BghR1|BGHR1_16740,Bgt|EPQ67413.1,Ene|KHJ30561.1,Ene|KHJ30602.1,Ene|KHJ34073.1,GcC1|GcC1_208018,GcM1|GcM1_239136,OnM2|OnM2_033078,OnM2|OnM2_058040,GcM3|GcM3_091012
OG0000265	Monocot	5	5	1	0	0	0	0	0	11	3	Bgh2|BLGH_01256,Bgh2|BLGH_01257,Bgh2|BLGH_01258,Bgh2|BLGH_01259,Bgh2|BLGH_01268,BghR1|BGHR1_14616,BghR1|BGHR1_14625,BghR1|BGHR1_14626,BghR1|BGHR1_14627,BghR1|BGHR1_14628,Bgt|EPQ66164.1
OG0000266	Core	2	2	2	1	1	1	1	1	11	8	Bgh2|BLGH_04723,Bgh2|BLGH_04731,BghR1|BGHR1_13642,BghR1|BGHR1_13650,Bgt|EPQ62384.1,Bgt|EPQ63947.1,Ene|KHJ34821.1,GcC1|GcC1_120015,GcM1|GcM1_214049,OnM2|OnM2_071055,GcM3|GcM3_037018
OG0000267	Monocot	4	7	0	0	0	0	0	0	11	2	Bgh2|BLGH_06936,Bgh2|BLGH_07079,Bgh2|BLGH_07081,Bgh2|BLGH_07082,BghR1|BGHR1_11470,BghR1|BGHR1_11472,BghR1|BGHR1_11740,BghR1|BGHR1_16982,BghR1|BGHR1_16983,BghR1|BGHR1_16984,BghR1|BGHR1_16985
OG0000268	Monocot	6	5	0	0	0	0	0	0	11	2	Bgh2|BLGH_01880,Bgh2|BLGH_01881,Bgh2|BLGH_01882,Bgh2|BLGH_01908,Bgh2|BLGH_01911,Bgh2|BLGH_01915,BghR1|BGHR1_11830,BghR1|BGHR1_11834,BghR1|BGHR1_11837,BghR1|BGHR1_11864,BghR1|BGHR1_11865
OG0000269	Core	2	2	2	1	1	1	1	1	11	8	Bgh2|BLGH_05314,Bgh2|BLGH_05318,BghR1|BGHR1_11222,BghR1|BGHR1_11226,Bgt|EPQ63894.1,Bgt|EPQ64803.1,Ene|KHJ33519.1,GcC1|GcC1_040040,GcM1|GcM1_190010,OnM2|OnM2_039061,GcM3|GcM3_141011
OG0000270	Core	2	2	2	1	1	1	1	1	11	8	Bgh2|BLGH_01024,Bgh2|BLGH_04107,BghR1|BGHR1_15127,BghR1|BGHR1_15429,Bgt|EPQ63091.1,Bgt|EPQ66596.1,Ene|KHJ31705.1,GcC1|GcC1_126017,GcM1|GcM1_188007,OnM2|OnM2_037055,GcM3|GcM3_073033
OG0000271	Core	1	1	1	1	2	2	1	2	11	8	Bgh2|BLGH_06183,BghR1|BGHR1_14051,Bgt|EPQ62512.1,Ene|KHJ32467.1,GcC1|GcC1_083008,GcC1|GcC1_120023,GcM1|GcM1_212065,GcM1|GcM1_231048,OnM2|OnM2_032011,GcM3|GcM3_036008,GcM3|GcM3_046024
OG0000272	Core	2	2	2	1	1	1	1	1	11	8	Bgh2|BLGH_01562,Bgh2|BLGH_03742,BghR1|BGHR1_10250,BghR1|BGHR1_12182,Bgt|EPQ62191.1,Bgt|EPQ67940.1,Ene|KHJ30834.1,GcC1|GcC1_084028,GcM1|GcM1_243079,OnM2|OnM2_055030,GcM3|GcM3_075027
OG0000273	Core	1	1	1	1	2	2	1	2	11	8	Bgh2|BLGH_05267,BghR1|BGHR1_11176,Bgt|EPQ67478.1,Ene|KHJ33456.1,GcC1|GcC1_046025,GcC1|GcC1_108010,GcM1|GcM1_178009,GcM1|GcM1_231030,OnM2|OnM2_030026,GcM3|GcM3_005036,GcM3|GcM3_142007
OG0000274	L-Core	3	3	1	0	1	1	1	1	11	7	Bgh2|BLGH_01471,Bgh2|BLGH_06921,Bgh2|BLGH_06926,BghR1|BGHR1_12273,BghR1|BGHR1_16995,BghR1|BGHR1_17001,Bgt|EPQ66896.1,GcC1|GcC1_087019,GcM1|GcM1_203024,OnM2|OnM2_076033,GcM3|GcM3_185031
OG0000275	Core	1	1	1	1	2	2	1	2	11	8	Bgh2|BLGH_02858,BghR1|BGHR1_13234,Bgt|EPQ63015.1,Ene|KHJ33100.1,GcC1|GcC1_028030,GcC1|GcC1_030011,GcM1|GcM1_139005,GcM1|GcM1_244075,OnM2|OnM2_030017,GcM3|GcM3_185008,GcM3|GcM3_204050
OG0000276	Core	2	2	1	2	1	1	1	1	11	8	Bgh2|BLGH_02378,Bgh2|BLGH_02407,BghR1|BGHR1_12764,BghR1|BGHR1_12793,Bgt|EPQ65237.1,Ene|KHJ33262.1,Ene|KHJ35823.1,GcC1|GcC1_015034,GcM1|GcM1_220062,OnM2|OnM2_095019,GcM3|GcM3_092026
OG0000277	Core	2	2	2	1	1	1	1	1	11	8	Bgh2|BLGH_01861,Bgh2|BLGH_05265,BghR1|BGHR1_11174,BghR1|BGHR1_11886,Bgt|EPQ66801.1,Bgt|EPQ67497.1,Ene|KHJ30016.1,GcC1|GcC1_036012,GcM1|GcM1_247110,OnM2|OnM2_026068,GcM3|GcM3_219014
OG0000278	Core	1	1	1	1	2	2	1	2	11	8	Bgh2|BLGH_04480,BghR1|BGHR1_16360,Bgt|EPQ66722.1,Ene|KHJ33871.1,GcC1|GcC1_004025,GcC1|GcC1_104004,GcM1|GcM1_207046,GcM1|GcM1_224033,OnM2|OnM2_098012,GcM3|GcM3_079014,GcM3|GcM3_125018
OG0000279	Core	2	2	2	1	1	1	1	1	11	8	Bgh2|BLGH_02401,Bgh2|BLGH_05858,BghR1|BGHR1_12787,BghR1|BGHR1_15973,Bgt|EPQ61476.1,Bgt|EPQ65244.1,Ene|KHJ36149.1,GcC1|GcC1_187007,GcM1|GcM1_239138,OnM2|OnM2_060027,GcM3|GcM3_216019
OG0000280	Core	1	1	1	1	2	2	1	2	11	8	Bgh2|BLGH_02011,BghR1|BGHR1_12393,Bgt|EPQ64664.1,Ene|KHJ31540.1,GcC1|GcC1_129018,GcC1|GcC1_134008,GcM1|GcM1_163012,GcM1|GcM1_229022,OnM2|OnM2_031005,GcM3|GcM3_093013,GcM3|GcM3_125024
OG0000281	Core	1	1	1	1	2	2	1	2	11	8	Bgh2|BLGH_00914,BghR1|BGHR1_15538,Bgt|EPQ65011.1,Ene|KHJ35488.1,GcC1|GcC1_049016,GcC1|GcC1_134006,GcM1|GcM1_232003,GcM1|GcM1_242054,OnM2|OnM2_087038,GcM3|GcM3_076016,GcM3|GcM3_182031
OG0000282	Core	1	1	2	1	1	2	1	2	11	8	Bgh2|BLGH_04618,BghR1|BGHR1_13752,Bgt|EPQ66971.1,Bgt|EPQ66972.1,Ene|KHJ36243.1,GcC1|GcC1_012009,GcM1|GcM1_233005,GcM1|GcM1_233006,OnM2|OnM2_067007,GcM3|GcM3_035017,GcM3|GcM3_035018
OG0000283	Core	1	1	1	1	1	2	2	2	11	8	Bgh2|BLGH_02845,BghR1|BGHR1_13221,Bgt|EPQ63028.1,Ene|KHJ35233.1,GcC1|GcC1_120003,GcM1|GcM1_192001,GcM1|GcM1_242042,OnM2|OnM2_013033,OnM2|OnM2_023074,GcM3|GcM3_008001,GcM3|GcM3_089014
OG0000284	Core	2	2	2	1	1	1	1	1	11	8	Bgh2|BLGH_00191,Bgh2|BLGH_00362,BghR1|BGHR1_16726,BghR1|BGHR1_16897,Bgt|EPQ63238.1,Bgt|EPQ65714.1,Ene|KHJ31019.1,GcC1|GcC1_020009,GcM1|GcM1_244118,OnM2|OnM2_004013,GcM3|GcM3_200009
OG0000285	Core	1	1	1	1	2	2	1	2	11	8	Bgh2|BLGH_02959,BghR1|BGHR1_10499,Bgt|EPQ63558.1,Ene|KHJ30694.1,GcC1|GcC1_041013,GcC1|GcC1_058043,GcM1|GcM1_193006,GcM1|GcM1_246080,OnM2|OnM2_054012b,GcM3|GcM3_056030,GcM3|GcM3_127008
OG0000286	Core	1	1	1	1	2	2	1	2	11	8	Bgh2|BLGH_00884,BghR1|BGHR1_15567,Bgt|EPQ64622.1,Ene|KHJ34692.1,GcC1|GcC1_041011,GcC1|GcC1_095017,GcM1|GcM1_181013,GcM1|GcM1_240145,OnM2|OnM2_027053,GcM3|GcM3_053035,GcM3|GcM3_203018
OG0000287	Core	1	1	1	1	2	2	1	2	11	8	Bgh2|BLGH_01728,BghR1|BGHR1_12016,Bgt|EPQ67885.1,Ene|KHJ32604.1,GcC1|GcC1_077008,GcC1|GcC1_175045,GcM1|GcM1_212037,GcM1|GcM1_234015,OnM2|OnM2_044031,GcM3|GcM3_122017,GcM3|GcM3_212044
OG0000288	Core	1	4	1	1	1	1	1	1	11	8	Bgh2|BLGH_05665,BghR1|BGHR1_10607,BghR1|BGHR1_10608,BghR1|BGHR1_10609,BghR1|BGHR1_10610,Bgt|EPQ64817.1,Ene|KHJ34419.1,GcC1|GcC1_196017,GcM1|GcM1_239106,OnM2|OnM2_028081,GcM3|GcM3_082012
OG0000289	L-Core	1	1	1	1	1	3	3	0	11	7	Bgh2|BLGH_00456,BghR1|BGHR1_15645,Bgt|EPQ61718.1,Ene|KHJ32307.1,GcC1|GcC1_179035,GcM1|GcM1_247055,GcM1|GcM1_247056,GcM1|GcM1_249199,OnM2|OnM2_025128,OnM2|OnM2_025131,OnM2|OnM2_025132
OG0000290	Core	2	2	1	1	2	1	1	1	11	8	Bgh2|BLGH_00735,Bgh2|BLGH_00750,BghR1|BGHR1_10770,BghR1|BGHR1_10786,Bgt|EPQ67434.1,Ene|KHJ34165.1,GcC1|GcC1_190018,GcC1|GcC1_190019,GcM1|GcM1_229101,OnM2|OnM2_037080,GcM3|GcM3_007029
OG0000291	Core	1	1	1	1	2	2	1	2	11	8	Bgh2|BLGH_06141,BghR1|BGHR1_10750,Bgt|EPQ62824.1,Ene|KHJ34460.1,GcC1|GcC1_209039,GcC1|GcC1_215046,GcM1|GcM1_214047,GcM1|GcM1_221052,OnM2|OnM2_022054,GcM3|GcM3_010025,GcM3|GcM3_064017
OG0000292	Core	1	1	1	1	1	2	2	2	11	8	Bgh2|BLGH_02774,BghR1|BGHR1_13150,Bgt|EPQ62059.1,Ene|KHJ35055.1,GcC1|GcC1_095009,GcM1|GcM1_220025,GcM1|GcM1_249221,OnM2|OnM2_063016,OnM2|OnM2_089047,GcM3|GcM3_011029,GcM3|GcM3_116013
OG0000293	Core	1	1	2	1	2	1	2	1	11	8	Bgh2|BLGH_03721,BghR1|BGHR1_10229,Bgt|EPQ62429.1,Bgt|EPQ64265.1,Ene|KHJ33529.1,GcC1|GcC1_06190,GcC1|GcC1_156006,GcM1|GcM1_05775,OnM2|OnM2_057010,OnM2|OnM2_067038,GcM3|GcM3_088017
OG0000294	Core	1	1	1	1	2	2	1	2	11	8	Bgh2|BLGH_00218,BghR1|BGHR1_16753,Bgt|EPQ67839.1,Ene|KHJ31679.1,GcC1|GcC1_076032,GcC1|GcC1_193047,GcM1|GcM1_209016,GcM1|GcM1_216010,OnM2|OnM2_091006,GcM3|GcM3_094019,GcM3|GcM3_095033
OG0000295	Core	1	1	1	1	2	2	1	2	11	8	Bgh2|BLGH_01378,BghR1|BGHR1_12362,Bgt|EPQ62661.1,Ene|KHJ31155.1,GcC1|GcC1_016030,GcC1|GcC1_026001,GcM1|GcM1_226061,GcM1|GcM1_228047,OnM2|OnM2_044040,GcM3|GcM3_127015,GcM3|GcM3_129018
OG0000296	Core	2	2	2	1	1	1	1	1	11	8	Bgh2|BLGH_01634,Bgh2|BLGH_06829,BghR1|BGHR1_12109,BghR1|BGHR1_17040,Bgt|EPQ62267.1,Bgt|EPQ66151.1,Ene|KHJ32297.1,GcC1|GcC1_200017,GcM1|GcM1_222004,OnM2|OnM2_078014,GcM3|GcM3_088027
OG0000297	Core	1	1	1	1	2	2	1	2	11	8	Bgh2|BLGH_02399,BghR1|BGHR1_12785,Bgt|EPQ65246.1,Ene|KHJ33774.1,GcC1|GcC1_078026,GcC1|GcC1_109012,GcM1|GcM1_185004,GcM1|GcM1_197021,OnM2|OnM2_064011,GcM3|GcM3_036027,GcM3|GcM3_211015
OG0000298	Core	1	1	1	3	1	1	2	1	11	8	Bgh2|BLGH_06846,BghR1|BGHR1_17056,Bgt|EPQ62283.1,Ene|KHJ31640.1,Ene|KHJ31959.1,Ene|KHJ32571.1,GcC1|GcC1_006044,GcM1|GcM1_192025,OnM2|OnM2_038070,OnM2|OnM2_039088,GcM3|GcM3_191027
OG0000299	Core	1	1	1	1	2	2	1	2	11	8	Bgh2|BLGH_05822,BghR1|BGHR1_14467,Bgt|EPQ63139.1,Ene|KHJ33127.1,GcC1|GcC1_125019,GcC1|GcC1_140018,GcM1|GcM1_169013,GcM1|GcM1_196017,OnM2|OnM2_059053,GcM3|GcM3_000025,GcM3|GcM3_023028
OG0000300	Core	1	1	1	1	2	2	1	2	11	8	Bgh2|BLGH_00411,BghR1|BGHR1_16948,Bgt|EPQ65637.1,Ene|KHJ33075.1,GcC1|GcC1_210066,GcC1|GcC1_225053,GcM1|GcM1_199007,GcM1|GcM1_226030,OnM2|OnM2_027033,GcM3|GcM3_011035,GcM3|GcM3_063012
OG0000301	Core	1	1	1	1	2	2	1	2	11	8	Bgh2|BLGH_06581,BghR1|BGHR1_16231,Bgt|EPQ66243.1,Ene|KHJ33924.1,GcC1|GcC1_043009,GcC1|GcC1_116015,GcM1|GcM1_231090,GcM1|GcM1_234022,OnM2|OnM2_073052,GcM3|GcM3_011018,GcM3|GcM3_092025
OG0000302	Other	0	1	0	1	3	2	2	2	11	6	BghR1|BGHR1_10469,Ene|KHJ30430.1,GcC1|GcC1_019028,GcC1|GcC1_033031,GcC1|GcC1_188054,GcM1|GcM1_086002,GcM1|GcM1_149003,OnM2|OnM2_021102,OnM2|OnM2_048070,GcM3|GcM3_045040,GcM3|GcM3_146024
OG0000303	Other	0	1	0	0	5	0	1	4	11	4	BghR1|BGHR1_15506,GcC1|GcC1_064015,GcC1|GcC1_118014,GcC1|GcC1_154010,GcC1|GcC1_168017,GcC1|GcC1_168021,OnM2|OnM2_027090,GcM3|GcM3_002031,GcM3|GcM3_012047,GcM3|GcM3_112027,GcM3|GcM3_193026
OG0000304	Other	0	0	1	1	0	0	7	2	11	4	Bgt|EPQ67401.1,Ene|KHJ32477.1,OnM2|OnM2_016074,OnM2|OnM2_017049,OnM2|OnM2_024116,OnM2|OnM2_031060,OnM2|OnM2_051078,OnM2|OnM2_071056,OnM2|OnM2_075060,GcM3|GcM3_074023,GcM3|GcM3_159016
OG0000305	Other	0	0	1	1	1	1	4	3	11	6	Bgt|EPQ63478.1,Ene|KHJ34613.1,GcC1|GcC1_028037,GcM1|GcM1_241106,OnM2|OnM2_022098,OnM2|OnM2_028041,OnM2|OnM2_033052,OnM2|OnM2_095049,GcM3|GcM3_026042,GcM3|GcM3_209021,GcM3|GcM3_212025
OG0000306	Dicot	0	0	0	7	2	1	0	1	11	4	Ene|KHJ31250.1,Ene|KHJ31406.1,Ene|KHJ32501.1,Ene|KHJ33137.1,Ene|KHJ34080.1,Ene|KHJ34762.1,Ene|KHJ34831.1,GcC1|GcC1_012042,GcC1|GcC1_153019,GcM1|GcM1_014002,GcM3|GcM3_192030
OG0000307	Dicot	0	0	0	2	2	2	3	2	11	5	Ene|KHJ34551.1,Ene|KHJ34560.1,GcC1|GcC1_176033,GcC1|GcC1_182006,GcM1|GcM1_191020,GcM1|GcM1_250285,OnM2|OnM2_068057,OnM2|OnM2_069012,OnM2|OnM2_095040,GcM3|GcM3_015043,GcM3|GcM3_085006
OG0000308	Dicot	0	0	0	1	0	0	10	0	11	2	Ene|KHJ36140.1,OnM2|OnM2_011030,OnM2|OnM2_018084,OnM2|OnM2_043085,OnM2|OnM2_054080,OnM2|OnM2_061056,OnM2|OnM2_064073,OnM2|OnM2_078049,OnM2|OnM2_080060,OnM2|OnM2_080064,OnM2|OnM2_086062
OG0000309	Dicot	0	0	0	1	0	2	1	7	11	4	Ene|KHJ34808.1,GcM1|GcM1_152002,GcM1|GcM1_250001,OnM2|OnM2_056059,GcM3|GcM3_046017,GcM3|GcM3_046018,GcM3|GcM3_132008,GcM3|GcM3_192042,GcM3|GcM3_192043,GcM3|GcM3_198034,GcM3|GcM3_198039
OG0000310	Dicot	0	0	0	1	2	0	3	5	11	4	Ene|KHJ31983.1,GcC1|GcC1_042024,GcC1|GcC1_216030,OnM2|OnM2_016060,OnM2|OnM2_045099,OnM2|OnM2_051077,GcM3|GcM3_011038,GcM3|GcM3_057027,GcM3|GcM3_159012,GcM3|GcM3_159013,GcM3|GcM3_206031
OG0000311	BS	0	0	0	0	11	0	0	0	11	1	GcC1|GcC1_006039,GcC1|GcC1_049026,GcC1|GcC1_049026b,GcC1|GcC1_087022,GcC1|GcC1_105018,GcC1|GcC1_114017,GcC1|GcC1_127023,GcC1|GcC1_127024,GcC1|GcC1_168011,GcC1|GcC1_168012,GcC1|GcC1_205015
OG0000312	Dicot	0	0	0	0	3	4	3	1	11	4	GcC1|GcC1_086021,GcC1|GcC1_106013,GcC1|GcC1_192033,GcM1|GcM1_076001,GcM1|GcM1_083003,GcM1|GcM1_104003,GcM1|GcM1_170005,OnM2|OnM2_022073,OnM2|OnM2_022074,OnM2|OnM2_067036,GcM3|GcM3_195048
OG0000313	Dicot	0	0	0	0	7	2	0	2	11	3	GcC1|GcC1_035032,GcC1|GcC1_075008,GcC1|GcC1_151011,GcC1|GcC1_183024,GcC1|GcC1_183024b,GcC1|GcC1_201025,GcC1|GcC1_201026,GcM1|GcM1_161008,GcM1|GcM1_216011b,GcM3|GcM3_027046,GcM3|GcM3_030035
OG0000314	Dicot	0	0	0	0	3	2	3	3	11	4	GcC1|GcC1_033043,GcC1|GcC1_179012,GcC1|GcC1_207021,GcM1|GcM1_176004,GcM1|GcM1_185017,OnM2|OnM2_003029,OnM2|OnM2_016073,OnM2|OnM2_062051,GcM3|GcM3_005029,GcM3|GcM3_070031,GcM3|GcM3_182034
OG0000315	Dicot	0	0	0	0	1	0	1	9	11	3	GcC1|GcC1_191024,OnM2|OnM2_060068,GcM3|GcM3_024055,GcM3|GcM3_024056,GcM3|GcM3_036029,GcM3|GcM3_066026,GcM3|GcM3_079024,GcM3|GcM3_080033,GcM3|GcM3_105025,GcM3|GcM3_172008,GcM3|GcM3_184039
OG0000316	Core	2	1	2	1	1	1	1	1	10	8	Bgh2|BLGH_00115,Bgh2|BLGH_00116,BghR1|BGHR1_16647,Bgt|EPQ64651.1,Bgt|EPQ64652.1,Ene|KHJ35237.1,GcC1|GcC1_176006,GcM1|GcM1_250058,OnM2|OnM2_055001,GcM3|GcM3_186001
OG0000317	Core	2	2	1	1	1	1	1	1	10	8	Bgh2|BLGH_03267,Bgh2|BLGH_03345,BghR1|BGHR1_10878,BghR1|BGHR1_10960,Bgt|EPQ61595.1,Ene|KHJ35191.1,GcC1|GcC1_035030,GcM1|GcM1_206011,OnM2|OnM2_104019,GcM3|GcM3_118013
OG0000318	Core	2	2	1	1	1	1	1	1	10	8	Bgh2|BLGH_01165,Bgh2|BLGH_04523,BghR1|BGHR1_15283,BghR1|BGHR1_16316,Bgt|EPQ66984.1,Ene|KHJ36206.1,GcC1|GcC1_204024,GcM1|GcM1_212051,OnM2|OnM2_099031,GcM3|GcM3_214028
OG0000319	Core	2	2	1	1	1	1	1	1	10	8	Bgh2|BLGH_04043,Bgh2|BLGH_04060,BghR1|BGHR1_15175,BghR1|BGHR1_15192,Bgt|EPQ66839.1,Ene|KHJ33842.1,GcC1|GcC1_103025,GcM1|GcM1_221005,OnM2|OnM2_017009,GcM3|GcM3_172011
OG0000320	Core	2	2	1	1	1	1	1	1	10	8	Bgh2|BLGH_01464,Bgh2|BLGH_03349,BghR1|BGHR1_10964,BghR1|BGHR1_12280,Bgt|EPQ65891.1,Ene|KHJ36452.1,GcC1|GcC1_199027,GcM1|GcM1_246075,OnM2|OnM2_030011,GcM3|GcM3_223015
OG0000321	Monocot	2	2	6	0	0	0	0	0	10	3	Bgh2|BLGH_05582,Bgh2|BLGH_05671,BghR1|BGHR1_10702,BghR1|BGHR1_11366,Bgt|EPQ62449.1,Bgt|EPQ62450.1,Bgt|EPQ62452.1,Bgt|EPQ64807.1,Bgt|EPQ67239.1,Bgt|EPQ67387.1
OG0000322	Monocot	6	3	1	0	0	0	0	0	10	3	Bgh2|BLGH_01384,Bgh2|BLGH_01385,Bgh2|BLGH_01386,Bgh2|BLGH_01387,Bgh2|BLGH_01398,Bgh2|BLGH_01399,BghR1|BGHR1_12345,BghR1|BGHR1_12346,BghR1|BGHR1_12357,Bgt|EPQ62671.1
OG0000323	Core	1	1	1	1	2	1	2	1	10	8	Bgh2|BLGH_01910,BghR1|BGHR1_11835,Bgt|EPQ63865.1,Ene|KHJ32000.1,GcC1|GcC1_054002,GcC1|GcC1_204022,GcM1|GcM1_236102,OnM2|OnM2_018074,OnM2|OnM2_036055,GcM3|GcM3_152007
OG0000324	Monocot	1	0	9	0	0	0	0	0	10	2	Bgh2|BLGH_06324,Bgt|EPQ65350.1,Bgt|EPQ65956.1,Bgt|EPQ66320.1,Bgt|EPQ66527.1,Bgt|EPQ66566.1,Bgt|EPQ66603.1,Bgt|EPQ66878.1,Bgt|EPQ67178.1,Bgt|EPQ67214.1
OG0000325	Core	2	2	1	1	1	1	1	1	10	8	Bgh2|BLGH_00413,Bgh2|BLGH_00420,BghR1|BGHR1_16950,BghR1|BGHR1_16957,Bgt|EPQ66881.1,Ene|KHJ34411.1,GcC1|GcC1_175017,GcM1|GcM1_186022,OnM2|OnM2_094014,GcM3|GcM3_188039
OG0000326	Core	1	1	1	1	1	2	1	2	10	8	Bgh2|BLGH_05253,BghR1|BGHR1_11160,Bgt|EPQ62292.1,Ene|KHJ30674.1,GcC1|GcC1_071019,GcM1|GcM1_247105,GcM1|GcM1_247106,OnM2|OnM2_053012,GcM3|GcM3_149009,GcM3|GcM3_149010
OG0000327	BS	10	0	0	0	0	0	0	0	10	1	Bgh2|BLGH_01132,Bgh2|BLGH_01140,Bgh2|BLGH_01169,Bgh2|BLGH_01172,Bgh2|BLGH_01183,Bgh2|BLGH_01184,Bgh2|BLGH_01186,Bgh2|BLGH_01188,Bgh2|BLGH_01190,Bgh2|BLGH_05849
OG0000328	Core	1	1	1	2	1	1	2	1	10	8	Bgh2|BLGH_02034,BghR1|BGHR1_12417,Bgt|EPQ64676.1,Ene|KHJ34814.1,Ene|KHJ34815.1,GcC1|GcC1_015004,GcM1|GcM1_250144,OnM2|OnM2_025081,OnM2|OnM2_025083,GcM3|GcM3_195008
OG0000329	Monocot	5	5	0	0	0	0	0	0	10	2	Bgh2|BLGH_01273,Bgh2|BLGH_01274,Bgh2|BLGH_01276,Bgh2|BLGH_01278,Bgh2|BLGH_01286,BghR1|BGHR1_14597,BghR1|BGHR1_14606,BghR1|BGHR1_14608,BghR1|BGHR1_14610,BghR1|BGHR1_14611
OG0000330	Core	2	2	1	1	1	1	1	1	10	8	Bgh2|BLGH_03198,Bgh2|BLGH_07088,BghR1|BGHR1_11594,BghR1|BGHR1_11597,Bgt|EPQ63757.1,Ene|KHJ30057.1,GcC1|GcC1_202015,GcM1|GcM1_176012,OnM2|OnM2_029046,GcM3|GcM3_142006
OG0000331	Core	2	2	1	1	1	1	1	1	10	8	Bgh2|BLGH_01209,Bgh2|BLGH_01210,BghR1|BGHR1_15237,BghR1|BGHR1_15238,Bgt|EPQ63704.1,Ene|KHJ36442.1,GcC1|GcC1_187004,GcM1|GcM1_238135,OnM2|OnM2_056017,GcM3|GcM3_211002
OG0000332	Core	1	1	1	1	2	2	1	1	10	8	Bgh2|BLGH_05373,BghR1|BGHR1_11284,Bgt|EPQ65378.1,Ene|KHJ30462.1,GcC1|GcC1_024040,GcC1|GcC1_149005,GcM1|GcM1_196028,GcM1|GcM1_217016,OnM2|OnM2_082018,GcM3|GcM3_128015
OG0000333	Monocot	4	5	1	0	0	0	0	0	10	3	Bgh2|BLGH_06189,Bgh2|BLGH_06191,Bgh2|BLGH_06192,Bgh2|BLGH_06194,BghR1|BGHR1_14039,BghR1|BGHR1_14041,BghR1|BGHR1_14042,BghR1|BGHR1_14043,BghR1|BGHR1_14045,Bgt|EPQ62504.1
OG0000334	Core	1	1	2	1	1	1	2	1	10	8	Bgh2|BLGH_01732,BghR1|BGHR1_12012,Bgt|EPQ67873.1,Bgt|EPQ67874.1,Ene|KHJ31790.1,GcC1|GcC1_224011,GcM1|GcM1_228046,OnM2|OnM2_106017,OnM2|OnM2_106018,GcM3|GcM3_031017
OG0000335	L-Core	1	1	1	4	1	1	0	1	10	7	Bgh2|BLGH_00929,BghR1|BGHR1_15523,Bgt|EPQ61631.1,Ene|KHJ30830.1,Ene|KHJ33961.1,Ene|KHJ34712.1,Ene|KHJ36013.1,GcC1|GcC1_040029,GcM1|GcM1_245096,GcM3|GcM3_173006
OG0000336	L-Core	2	3	1	0	1	1	1	1	10	7	Bgh2|BLGH_01129,Bgh2|BLGH_05984,BghR1|BGHR1_14216,BghR1|BGHR1_15312,BghR1|BGHR1_15322,Bgt|EPQ63328.1,GcC1|GcC1_193001,GcM1|GcM1_193030,OnM2|OnM2_044043b,GcM3|GcM3_078014
OG0000337	Core	1	1	3	1	1	1	1	1	10	8	Bgh2|BLGH_06155,BghR1|BGHR1_14079,Bgt|EPQ63794.1,Bgt|EPQ63795.1,Bgt|EPQ63796.1,Ene|KHJ30886.1,GcC1|GcC1_225025,GcM1|GcM1_242074,OnM2|OnM2_021033,GcM3|GcM3_130006
OG0000338	Core	1	1	3	1	1	1	1	1	10	8	Bgh2|BLGH_03908,BghR1|BGHR1_10421,Bgt|EPQ67513.1,Bgt|EPQ67515.1,Bgt|EPQ67516.1,Ene|KHJ30789.1,GcC1|GcC1_069010,GcM1|GcM1_245098,OnM2|OnM2_081016,GcM3|GcM3_200025
OG0000339	Core	2	2	1	1	1	1	1	1	10	8	Bgh2|BLGH_05294,Bgh2|BLGH_05299,BghR1|BGHR1_11202,BghR1|BGHR1_11207,Bgt|EPQ66911.1,Ene|KHJ35165.1,GcC1|GcC1_033033,GcM1|GcM1_203045,OnM2|OnM2_037010,GcM3|GcM3_173002
OG0000340	Core	1	1	1	1	2	1	1	2	10	8	Bgh2|BLGH_05542,BghR1|BGHR1_13468,Bgt|EPQ67311.1,Ene|KHJ33309.1,GcC1|GcC1_110021,GcC1|GcC1_119035,GcM1|GcM1_144013,OnM2|OnM2_017024,GcM3|GcM3_013031,GcM3|GcM3_216048
OG0000341	Core	1	1	1	1	1	2	1	2	10	8	Bgh2|BLGH_06516,BghR1|BGHR1_15907,Bgt|EPQ62930.1,Ene|KHJ35783.1,GcC1|GcC1_091002,GcM1|GcM1_244077,GcM1|GcM1_244078,OnM2|OnM2_001010,GcM3|GcM3_224006,GcM3|GcM3_224007
OG0000342	Core	2	1	2	1	1	1	1	1	10	8	Bgh2|BLGH_03244,Bgh2|BLGH_03245,BghR1|BGHR1_11551,Bgt|EPQ66418.1,Bgt|EPQ66419.1,Ene|KHJ32145.1,GcC1|GcC1_027003,GcM1|GcM1_249281,OnM2|OnM2_090013,GcM3|GcM3_002010
OG0000343	Core	1	1	1	2	1	1	2	1	10	8	Bgh2|BLGH_01935,BghR1|BGHR1_11809,Bgt|EPQ63454.1,Ene|KHJ34576.1,Ene|KHJ36411.1,GcC1|GcC1_201011,GcM1|GcM1_239137,OnM2|OnM2_056048,OnM2|OnM2_094045,GcM3|GcM3_044011
OG0000344	Core	2	2	1	1	1	1	1	1	10	8	Bgh2|BLGH_05295,Bgh2|BLGH_05298,BghR1|BGHR1_11203,BghR1|BGHR1_11206,Bgt|EPQ66912.1,Ene|KHJ35168.1,GcC1|GcC1_020022,GcM1|GcM1_246139,OnM2|OnM2_037011,GcM3|GcM3_224023
OG0000345	Core	1	1	1	1	1	2	2	1	10	8	Bgh2|BLGH_04652,BghR1|BGHR1_13719,Bgt|EPQ64151.1,Ene|KHJ31523.1,GcC1|GcC1_037012,GcM1|GcM1_233077,GcM1|GcM1_233078,OnM2|OnM2_025038,OnM2|OnM2_025039,GcM3|GcM3_219028
OG0000346	Core	1	1	1	1	2	1	1	2	10	8	Bgh2|BLGH_02303,BghR1|BGHR1_12689,Bgt|EPQ64215.1,Ene|KHJ31045.1,GcC1|GcC1_063015,GcC1|GcC1_219026,GcM1|GcM1_158001,OnM2|OnM2_066051,GcM3|GcM3_097006,GcM3|GcM3_098024
OG0000347	Core	1	1	1	2	1	1	2	1	10	8	Bgh2|BLGH_03815,BghR1|BGHR1_10324,Bgt|EPQ63685.1,Ene|KHJ33225.1,Ene|KHJ34501.1,GcC1|GcC1_202030,GcM1|GcM1_212044,OnM2|OnM2_017048,OnM2|OnM2_055059,GcM3|GcM3_009033
OG0000348	Core	1	1	1	1	1	2	2	1	10	8	Bgh2|BLGH_05189,BghR1|BGHR1_14771,Bgt|EPQ61459.1,Ene|KHJ33087.1,GcC1|GcC1_019023,GcM1|GcM1_242143,GcM1|GcM1_242144,OnM2|OnM2_026008,OnM2|OnM2_026009,GcM3|GcM3_059012
OG0000349	Core	1	1	1	2	1	1	2	1	10	8	Bgh2|BLGH_06948,BghR1|BGHR1_14422,Bgt|EPQ67842.1,Ene|KHJ31699.1,Ene|KHJ35403.1,GcC1|GcC1_177007,GcM1|GcM1_210055,OnM2|OnM2_022121,OnM2|OnM2_047066,GcM3|GcM3_201038
OG0000350	Core	2	2	1	1	1	1	1	1	10	8	Bgh2|BLGH_05574,Bgh2|BLGH_06123,BghR1|BGHR1_10712,BghR1|BGHR1_10733,Bgt|EPQ62444.1,Ene|KHJ32638.1,GcC1|GcC1_053006,GcM1|GcM1_215069,OnM2|OnM2_094041,GcM3|GcM3_185024
OG0000351	Core	1	1	2	1	1	1	1	2	10	8	Bgh2|BLGH_05893,BghR1|BGHR1_16007,Bgt|EPQ62587.1,Bgt|EPQ62588.1,Ene|KHJ30238.1,GcC1|GcC1_143006,GcM1|GcM1_213036,OnM2|OnM2_073034,GcM3|GcM3_053036,GcM3|GcM3_104007
OG0000352	L-Core	2	2	2	1	1	0	1	1	10	7	Bgh2|BLGH_02349,Bgh2|BLGH_02356,BghR1|BGHR1_12735,BghR1|BGHR1_12742,Bgt|EPQ64372.1,Bgt|EPQ64375.1,Ene|KHJ35048.1,GcC1|GcC1_092022,OnM2|OnM2_045062,GcM3|GcM3_033001
OG0000353	Core	2	2	1	1	1	1	1	1	10	8	Bgh2|BLGH_00737,Bgh2|BLGH_00748,BghR1|BGHR1_10772,BghR1|BGHR1_10784,Bgt|EPQ67337.1,Ene|KHJ34163.1,GcC1|GcC1_175025,GcM1|GcM1_248041,OnM2|OnM2_048041,GcM3|GcM3_095012
OG0000354	Monocot	4	4	2	0	0	0	0	0	10	3	Bgh2|BLGH_04692,Bgh2|BLGH_04694,Bgh2|BLGH_04698,Bgh2|BLGH_06214,BghR1|BGHR1_13675,BghR1|BGHR1_13678,BghR1|BGHR1_13680,BghR1|BGHR1_14741,Bgt|EPQ67801.1,Bgt|EPQ67802.1
OG0000355	Core	1	1	3	1	1	1	1	1	10	8	Bgh2|BLGH_01597,BghR1|BGHR1_12147,Bgt|EPQ65644.1,Bgt|EPQ65645.1,Bgt|EPQ65647.1,Ene|KHJ36026.1,GcC1|GcC1_057005,GcM1|GcM1_246040,OnM2|OnM2_056033,GcM3|GcM3_018006
OG0000356	L-Core	2	3	1	0	1	1	1	1	10	7	Bgh2|BLGH_06659,Bgh2|BLGH_06669,BghR1|BGHR1_16517,BghR1|BGHR1_16521,BghR1|BGHR1_16531,Bgt|EPQ61934.1,GcC1|GcC1_071017,GcM1|GcM1_225010,OnM2|OnM2_052081,GcM3|GcM3_100018
OG0000357	Core	1	1	1	2	1	1	2	1	10	8	Bgh2|BLGH_04490,BghR1|BGHR1_16350,Bgt|EPQ66734.1,Ene|KHJ33424.1,Ene|KHJ36060.1,GcC1|GcC1_047035,GcM1|GcM1_192019,OnM2|OnM2_076051,OnM2|OnM2_108002,GcM3|GcM3_139012
OG0000358	L-Core	2	2	2	0	1	1	1	1	10	7	Bgh2|BLGH_00738,Bgh2|BLGH_00747,BghR1|BGHR1_10773,BghR1|BGHR1_10783,Bgt|EPQ64156.1,Bgt|EPQ67336.1,GcC1|GcC1_175024,GcM1|GcM1_248040,OnM2|OnM2_048040,GcM3|GcM3_095013
OG0000359	Core	2	2	1	1	1	1	1	1	10	8	Bgh2|BLGH_03986,Bgh2|BLGH_04016,BghR1|BGHR1_13028,BghR1|BGHR1_13058,Bgt|EPQ62233.1,Ene|KHJ33895.1,GcC1|GcC1_053011,GcM1|GcM1_185015,OnM2|OnM2_041017,GcM3|GcM3_131018
OG0000360	Core	1	1	1	1	2	2	1	1	10	8	Bgh2|BLGH_00710,BghR1|BGHR1_15961,Bgt|EPQ66048.1,Ene|KHJ35296.1,GcC1|GcC1_024026,GcC1|GcC1_024027,GcM1|GcM1_213015,GcM1|GcM1_213016,OnM2|OnM2_029029,GcM3|GcM3_190048
OG0000361	Core	2	2	1	1	1	1	1	1	10	8	Bgh2|BLGH_01969,Bgh2|BLGH_04419,BghR1|BGHR1_11774,BghR1|BGHR1_16433,Bgt|EPQ67416.1,Ene|KHJ32948.1,GcC1|GcC1_035022,GcM1|GcM1_202005,OnM2|OnM2_039019,GcM3|GcM3_009036
OG0000362	Core	3	1	1	1	1	1	1	1	10	8	Bgh2|BLGH_03199,Bgh2|BLGH_03202,Bgh2|BLGH_03203,BghR1|BGHR1_11595,Bgt|EPQ63756.1,Ene|KHJ31936.1,GcC1|GcC1_199035,GcM1|GcM1_236098,OnM2|OnM2_055073,GcM3|GcM3_076015
OG0000363	Core	1	1	2	1	1	2	1	1	10	8	Bgh2|BLGH_05544,BghR1|BGHR1_13466,Bgt|EPQ67307.1,Bgt|EPQ67308.1,Ene|KHJ30491.1,GcC1|GcC1_062014,GcM1|GcM1_210018,GcM1|GcM1_211022,OnM2|OnM2_090029,GcM3|GcM3_042025
OG0000364	Core	1	1	1	2	1	1	2	1	10	8	Bgh2|BLGH_04393,BghR1|BGHR1_16456,Bgt|EPQ67854.1,Ene|KHJ30490.1,Ene|KHJ33214.1,GcC1|GcC1_065023,GcM1|GcM1_196023,OnM2|OnM2_029075,OnM2|OnM2_108017,GcM3|GcM3_082041
OG0000365	Core	2	2	1	1	1	1	1	1	10	8	Bgh2|BLGH_00861,Bgh2|BLGH_00862,BghR1|BGHR1_15589,BghR1|BGHR1_15590,Bgt|EPQ66623.1,Ene|KHJ34580.1,GcC1|GcC1_041015,GcM1|GcM1_223066,OnM2|OnM2_089032,GcM3|GcM3_006024
OG0000366	Core	1	1	3	1	1	1	1	1	10	8	Bgh2|BLGH_01676,BghR1|BGHR1_12067,Bgt|EPQ65776.1,Bgt|EPQ65777.1,Bgt|EPQ65778.1,Ene|KHJ35431.1,GcC1|GcC1_071011,GcM1|GcM1_229063,OnM2|OnM2_021009,GcM3|GcM3_200011
OG0000367	Core	2	2	1	1	1	1	1	1	10	8	Bgh2|BLGH_01994,Bgh2|BLGH_02537,BghR1|BGHR1_11749,BghR1|BGHR1_12921,Bgt|EPQ65447.1,Ene|KHJ32097.1,GcC1|GcC1_055012,GcM1|GcM1_249217,OnM2|OnM2_018003,GcM3|GcM3_080021
OG0000368	Core	1	1	1	1	1	1	2	2	10	8	Bgh2|BLGH_00676,BghR1|BGHR1_14110,Bgt|EPQ64593.1,Ene|KHJ30418.1,GcC1|GcC1_005027,GcM1|GcM1_237009,OnM2|OnM2_037014,OnM2|OnM2_037015,GcM3|GcM3_201036,GcM3|GcM3_201037
OG0000369	Monocot	3	3	4	0	0	0	0	0	10	3	Bgh2|BLGH_00731,Bgh2|BLGH_00732,Bgh2|BLGH_00733,BghR1|BGHR1_10766,BghR1|BGHR1_10767,BghR1|BGHR1_10768,Bgt|EPQ61553.1,Bgt|EPQ61554.1,Bgt|EPQ61555.1,Bgt|EPQ63497.1
OG0000370	Core	1	1	1	2	1	1	2	1	10	8	Bgh2|BLGH_05894,BghR1|BGHR1_16009,Bgt|EPQ62589.1,Ene|KHJ32782.1,Ene|KHJ36038.1,GcC1|GcC1_224034,GcM1|GcM1_195009,OnM2|OnM2_051022,OnM2|OnM2_102005,GcM3|GcM3_144004
OG0000371	Core	2	2	1	1	1	1	1	1	10	8	Bgh2|BLGH_00723,Bgh2|BLGH_06662,BghR1|BGHR1_10758,BghR1|BGHR1_16525,Bgt|EPQ65204.1,Ene|KHJ31003.1,GcC1|GcC1_051017,GcM1|GcM1_204028,OnM2|OnM2_025028,GcM3|GcM3_075012
OG0000372	Core	1	1	2	1	1	1	2	1	10	8	Bgh2|BLGH_04425,BghR1|BGHR1_16427,Bgt|EPQ64713.1,Bgt|EPQ64714.1,Ene|KHJ31450.1,GcC1|GcC1_025024,GcM1|GcM1_227053,OnM2|OnM2_068035,OnM2|OnM2_068036,GcM3|GcM3_151006
OG0000373	Core	1	1	2	1	1	1	2	1	10	8	Bgh2|BLGH_02032,BghR1|BGHR1_12415,Bgt|EPQ64679.1,Bgt|EPQ64680.1,Ene|KHJ31093.1,GcC1|GcC1_015006,GcM1|GcM1_250146,OnM2|OnM2_047009,OnM2|OnM2_047011,GcM3|GcM3_195010
OG0000374	Core	2	2	1	1	1	1	1	1	10	8	Bgh2|BLGH_06866,Bgh2|BLGH_06869,BghR1|BGHR1_10588,BghR1|BGHR1_10591,Bgt|EPQ61802.1,Ene|KHJ36080.1,GcC1|GcC1_196025,GcM1|GcM1_213039,OnM2|OnM2_054008,GcM3|GcM3_013032
OG0000375	Core	2	2	1	1	1	1	1	1	10	8	Bgh2|BLGH_04548,Bgh2|BLGH_04556,BghR1|BGHR1_16283,BghR1|BGHR1_16291,Bgt|EPQ63355.1,Ene|KHJ32774.1,GcC1|GcC1_058026,GcM1|GcM1_208017,OnM2|OnM2_011010,GcM3|GcM3_128008
OG0000376	L-Core	1	1	1	1	2	2	0	2	10	7	Bgh2|BLGH_00436,BghR1|BGHR1_16973,Bgt|EPQ65769.1,Ene|KHJ35605.1,GcC1|GcC1_003014,GcC1|GcC1_017031,GcM1|GcM1_226006,GcM1|GcM1_242018,GcM3|GcM3_207023,GcM3|GcM3_212019
OG0000377	L-Core	1	1	1	0	2	2	2	1	10	7	Bgh2|BLGH_05012,BghR1|BGHR1_10022,Bgt|EPQ67347.1,GcC1|GcC1_037027,GcC1|GcC1_037028,GcM1|GcM1_223055,GcM1|GcM1_223056,OnM2|OnM2_029059,OnM2|OnM2_029060,GcM3|GcM3_064002
OG0000378	Core	2	2	1	1	1	1	1	1	10	8	Bgh2|BLGH_02676,Bgh2|BLGH_06433,BghR1|BGHR1_11678,BghR1|BGHR1_15858,Bgt|EPQ63135.1,Ene|KHJ30260.1,GcC1|GcC1_104017,GcM1|GcM1_175015,OnM2|OnM2_108015,GcM3|GcM3_122019
OG0000379	Core	1	1	1	1	2	1	2	1	10	8	Bgh2|BLGH_03431,BghR1|BGHR1_13974,Bgt|EPQ62120.1,Ene|KHJ34498.1,GcC1|GcC1_077006,GcC1|GcC1_154006,GcM1|GcM1_249076,OnM2|OnM2_070067,OnM2|OnM2_086034,GcM3|GcM3_080029
OG0000380	Core	1	1	3	1	1	1	1	1	10	8	Bgh2|BLGH_01613,BghR1|BGHR1_12131,Bgt|EPQ66129.1,Bgt|EPQ66130.1,Bgt|EPQ66131.1,Ene|KHJ32198.1,GcC1|GcC1_173035,GcM1|GcM1_246037,OnM2|OnM2_101028,GcM3|GcM3_027024
OG0000381	Core	1	1	1	2	1	1	2	1	10	8	Bgh2|BLGH_03366,BghR1|BGHR1_10983,Bgt|EPQ62657.1,Ene|KHJ30691.1,Ene|KHJ31653.1,GcC1|GcC1_172006,GcM1|GcM1_187001,OnM2|OnM2_057035,OnM2|OnM2_076031,GcM3|GcM3_194042
OG0000382	Core	1	1	2	2	1	1	1	1	10	8	Bgh2|BLGH_05735,BghR1|BGHR1_16158,Bgt|EPQ63319.1,Bgt|EPQ63320.1,Ene|KHJ33771.1,Ene|KHJ34272.1,GcC1|GcC1_216010,GcM1|GcM1_247011,OnM2|OnM2_094022,GcM3|GcM3_069011
OG0000383	Core	1	1	1	2	1	1	1	2	10	8	Bgh2|BLGH_06908,BghR1|BGHR1_17198,Bgt|EPQ67468.1,Ene|KHJ34045.1,Ene|KHJ35695.1,GcC1|GcC1_190025,GcM1|GcM1_158010,OnM2|OnM2_050068,GcM3|GcM3_083036,GcM3|GcM3_212031
OG0000384	Other	0	1	1	1	2	3	0	2	10	6	BghR1|BGHR1_16361,Bgt|EPQ65071.1,Ene|KHJ32193.1,GcC1|GcC1_158011,GcC1|GcC1_175031,GcM1|GcM1_169002,GcM1|GcM1_201019,GcM1|GcM1_248066b,GcM3|GcM3_016027,GcM3|GcM3_016029
OG0000385	Other	0	3	0	3	0	3	0	1	10	4	BghR1|BGHR1_10616,BghR1|BGHR1_10881,BghR1|BGHR1_15286,Ene|KHJ30027.1,Ene|KHJ30117.1,Ene|KHJ30503.1,GcM1|GcM1_183008,GcM1|GcM1_200019,GcM1|GcM1_232001,GcM3|GcM3_008051
OG0000386	Other	0	0	1	0	1	0	5	3	10	4	Bgt|EPQ62705.1,GcC1|GcC1_086018,OnM2|OnM2_003021,OnM2|OnM2_020068,OnM2|OnM2_035110,OnM2|OnM2_048026,OnM2|OnM2_077071,GcM3|GcM3_142008,GcM3|GcM3_220015,GcM3|GcM3_220016
OG0000387	Dicot	0	0	0	8	0	2	0	0	10	2	Ene|KHJ29997.1,Ene|KHJ30353.1,Ene|KHJ30653.1,Ene|KHJ31075.1,Ene|KHJ31330.1,Ene|KHJ33059.1,Ene|KHJ34099.1,Ene|KHJ35778.1,GcM1|GcM1_151006,GcM1|GcM1_248155
OG0000388	Dicot	0	0	0	1	1	4	0	4	10	4	Ene|KHJ31337.1,GcC1|GcC1_079025,GcM1|GcM1_116005,GcM1|GcM1_217026,GcM1|GcM1_233039,GcM1|GcM1_250180,GcM3|GcM3_115021,GcM3|GcM3_115022,GcM3|GcM3_133026,GcM3|GcM3_159009
OG0000389	Dicot	0	0	0	6	1	1	1	1	10	5	Ene|KHJ30339.1,Ene|KHJ31005.1,Ene|KHJ31016.1,Ene|KHJ31217.1,Ene|KHJ33808.1,Ene|KHJ33882.1,GcC1|GcC1_130011,GcM1|GcM1_189012,OnM2|OnM2_001037,GcM3|GcM3_129016
OG0000390	Dicot	0	0	0	2	2	2	2	2	10	5	Ene|KHJ30899.1,Ene|KHJ31570.1,GcC1|GcC1_030028,GcC1|GcC1_194020,GcM1|GcM1_05311,GcM1|GcM1_194012,OnM2|OnM2_021090,OnM2|OnM2_048075,GcM3|GcM3_025041,GcM3|GcM3_094027
OG0000391	Dicot	0	0	0	2	0	2	3	3	10	4	Ene|KHJ30450.1,Ene|KHJ32946.1,GcM1|GcM1_198021,GcM1|GcM1_230045,OnM2|OnM2_000005,OnM2|OnM2_030077,OnM2|OnM2_059081,GcM3|GcM3_008055,GcM3|GcM3_008058,GcM3|GcM3_190064
OG0000392	Dicot	0	0	0	2	0	0	8	0	10	2	Ene|KHJ31338.1,Ene|KHJ34666.1,OnM2|OnM2_001033,OnM2|OnM2_023054,OnM2|OnM2_041057,OnM2|OnM2_050041,OnM2|OnM2_050062,OnM2|OnM2_050063,OnM2|OnM2_052087,OnM2|OnM2_088057
OG0000393	Dicot	0	0	0	1	2	2	3	2	10	5	Ene|KHJ35312.1,GcC1|GcC1_030002,GcC1|GcC1_073017,GcM1|GcM1_197017,GcM1|GcM1_240144,OnM2|OnM2_020105,OnM2|OnM2_022022,OnM2|OnM2_026067,GcM3|GcM3_011008,GcM3|GcM3_137012
OG0000394	Dicot	0	0	0	0	1	2	1	6	10	4	GcC1|GcC1_184003,GcM1|GcM1_226046,GcM1|GcM1_250008,OnM2|OnM2_033013,GcM3|GcM3_109003,GcM3|GcM3_118017,GcM3|GcM3_119009,GcM3|GcM3_119013,GcM3|GcM3_119024,GcM3|GcM3_210003
OG0000395	Dicot	0	0	0	0	3	3	1	3	10	4	GcC1|GcC1_100040,GcC1|GcC1_105016,GcC1|GcC1_198038,GcM1|GcM1_065002,GcM1|GcM1_106003,GcM1|GcM1_107003,OnM2|OnM2_104030,GcM3|GcM3_014013,GcM3|GcM3_116015,GcM3|GcM3_222038
OG0000396	Dicot	0	0	0	0	2	3	2	3	10	4	GcC1|GcC1_061031,GcC1|GcC1_188050,GcM1|GcM1_146003,GcM1|GcM1_187021,GcM1|GcM1_244138,OnM2|OnM2_026088,OnM2|OnM2_081034,GcM3|GcM3_019030,GcM3|GcM3_019033,GcM3|GcM3_191035
OG0000397	Dicot	0	0	0	0	3	3	3	1	10	4	GcC1|GcC1_052041,GcC1|GcC1_151008,GcC1|GcC1_184046,GcM1|GcM1_101004,GcM1|GcM1_126008,GcM1|GcM1_180004,OnM2|OnM2_022074b,OnM2|OnM2_027051,OnM2|OnM2_083037,GcM3|GcM3_193024
OG0000398	Dicot	0	0	0	0	1	3	0	6	10	3	GcC1|GcC1_084029,GcM1|GcM1_130007,GcM1|GcM1_162006,GcM1|GcM1_217062,GcM3|GcM3_014028,GcM3|GcM3_040034,GcM3|GcM3_061030,GcM3|GcM3_068028,GcM3|GcM3_068031,GcM3|GcM3_203038
OG0000399	Dicot	0	0	0	0	2	7	0	1	10	3	GcC1|GcC1_013047,GcC1|GcC1_072022,GcM1|GcM1_005004,GcM1|GcM1_019001,GcM1|GcM1_026003,GcM1|GcM1_032004,GcM1|GcM1_152006,GcM1|GcM1_160006,GcM1|GcM1_204041,GcM3|GcM3_207052
OG0000400	Dicot	0	0	0	0	1	4	1	4	10	4	GcC1|GcC1_168026,GcM1|GcM1_200004,GcM1|GcM1_226064,GcM1|GcM1_236092b,GcM1|GcM1_250007,OnM2|OnM2_002013,GcM3|GcM3_020023,GcM3|GcM3_020024,GcM3|GcM3_187027b,GcM3|GcM3_210002
OG0000401	Core	1	1	2	1	1	1	1	1	9	8	Bgh2|BLGH_01509,BghR1|BGHR1_12234,Bgt|EPQ66364.1,Bgt|EPQ66365.1,Ene|KHJ34400.1,GcC1|GcC1_217008,GcM1|GcM1_241044,OnM2|OnM2_043004,GcM3|GcM3_217002
OG0000402	Core	1	1	2	1	1	1	1	1	9	8	Bgh2|BLGH_02360,BghR1|BGHR1_12746,Bgt|EPQ66922.1,Bgt|EPQ66923.1,Ene|KHJ35638.1,GcC1|GcC1_033034,GcM1|GcM1_245167,OnM2|OnM2_020051,GcM3|GcM3_108009
OG0000403	Monocot	5	3	1	0	0	0	0	0	9	3	Bgh2|BLGH_06539,Bgh2|BLGH_06553,Bgh2|BLGH_06554,Bgh2|BLGH_06555,Bgh2|BLGH_06556,BghR1|BGHR1_15930,BghR1|BGHR1_15945,BghR1|BGHR1_15946,Bgt|EPQ65126.1
OG0000404	Core	1	1	1	1	1	1	1	2	9	8	Bgh2|BLGH_00768,BghR1|BGHR1_10804,Bgt|EPQ65048.1,Ene|KHJ34541.1,GcC1|GcC1_171014,GcM1|GcM1_198024,OnM2|OnM2_033065,GcM3|GcM3_194041,GcM3|GcM3_216037
OG0000405	Core	1	1	2	1	1	1	1	1	9	8	Bgh2|BLGH_05385,BghR1|BGHR1_11298,Bgt|EPQ65362.1,Bgt|EPQ65363.1,Ene|KHJ35035.1,GcC1|GcC1_060019,GcM1|GcM1_250243,OnM2|OnM2_093022,GcM3|GcM3_112009
OG0000406	Core	1	1	2	1	1	1	1	1	9	8	Bgh2|BLGH_03787,BghR1|BGHR1_10296,Bgt|EPQ61817.1,Bgt|EPQ61818.1,Ene|KHJ32598.1,GcC1|GcC1_033018,GcM1|GcM1_237021,OnM2|OnM2_055018,GcM3|GcM3_034010
OG0000407	Core	1	1	2	1	1	1	1	1	9	8	Bgh2|BLGH_06385,BghR1|BGHR1_14854,Bgt|EPQ65724.1,Bgt|EPQ65725.1,Ene|KHJ33850.1,GcC1|GcC1_025007,GcM1|GcM1_248014,OnM2|OnM2_017076,GcM3|GcM3_094004
OG0000408	L-Core	1	1	1	1	1	0	3	1	9	7	Bgh2|BLGH_06674,BghR1|BGHR1_17219,Bgt|EPQ67175.1,Ene|KHJ35157.1,GcC1|GcC1_129024,OnM2|OnM2_002044,OnM2|OnM2_022105,OnM2|OnM2_085004,GcM3|GcM3_193031
OG0000409	Core	1	1	1	1	1	2	1	1	9	8	Bgh2|BLGH_00623,BghR1|BGHR1_15810,Bgt|EPQ65941.1,Ene|KHJ36334.1,GcC1|GcC1_190015,GcM1|GcM1_177005,GcM1|GcM1_221038,OnM2|OnM2_009004,GcM3|GcM3_071016
OG0000410	Core	1	1	2	1	1	1	1	1	9	8	Bgh2|BLGH_06530,BghR1|BGHR1_15921,Bgt|EPQ62737.1,Bgt|EPQ62738.1,Ene|KHJ34355.1,GcC1|GcC1_137001,GcM1|GcM1_250253,OnM2|OnM2_064004,GcM3|GcM3_203001
OG0000411	Core	1	2	1	1	1	1	1	1	9	8	Bgh2|BLGH_03694,BghR1|BGHR1_11739,BghR1|BGHR1_17166,Bgt|EPQ67556.1,Ene|KHJ34616.1,GcC1|GcC1_081011,GcM1|GcM1_221003,OnM2|OnM2_033011,GcM3|GcM3_037022
OG0000412	L-Core	2	2	1	0	1	1	1	1	9	7	Bgh2|BLGH_00452,Bgh2|BLGH_02942,BghR1|BGHR1_13318,BghR1|BGHR1_15649,Bgt|EPQ64256.1,GcC1|GcC1_041017,GcM1|GcM1_225008,OnM2|OnM2_017058,GcM3|GcM3_122022
OG0000413	Core	1	1	2	1	1	1	1	1	9	8	Bgh2|BLGH_01189,BghR1|BGHR1_15258,Bgt|EPQ61772.1,Bgt|EPQ61773.1,Ene|KHJ34799.1,GcC1|GcC1_090016,GcM1|GcM1_193013,OnM2|OnM2_043065,GcM3|GcM3_088024
OG0000414	Core	1	1	2	1	1	1	1	1	9	8	Bgh2|BLGH_02234,BghR1|BGHR1_12617,Bgt|EPQ61664.1,Bgt|EPQ61665.1,Ene|KHJ31223.1,GcC1|GcC1_201024,GcM1|GcM1_228052,OnM2|OnM2_048042,GcM3|GcM3_106028
OG0000415	Core	1	1	1	2	1	1	1	1	9	8	Bgh2|BLGH_05041,BghR1|BGHR1_13420,Bgt|EPQ62626.1,Ene|KHJ33312.1,Ene|KHJ36372.1,GcC1|GcC1_014015,GcM1|GcM1_241042,OnM2|OnM2_009013,GcM3|GcM3_183026
OG0000416	Core	1	1	2	1	1	1	1	1	9	8	Bgh2|BLGH_02480,BghR1|BGHR1_12866,Bgt|EPQ65504.1,Bgt|EPQ65505.1,Ene|KHJ35057.1,GcC1|GcC1_041005,GcM1|GcM1_249117,OnM2|OnM2_017018,GcM3|GcM3_050011
OG0000417	Core	1	1	1	1	1	1	2	1	9	8	Bgh2|BLGH_03398,BghR1|BGHR1_11017,Bgt|EPQ64769.1,Ene|KHJ34990.1,GcC1|GcC1_204007,GcM1|GcM1_250112,OnM2|OnM2_013037,OnM2|OnM2_076056,GcM3|GcM3_125007
OG0000418	Core	1	1	2	1	1	1	1	1	9	8	Bgh2|BLGH_04664,BghR1|BGHR1_13707,Bgt|EPQ64135.1,Bgt|EPQ64136.1,Ene|KHJ31518.1,GcC1|GcC1_003028,GcM1|GcM1_191011,OnM2|OnM2_024033,GcM3|GcM3_125021
OG0000419	Core	1	1	1	1	1	1	1	2	9	8	Bgh2|BLGH_06769,BghR1|BGHR1_14151,Bgt|EPQ66667.1,Ene|KHJ36224.1,GcC1|GcC1_174021,GcM1|GcM1_231021,OnM2|OnM2_028029,GcM3|GcM3_190042,GcM3|GcM3_190043
OG0000420	L-Core	1	1	2	0	2	1	1	1	9	7	Bgh2|BLGH_05098,BghR1|BGHR1_13358,Bgt|EPQ62893.1,Bgt|EPQ62894.1,GcC1|GcC1_078022,GcC1|GcC1_078023,GcM1|GcM1_231091,OnM2|OnM2_080002,GcM3|GcM3_073035
OG0000421	BS	9	0	0	0	0	0	0	0	9	1	Bgh2|BLGH_05885,Bgh2|BLGH_05886,Bgh2|BLGH_05887,Bgh2|BLGH_05888,Bgh2|BLGH_05891,Bgh2|BLGH_05896,Bgh2|BLGH_05898,Bgh2|BLGH_05899,Bgh2|BLGH_05900
OG0000422	Core	1	1	1	2	1	1	1	1	9	8	Bgh2|BLGH_00789,BghR1|BGHR1_10826,Bgt|EPQ62133.1,Ene|KHJ35828.1,Ene|KHJ35830.1,GcC1|GcC1_010030,GcM1|GcM1_207037,OnM2|OnM2_031029,GcM3|GcM3_097024
OG0000423	Core	1	1	2	1	1	1	1	1	9	8	Bgh2|BLGH_01128,BghR1|BGHR1_15323,Bgt|EPQ63330.1,Bgt|EPQ63331.1,Ene|KHJ35023.1,GcC1|GcC1_022012,GcM1|GcM1_228023,OnM2|OnM2_044042,GcM3|GcM3_050014
OG0000424	Monocot	5	4	0	0	0	0	0	0	9	2	Bgh2|BLGH_06992,Bgh2|BLGH_06993,Bgh2|BLGH_06994,Bgh2|BLGH_07002,Bgh2|BLGH_07003,BghR1|BGHR1_11373,BghR1|BGHR1_11374,BghR1|BGHR1_11381,BghR1|BGHR1_11383
OG0000425	Core	1	1	2	1	1	1	1	1	9	8	Bgh2|BLGH_03608,BghR1|BGHR1_13792,Bgt|EPQ64393.1,Bgt|EPQ64394.1,Ene|KHJ32677.1,GcC1|GcC1_034016,GcM1|GcM1_214062,OnM2|OnM2_006001,GcM3|GcM3_094017
OG0000426	Monocot	3	3	3	0	0	0	0	0	9	3	Bgh2|BLGH_06820,Bgh2|BLGH_06830,Bgh2|BLGH_06831,BghR1|BGHR1_17031,BghR1|BGHR1_17041,BghR1|BGHR1_17042,Bgt|EPQ62266.1,Bgt|EPQ62270.1,Bgt|EPQ65898.1
OG0000427	Core	1	1	1	1	1	2	1	1	9	8	Bgh2|BLGH_01964,BghR1|BGHR1_11779,Bgt|EPQ63469.1,Ene|KHJ33619.1,GcC1|GcC1_110007,GcM1|GcM1_144002,GcM1|GcM1_166009,OnM2|OnM2_016046,GcM3|GcM3_210026
OG0000428	Core	1	1	2	1	1	1	1	1	9	8	Bgh2|BLGH_01615,BghR1|BGHR1_12129,Bgt|EPQ66134.1,Bgt|EPQ66135.1,Ene|KHJ34938.1,GcC1|GcC1_028023,GcM1|GcM1_227065,OnM2|OnM2_057021,GcM3|GcM3_079010
OG0000429	Core	1	1	2	1	1	1	1	1	9	8	Bgh2|BLGH_06729,BghR1|BGHR1_17099,Bgt|EPQ61901.1,Bgt|EPQ61902.1,Ene|KHJ35568.1,GcC1|GcC1_032012,GcM1|GcM1_248031,OnM2|OnM2_075051,GcM3|GcM3_222007
OG0000430	Monocot	3	3	3	0	0	0	0	0	9	3	Bgh2|BLGH_06043,Bgh2|BLGH_06045,Bgh2|BLGH_06050,BghR1|BGHR1_14276,BghR1|BGHR1_14278,BghR1|BGHR1_14283,Bgt|EPQ64920.1,Bgt|EPQ65388.1,Bgt|EPQ65394.1
OG0000431	Core	1	1	2	1	1	1	1	1	9	8	Bgh2|BLGH_02877,BghR1|BGHR1_13253,Bgt|EPQ65086.1,Bgt|EPQ65087.1,Ene|KHJ32046.1,GcC1|GcC1_223003,GcM1|GcM1_249257,OnM2|OnM2_088006,GcM3|GcM3_196002
OG0000432	Core	1	1	2	1	1	1	1	1	9	8	Bgh2|BLGH_02539,BghR1|BGHR1_12923,Bgt|EPQ65450.1,Bgt|EPQ65451.1,Ene|KHJ30699.1,GcC1|GcC1_206018,GcM1|GcM1_247118,OnM2|OnM2_018001,GcM3|GcM3_131002
OG0000433	Core	1	1	2	1	1	1	1	1	9	8	Bgh2|BLGH_01035,BghR1|BGHR1_15418,Bgt|EPQ66582.1,Bgt|EPQ66583.1,Ene|KHJ31289.1,GcC1|GcC1_216009,GcM1|GcM1_248158,OnM2|OnM2_050007,GcM3|GcM3_155001
OG0000434	Core	1	1	2	1	1	1	1	1	9	8	Bgh2|BLGH_03083,BghR1|BGHR1_11080,Bgt|EPQ63521.1,Bgt|EPQ63522.1,Ene|KHJ31851.1,GcC1|GcC1_014008,GcM1|GcM1_247191,OnM2|OnM2_022057,GcM3|GcM3_009017
OG0000435	Core	1	1	2	1	1	1	1	1	9	8	Bgh2|BLGH_01266,BghR1|BGHR1_14618,Bgt|EPQ63384.1,Bgt|EPQ63385.1,Ene|KHJ31599.1,GcC1|GcC1_071013,GcM1|GcM1_226009,OnM2|OnM2_056031,GcM3|GcM3_104006
OG0000436	Core	1	1	1	1	1	1	2	1	9	8	Bgh2|BLGH_03834,BghR1|BGHR1_10344,Bgt|EPQ62785.1,Ene|KHJ34687.1,GcC1|GcC1_043002,GcM1|GcM1_247099,OnM2|OnM2_047053,OnM2|OnM2_098008,GcM3|GcM3_055019
OG0000437	Core	1	1	2	1	1	1	1	1	9	8	Bgh2|BLGH_05813,BghR1|BGHR1_14476,Bgt|EPQ63642.1,Bgt|EPQ63643.1,Ene|KHJ31331.1,GcC1|GcC1_142009,GcM1|GcM1_188025,OnM2|OnM2_099008,GcM3|GcM3_212043
OG0000438	Core	1	1	1	2	1	1	1	1	9	8	Bgh2|BLGH_06406,BghR1|BGHR1_11705,Bgt|EPQ63439.1,Ene|KHJ32950.1,Ene|KHJ33473.1,GcC1|GcC1_126008,GcM1|GcM1_233052,OnM2|OnM2_060069,GcM3|GcM3_146012
OG0000439	Core	1	1	2	1	1	1	1	1	9	8	Bgh2|BLGH_00145,BghR1|BGHR1_16677,Bgt|EPQ63280.1,Bgt|EPQ63281.1,Ene|KHJ33616.1,GcC1|GcC1_201030,GcM1|GcM1_216044,OnM2|OnM2_048061,GcM3|GcM3_033004
OG0000440	Core	1	1	1	1	1	1	2	1	9	8	Bgh2|BLGH_02014,BghR1|BGHR1_12396,Bgt|EPQ64668.1,Ene|KHJ30085.1,GcC1|GcC1_189010,GcM1|GcM1_248067,OnM2|OnM2_057028,OnM2|OnM2_092048,GcM3|GcM3_191002
OG0000441	Core	1	1	2	1	1	1	1	1	9	8	Bgh2|BLGH_01925,BghR1|BGHR1_11820,Bgt|EPQ62986.1,Bgt|EPQ62987.1,Ene|KHJ30859.1,GcC1|GcC1_043004,GcM1|GcM1_248151,OnM2|OnM2_027030,GcM3|GcM3_051001
OG0000442	Core	1	1	1	1	1	2	1	1	9	8	Bgh2|BLGH_02513,BghR1|BGHR1_12897,Bgt|EPQ65470.1,Ene|KHJ33291.1,GcC1|GcC1_008010,GcM1|GcM1_229058,GcM1|GcM1_229059,OnM2|OnM2_094011,GcM3|GcM3_085017
OG0000443	Core	1	1	1	1	1	1	2	1	9	8	Bgh2|BLGH_05307,BghR1|BGHR1_11215,Bgt|EPQ64797.1,Ene|KHJ33515.1,GcC1|GcC1_083015,GcM1|GcM1_237082,OnM2|OnM2_039063,OnM2|OnM2_039064,GcM3|GcM3_107006
OG0000444	Core	1	1	1	1	1	1	2	1	9	8	Bgh2|BLGH_02650,BghR1|BGHR1_11488,Bgt|EPQ67799.1,Ene|KHJ31381.1,GcC1|GcC1_138025,GcM1|GcM1_214031,OnM2|OnM2_000021,OnM2|OnM2_093031,GcM3|GcM3_163013
OG0000445	Core	1	1	1	1	1	1	2	1	9	8	Bgh2|BLGH_06238,BghR1|BGHR1_14717,Bgt|EPQ64505.1,Ene|KHJ34801.1,GcC1|GcC1_030032,GcM1|GcM1_195023,OnM2|OnM2_077037,OnM2|OnM2_083036,GcM3|GcM3_014020
OG0000446	Core	1	1	1	1	1	1	2	1	9	8	Bgh2|BLGH_06783,BghR1|BGHR1_14165,Bgt|EPQ66651.1,Ene|KHJ36208.1,GcC1|GcC1_007012,GcM1|GcM1_172005,OnM2|OnM2_008014,OnM2|OnM2_105020,GcM3|GcM3_094013
OG0000447	L-Core	2	2	1	0	1	1	1	1	9	7	Bgh2|BLGH_03984,Bgh2|BLGH_04584,BghR1|BGHR1_13060,BghR1|BGHR1_16255,Bgt|EPQ66222.1,GcC1|GcC1_216027,GcM1|GcM1_216001,OnM2|OnM2_021039,GcM3|GcM3_215025
OG0000448	Monocot	4	3	2	0	0	0	0	0	9	3	Bgh2|BLGH_03653,Bgh2|BLGH_06745,Bgh2|BLGH_06746,Bgh2|BLGH_06995,BghR1|BGHR1_11375,BghR1|BGHR1_17115,BghR1|BGHR1_17116,Bgt|EPQ62698.1,Bgt|EPQ66245.1
OG0000449	Core	1	1	2	1	1	1	1	1	9	8	Bgh2|BLGH_04687,BghR1|BGHR1_13685,Bgt|EPQ67810.1,Bgt|EPQ67811.1,Ene|KHJ30099.1,GcC1|GcC1_015017,GcM1|GcM1_246062,OnM2|OnM2_024029,GcM3|GcM3_042012
OG0000450	Core	1	1	1	2	1	1	1	1	9	8	Bgh2|BLGH_00836,BghR1|BGHR1_15613,Bgt|EPQ66608.1,Ene|KHJ30149.1,Ene|KHJ33109.1,GcC1|GcC1_075013,GcM1|GcM1_236031,OnM2|OnM2_029065,GcM3|GcM3_055013
OG0000451	Core	1	1	2	1	1	1	1	1	9	8	Bgh2|BLGH_04014,BghR1|BGHR1_13030,Bgt|EPQ62235.1,Bgt|EPQ62236.1,Ene|KHJ32220.1,GcC1|GcC1_186015,GcM1|GcM1_235081,OnM2|OnM2_061018,GcM3|GcM3_035020
OG0000452	Core	1	1	1	1	1	1	2	1	9	8	Bgh2|BLGH_04921,BghR1|BGHR1_10121,Bgt|EPQ64605.1,Ene|KHJ32594.1,GcC1|GcC1_219010,GcM1|GcM1_233068,OnM2|OnM2_048034,OnM2|OnM2_052036,GcM3|GcM3_070023
OG0000453	Core	1	1	1	1	2	1	1	1	9	8	Bgh2|BLGH_04157,BghR1|BGHR1_15078,Bgt|EPQ67528.1,Ene|KHJ36234.1,GcC1|GcC1_146006,GcC1|GcC1_146007,GcM1|GcM1_180019,OnM2|OnM2_078042,GcM3|GcM3_076005
OG0000454	Core	1	1	2	1	1	1	1	1	9	8	Bgh2|BLGH_02670,BghR1|BGHR1_15852,Bgt|EPQ63125.1,Bgt|EPQ63126.1,Ene|KHJ32430.1,GcC1|GcC1_219005,GcM1|GcM1_244096,OnM2|OnM2_020021,GcM3|GcM3_205008
OG0000455	Core	1	1	2	1	1	1	1	1	9	8	Bgh2|BLGH_03258,BghR1|BGHR1_10870,Bgt|EPQ66428.1,Bgt|EPQ66429.1,Ene|KHJ30918.1,GcC1|GcC1_128012,GcM1|GcM1_205008,OnM2|OnM2_026034,GcM3|GcM3_085022
OG0000456	Core	1	1	2	1	1	1	1	1	9	8	Bgh2|BLGH_02734,BghR1|BGHR1_11412,Bgt|EPQ63967.1,Bgt|EPQ63968.1,Ene|KHJ34897.1,GcC1|GcC1_209010,GcM1|GcM1_247217,OnM2|OnM2_064044,GcM3|GcM3_201007
OG0000457	Core	1	1	1	1	1	1	2	1	9	8	Bgh2|BLGH_04275,BghR1|BGHR1_14960,Bgt|EPQ66744.1,Ene|KHJ31604.1,GcC1|GcC1_024030,GcM1|GcM1_207001,OnM2|OnM2_061027,OnM2|OnM2_100006,GcM3|GcM3_168005
OG0000458	Core	1	1	2	1	1	1	1	1	9	8	Bgh2|BLGH_00077,BghR1|BGHR1_16609,Bgt|EPQ61496.1,Bgt|EPQ65818.1,Ene|KHJ30612.1,GcC1|GcC1_129006,GcM1|GcM1_249137,OnM2|OnM2_046030,GcM3|GcM3_210013
OG0000459	L-Core	2	2	1	0	1	1	1	1	9	7	Bgh2|BLGH_03611,Bgh2|BLGH_05487,BghR1|BGHR1_13522,BghR1|BGHR1_13789,Bgt|EPQ64390.1,GcC1|GcC1_007023,GcM1|GcM1_227038,OnM2|OnM2_047040,GcM3|GcM3_031012
OG0000460	Core	2	1	1	1	1	1	1	1	9	8	Bgh2|BLGH_06917,Bgh2|BLGH_07083,BghR1|BGHR1_17004,Bgt|EPQ65917.1,Ene|KHJ33329.1,GcC1|GcC1_185034,GcM1|GcM1_229033,OnM2|OnM2_082042,GcM3|GcM3_086008
OG0000461	Core	1	1	2	1	1	1	1	1	9	8	Bgh2|BLGH_06256,BghR1|BGHR1_14697,Bgt|EPQ64517.1,Bgt|EPQ64518.1,Ene|KHJ31740.1,GcC1|GcC1_140008,GcM1|GcM1_239082,OnM2|OnM2_069011,GcM3|GcM3_160013
OG0000462	Core	2	1	1	1	1	1	1	1	9	8	Bgh2|BLGH_05897,Bgh2|BLGH_05901,BghR1|BGHR1_16014,Bgt|EPQ67151.1,Ene|KHJ33484.1,GcC1|GcC1_104020,GcM1|GcM1_243082,OnM2|OnM2_077063,GcM3|GcM3_028010
OG0000463	Core	1	1	2	1	1	1	1	1	9	8	Bgh2|BLGH_02143,BghR1|BGHR1_12526,Bgt|EPQ61931.1,Bgt|EPQ61932.1,Ene|KHJ34957.1,GcC1|GcC1_110008,GcM1|GcM1_247082,OnM2|OnM2_023047,GcM3|GcM3_043015
OG0000464	Core	1	1	1	1	1	2	1	1	9	8	Bgh2|BLGH_03233,BghR1|BGHR1_11563,Bgt|EPQ66402.1,Ene|KHJ34146.1,GcC1|GcC1_132018,GcM1|GcM1_154005,GcM1|GcM1_156003,OnM2|OnM2_021013,GcM3|GcM3_003022
OG0000465	Core	1	1	2	1	1	1	1	1	9	8	Bgh2|BLGH_03303,BghR1|BGHR1_10916,Bgt|EPQ65834.1,Bgt|EPQ65835.1,Ene|KHJ31507.1,GcC1|GcC1_199017,GcM1|GcM1_239069,OnM2|OnM2_050009,GcM3|GcM3_027005
OG0000466	Core	1	1	2	1	1	1	1	1	9	8	Bgh2|BLGH_01046,BghR1|BGHR1_15407,Bgt|EPQ65872.1,Bgt|EPQ65874.1,Ene|KHJ35601.1,GcC1|GcC1_036002,GcM1|GcM1_248125,OnM2|OnM2_067001,GcM3|GcM3_152004
OG0000467	Core	1	1	1	1	2	1	1	1	9	8	Bgh2|BLGH_00654,BghR1|BGHR1_15841,Bgt|EPQ67732.1,Ene|KHJ30936.1,GcC1|GcC1_098003,GcC1|GcC1_098004,GcM1|GcM1_234065,OnM2|OnM2_019097,GcM3|GcM3_105001
OG0000468	Core	1	1	2	1	1	1	1	1	9	8	Bgh2|BLGH_05563,BghR1|BGHR1_13445,Bgt|EPQ67327.1,Bgt|EPQ67329.1,Ene|KHJ31087.1,GcC1|GcC1_025022,GcM1|GcM1_243151,OnM2|OnM2_048049,GcM3|GcM3_107001
OG0000469	Core	1	1	2	1	1	1	1	1	9	8	Bgh2|BLGH_03942,BghR1|BGHR1_13103,Bgt|EPQ61525.1,Bgt|EPQ61526.1,Ene|KHJ31876.1,GcC1|GcC1_098011,GcM1|GcM1_235116,OnM2|OnM2_075036,GcM3|GcM3_050007
OG0000470	L-Core	2	2	0	1	1	1	1	1	9	7	Bgh2|BLGH_00223,Bgh2|BLGH_00224,BghR1|BGHR1_16758,BghR1|BGHR1_16760,Ene|KHJ32536.1,GcC1|GcC1_055038,GcM1|GcM1_178006,OnM2|OnM2_077077,GcM3|GcM3_041032
OG0000471	Core	1	1	1	1	2	1	1	1	9	8	Bgh2|BLGH_05520,BghR1|BGHR1_13491,Bgt|EPQ63830.1,Ene|KHJ34963.1,GcC1|GcC1_060027,GcC1|GcC1_060028,GcM1|GcM1_232027,OnM2|OnM2_043083,GcM3|GcM3_061012
OG0000472	Core	1	1	2	1	1	1	1	1	9	8	Bgh2|BLGH_05372,BghR1|BGHR1_11283,Bgt|EPQ65376.1,Bgt|EPQ65377.1,Ene|KHJ31719.1,GcC1|GcC1_009032,GcM1|GcM1_164003,OnM2|OnM2_052062,GcM3|GcM3_169022
OG0000473	Core	1	1	2	1	1	1	1	1	9	8	Bgh2|BLGH_05112,BghR1|BGHR1_13344,Bgt|EPQ64049.1,Bgt|EPQ64050.1,Ene|KHJ30074.1,GcC1|GcC1_170009,GcM1|GcM1_236045,OnM2|OnM2_061043,GcM3|GcM3_026001
OG0000474	Monocot	4	5	0	0	0	0	0	0	9	2	Bgh2|BLGH_05465,Bgh2|BLGH_05477,Bgh2|BLGH_05478,Bgh2|BLGH_05479,BghR1|BGHR1_13530,BghR1|BGHR1_13531,BghR1|BGHR1_13532,BghR1|BGHR1_13533,BghR1|BGHR1_13546
OG0000475	Core	1	1	1	1	1	1	2	1	9	8	Bgh2|BLGH_02592,BghR1|BGHR1_12971,Bgt|EPQ66804.1,Ene|KHJ31938.1,GcC1|GcC1_031007,GcM1|GcM1_219031,OnM2|OnM2_058046,OnM2|OnM2_083047,GcM3|GcM3_156006
OG0000476	Core	1	1	2	1	1	1	1	1	9	8	Bgh2|BLGH_01314,BghR1|BGHR1_14568,Bgt|EPQ66197.1,Bgt|EPQ66198.1,Ene|KHJ33858.1,GcC1|GcC1_214021,GcM1|GcM1_239116,OnM2|OnM2_081027,GcM3|GcM3_018012
OG0000477	Core	1	1	1	1	1	2	1	1	9	8	Bgh2|BLGH_02871,BghR1|BGHR1_13247,Bgt|EPQ65080.1,Ene|KHJ30136.1,GcC1|GcC1_210065,GcM1|GcM1_225002,GcM1|GcM1_225003,OnM2|OnM2_105026,GcM3|GcM3_109023
OG0000478	Core	1	1	2	1	1	1	1	1	9	8	Bgh2|BLGH_05709,BghR1|BGHR1_11325,Bgt|EPQ61905.1,Bgt|EPQ61907.1,Ene|KHJ32529.1,GcC1|GcC1_005004,GcM1|GcM1_230038,OnM2|OnM2_064035,GcM3|GcM3_073008
OG0000479	Core	1	1	2	1	1	1	1	1	9	8	Bgh2|BLGH_03459,BghR1|BGHR1_13944,Bgt|EPQ66441.1,Bgt|EPQ66442.1,Ene|KHJ32533.1,GcC1|GcC1_153001,GcM1|GcM1_241024,OnM2|OnM2_024026,GcM3|GcM3_124010
OG0000480	Core	1	1	2	1	1	1	1	1	9	8	Bgh2|BLGH_06627,BghR1|BGHR1_16184,Bgt|EPQ62867.1,Bgt|EPQ62868.1,Ene|KHJ33715.1,GcC1|GcC1_104005,GcM1|GcM1_240089,OnM2|OnM2_068040,GcM3|GcM3_200022
OG0000481	Other	2	5	0	0	0	1	0	1	9	4	Bgh2|BLGH_00772,Bgh2|BLGH_06367,BghR1|BGHR1_10544,BghR1|BGHR1_10808,BghR1|BGHR1_13644,BghR1|BGHR1_13720,BghR1|BGHR1_14344,GcM1|GcM1_072001,GcM3|GcM3_095034
OG0000482	Core	1	1	1	1	1	1	1	2	9	8	Bgh2|BLGH_01748,BghR1|BGHR1_11996,Bgt|EPQ67073.1,Ene|KHJ31446.1,GcC1|GcC1_195001,GcM1|GcM1_242020,OnM2|OnM2_045050,GcM3|GcM3_049031,GcM3|GcM3_144013
OG0000483	Core	1	1	2	1	1	1	1	1	9	8	Bgh2|BLGH_01769,BghR1|BGHR1_11975,Bgt|EPQ62319.1,Bgt|EPQ62320.1,Ene|KHJ32915.1,GcC1|GcC1_003004,GcM1|GcM1_248042,OnM2|OnM2_071005,GcM3|GcM3_207009
OG0000484	Core	1	1	1	2	1	1	1	1	9	8	Bgh2|BLGH_00321,BghR1|BGHR1_16857,Bgt|EPQ66786.1,Ene|KHJ34451.1,Ene|KHJ34452.1,GcC1|GcC1_022017,GcM1|GcM1_224083,OnM2|OnM2_060015,GcM3|GcM3_027027
OG0000485	Core	1	1	1	1	1	1	2	1	9	8	Bgh2|BLGH_02151,BghR1|BGHR1_12534,Bgt|EPQ66005.1,Ene|KHJ35446.1,GcC1|GcC1_012015,GcM1|GcM1_239115,OnM2|OnM2_007010,OnM2|OnM2_071051,GcM3|GcM3_051018
OG0000486	Other	2	3	0	2	0	0	0	2	9	4	Bgh2|BLGH_06639,Bgh2|BLGH_07109,BghR1|BGHR1_14650,BghR1|BGHR1_16485,BghR1|BGHR1_16494,Ene|KHJ30000.1,Ene|KHJ31704.1,GcM3|GcM3_125027,GcM3|GcM3_147012
OG0000487	Core	1	2	1	1	1	1	1	1	9	8	Bgh2|BLGH_02295,BghR1|BGHR1_12680,BghR1|BGHR1_12681,Bgt|EPQ64221.1,Ene|KHJ34405.1,GcC1|GcC1_033030,GcM1|GcM1_195019,OnM2|OnM2_061044,GcM3|GcM3_210040
OG0000488	Core	1	1	2	1	1	1	1	1	9	8	Bgh2|BLGH_00983,BghR1|BGHR1_15469,Bgt|EPQ62103.1,Bgt|EPQ62104.1,Ene|KHJ31433.1,GcC1|GcC1_219032,GcM1|GcM1_208021,OnM2|OnM2_038058,GcM3|GcM3_014017
OG0000489	Core	1	1	2	1	1	1	1	1	9	8	Bgh2|BLGH_00552,BghR1|BGHR1_15739,Bgt|EPQ66868.1,Bgt|EPQ66870.1,Ene|KHJ33252.1,GcC1|GcC1_066010,GcM1|GcM1_221063,OnM2|OnM2_033080,GcM3|GcM3_101004
OG0000490	Core	1	1	2	1	1	1	1	1	9	8	Bgh2|BLGH_03573,BghR1|BGHR1_13828,Bgt|EPQ62529.1,Bgt|EPQ62530.1,Ene|KHJ36069.1,GcC1|GcC1_204012,GcM1|GcM1_240126,OnM2|OnM2_073047,GcM3|GcM3_199008
OG0000491	Core	1	1	2	1	1	1	1	1	9	8	Bgh2|BLGH_00425,BghR1|BGHR1_16962,Bgt|EPQ65761.1,Bgt|EPQ65762.1,Ene|KHJ31293.1,GcC1|GcC1_195013,GcM1|GcM1_226074,OnM2|OnM2_045015,GcM3|GcM3_171006
OG0000492	Core	1	1	1	1	1	2	1	1	9	8	Bgh2|BLGH_00572,BghR1|BGHR1_15758,Bgt|EPQ67460.1,Ene|KHJ33001.1,GcC1|GcC1_014031,GcM1|GcM1_201049,GcM1|GcM1_241004,OnM2|OnM2_070013,GcM3|GcM3_111018
OG0000493	Core	1	1	2	1	1	1	1	1	9	8	Bgh2|BLGH_06653,BghR1|BGHR1_16510,Bgt|EPQ63996.1,Bgt|EPQ67405.1,Ene|KHJ35614.1,GcC1|GcC1_074024,GcM1|GcM1_203008,OnM2|OnM2_075057,GcM3|GcM3_022024
OG0000494	Core	1	1	2	1	1	1	1	1	9	8	Bgh2|BLGH_01864,BghR1|BGHR1_11883,Bgt|EPQ61744.1,Bgt|EPQ61745.1,Ene|KHJ36154.1,GcC1|GcC1_027017,GcM1|GcM1_227071,OnM2|OnM2_102003,GcM3|GcM3_119007
OG0000495	Core	1	1	2	1	1	1	1	1	9	8	Bgh2|BLGH_03206,BghR1|BGHR1_11591,Bgt|EPQ63751.1,Bgt|EPQ63752.1,Ene|KHJ30690.1,GcC1|GcC1_048013,GcM1|GcM1_213024,OnM2|OnM2_048060,GcM3|GcM3_051010
OG0000496	Core	1	1	1	1	2	1	1	1	9	8	Bgh2|BLGH_02413,BghR1|BGHR1_12799,Bgt|EPQ62870.1,Ene|KHJ34056.1,GcC1|GcC1_022024,GcC1|GcC1_025039,GcM1|GcM1_223024,OnM2|OnM2_002048,GcM3|GcM3_102015
OG0000497	Core	1	1	2	1	1	1	1	1	9	8	Bgh2|BLGH_03472,BghR1|BGHR1_13931,Bgt|EPQ63579.1,Bgt|EPQ63580.1,Ene|KHJ31625.1,GcC1|GcC1_225044,GcM1|GcM1_231002,OnM2|OnM2_024005,GcM3|GcM3_211016
OG0000498	Core	1	1	1	1	1	1	1	2	9	8	Bgh2|BLGH_04677,BghR1|BGHR1_13694,Bgt|EPQ64118.1,Ene|KHJ30269.1,GcC1|GcC1_225016,GcM1|GcM1_245140,OnM2|OnM2_009019,GcM3|GcM3_005011,GcM3|GcM3_005012
OG0000499	Core	1	1	2	1	1	1	1	1	9	8	Bgh2|BLGH_00495,BghR1|BGHR1_15680,Bgt|EPQ62793.1,Bgt|EPQ62794.1,Ene|KHJ31171.1,GcC1|GcC1_062024,GcM1|GcM1_213050,OnM2|OnM2_029082,GcM3|GcM3_043032
OG0000500	L-Core	2	2	0	1	1	1	1	1	9	7	Bgh2|BLGH_06529,Bgh2|BLGH_06543,BghR1|BGHR1_15920,BghR1|BGHR1_15934,Ene|KHJ32161.1,GcC1|GcC1_052036,GcM1|GcM1_218021,OnM2|OnM2_085024,GcM3|GcM3_200046
OG0000501	Core	1	1	1	1	1	2	1	1	9	8	Bgh2|BLGH_04453,BghR1|BGHR1_16391,Bgt|EPQ64694.1,Ene|KHJ32923.1,GcC1|GcC1_013004,GcM1|GcM1_235064,GcM1|GcM1_235065,OnM2|OnM2_082015,GcM3|GcM3_067024
OG0000502	Core	1	1	1	1	1	1	2	1	9	8	Bgh2|BLGH_01987,BghR1|BGHR1_11756,Bgt|EPQ67734.1,Ene|KHJ31167.1,GcC1|GcC1_126001,GcM1|GcM1_249187,OnM2|OnM2_032054,OnM2|OnM2_032055,GcM3|GcM3_180015
OG0000503	Core	1	1	2	1	1	1	1	1	9	8	Bgh2|BLGH_05717,BghR1|BGHR1_16176,Bgt|EPQ67504.1,Bgt|EPQ67505.1,Ene|KHJ35101.1,GcC1|GcC1_147007,GcM1|GcM1_235005,OnM2|OnM2_068032,GcM3|GcM3_079020
OG0000504	Core	1	2	1	1	1	1	1	1	9	8	Bgh2|BLGH_02074,BghR1|BGHR1_12455,BghR1|BGHR1_12459,Bgt|EPQ61982.1,Ene|KHJ30411.1,GcC1|GcC1_183026,GcM1|GcM1_225052,OnM2|OnM2_071008,GcM3|GcM3_081012
OG0000505	Monocot	4	4	1	0	0	0	0	0	9	3	Bgh2|BLGH_01054,Bgh2|BLGH_01056,Bgh2|BLGH_01057,Bgh2|BLGH_01062,BghR1|BGHR1_15390,BghR1|BGHR1_15395,BghR1|BGHR1_15396,BghR1|BGHR1_15398,Bgt|EPQ65321.1
OG0000506	Core	1	1	2	1	1	1	1	1	9	8	Bgh2|BLGH_00312,BghR1|BGHR1_16848,Bgt|EPQ64411.1,Bgt|EPQ64412.1,Ene|KHJ30952.1,GcC1|GcC1_016034,GcM1|GcM1_196014,OnM2|OnM2_041028,GcM3|GcM3_029012
OG0000507	Core	1	1	2	1	1	1	1	1	9	8	Bgh2|BLGH_03525,BghR1|BGHR1_13876,Bgt|EPQ66111.1,Bgt|EPQ66112.1,Ene|KHJ33775.1,GcC1|GcC1_126010,GcM1|GcM1_241010,OnM2|OnM2_035082,GcM3|GcM3_122011
OG0000508	Core	1	1	2	1	1	1	1	1	9	8	Bgh2|BLGH_02765,BghR1|BGHR1_13141,Bgt|EPQ62050.1,Bgt|EPQ62051.1,Ene|KHJ34895.1,GcC1|GcC1_032009,GcM1|GcM1_249023,OnM2|OnM2_035042,GcM3|GcM3_113001
OG0000509	L-Core	2	2	1	0	1	1	1	1	9	7	Bgh2|BLGH_00214,Bgh2|BLGH_00390,BghR1|BGHR1_16749,BghR1|BGHR1_16925,Bgt|EPQ63395.1,GcC1|GcC1_019021,GcM1|GcM1_231093,OnM2|OnM2_020039,GcM3|GcM3_000033
OG0000510	L-Core	2	2	1	0	1	1	1	1	9	7	Bgh2|BLGH_00695,Bgh2|BLGH_00701,BghR1|BGHR1_14174,BghR1|BGHR1_14179,Bgt|EPQ66874.1,GcC1|GcC1_193033,GcM1|GcM1_243042,OnM2|OnM2_016041,GcM3|GcM3_008037
OG0000511	Core	2	1	1	1	1	1	1	1	9	8	Bgh2|BLGH_05827,Bgh2|BLGH_05836,BghR1|BGHR1_14462,Bgt|EPQ63146.1,Ene|KHJ33834.1,GcC1|GcC1_204036,GcM1|GcM1_211044,OnM2|OnM2_020079,GcM3|GcM3_112019
OG0000512	Core	1	1	2	1	1	1	1	1	9	8	Bgh2|BLGH_01940,BghR1|BGHR1_11804,Bgt|EPQ63459.1,Bgt|EPQ63460.1,Ene|KHJ36412.1,GcC1|GcC1_125007,GcM1|GcM1_227057,OnM2|OnM2_036007,GcM3|GcM3_024031
OG0000513	Core	1	1	1	1	1	1	2	1	9	8	Bgh2|BLGH_04755,BghR1|BGHR1_13618,Bgt|EPQ63489.1,Ene|KHJ34526.1,GcC1|GcC1_000008,GcM1|GcM1_231064,OnM2|OnM2_043039,OnM2|OnM2_044075,GcM3|GcM3_222029
OG0000514	Core	2	1	1	1	1	1	1	1	9	8	Bgh2|BLGH_03122,Bgh2|BLGH_07116,BghR1|BGHR1_11039,Bgt|EPQ66526.1,Ene|KHJ35118.1,GcC1|GcC1_138018,GcM1|GcM1_226057,OnM2|OnM2_065032,GcM3|GcM3_029016
OG0000515	Core	1	1	1	1	2	1	1	1	9	8	Bgh2|BLGH_04163,BghR1|BGHR1_15072,Bgt|EPQ62825.1,Ene|KHJ31006.1,GcC1|GcC1_006029,GcC1|GcC1_041020,GcM1|GcM1_223070,OnM2|OnM2_107029,GcM3|GcM3_197009
OG0000516	Core	1	1	1	1	2	1	1	1	9	8	Bgh2|BLGH_05949,BghR1|BGHR1_16065,Bgt|EPQ66491.1,Ene|KHJ34922.1,GcC1|GcC1_174006,GcC1|GcC1_174007,GcM1|GcM1_250199,OnM2|OnM2_044002,GcM3|GcM3_202015
OG0000517	Core	1	1	1	1	1	1	1	2	9	8	Bgh2|BLGH_01214,BghR1|BGHR1_15233,Bgt|EPQ63698.1,Ene|KHJ36277.1,GcC1|GcC1_030006,GcM1|GcM1_250018,OnM2|OnM2_054019,GcM3|GcM3_111011,GcM3|GcM3_160004
OG0000518	Core	1	1	2	1	1	1	1	1	9	8	Bgh2|BLGH_06978,BghR1|BGHR1_16119,Bgt|EPQ66455.1,Bgt|EPQ66456.1,Ene|KHJ34598.1,GcC1|GcC1_129019,GcM1|GcM1_244016,OnM2|OnM2_077066,GcM3|GcM3_184028
OG0000519	Core	1	1	2	1	1	1	1	1	9	8	Bgh2|BLGH_00878,BghR1|BGHR1_15573,Bgt|EPQ64629.1,Bgt|EPQ64630.1,Ene|KHJ32657.1,GcC1|GcC1_014009,GcM1|GcM1_249268,OnM2|OnM2_078035,GcM3|GcM3_059016
OG0000520	Core	1	1	1	2	1	1	1	1	9	8	Bgh2|BLGH_02387,BghR1|BGHR1_12773,Bgt|EPQ65260.1,Ene|KHJ30670.1,Ene|KHJ35639.1,GcC1|GcC1_106007,GcM1|GcM1_181016,OnM2|OnM2_071058,GcM3|GcM3_207037
OG0000521	Core	1	1	1	1	2	1	1	1	9	8	Bgh2|BLGH_05453,BghR1|BGHR1_13559,Bgt|EPQ62835.1,Ene|KHJ30604.1,GcC1|GcC1_044010,GcC1|GcC1_044011,GcM1|GcM1_228029,OnM2|OnM2_072030,GcM3|GcM3_042035
OG0000522	Core	1	1	1	1	1	2	1	1	9	8	Bgh2|BLGH_01539,BghR1|BGHR1_12203,Bgt|EPQ67945.1,Ene|KHJ33905.1,GcC1|GcC1_053040,GcM1|GcM1_241158,GcM1|GcM1_241159,OnM2|OnM2_049060,GcM3|GcM3_030012
OG0000523	Core	1	1	2	1	1	1	1	1	9	8	Bgh2|BLGH_05884,BghR1|BGHR1_15997,Bgt|EPQ61493.1,Bgt|EPQ61494.1,Ene|KHJ30138.1,GcC1|GcC1_186022,GcM1|GcM1_237100,OnM2|OnM2_021059,GcM3|GcM3_115013
OG0000524	Core	1	1	2	1	1	1	1	1	9	8	Bgh2|BLGH_02674,BghR1|BGHR1_15856,Bgt|EPQ63132.1,Bgt|EPQ63133.1,Ene|KHJ32981.1,GcC1|GcC1_105005,GcM1|GcM1_239032,OnM2|OnM2_095026,GcM3|GcM3_007018
OG0000525	L-Core	1	1	1	1	0	1	1	3	9	7	Bgh2|BLGH_00759,BghR1|BGHR1_10795,Bgt|EPQ64283.1,Ene|KHJ30121.1,GcM1|GcM1_241074,OnM2|OnM2_083022,GcM3|GcM3_138015,GcM3|GcM3_138016,GcM3|GcM3_139013
OG0000526	Core	1	1	2	1	1	1	1	1	9	8	Bgh2|BLGH_01325,BghR1|BGHR1_14557,Bgt|EPQ63303.1,Bgt|EPQ63304.1,Ene|KHJ35384.1,GcC1|GcC1_158013,GcM1|GcM1_236054,OnM2|OnM2_075009,GcM3|GcM3_089007
OG0000527	Core	1	1	2	1	1	1	1	1	9	8	Bgh2|BLGH_03809,BghR1|BGHR1_10318,Bgt|EPQ67224.1,Bgt|EPQ67225.1,Ene|KHJ30765.1,GcC1|GcC1_222010,GcM1|GcM1_232052,OnM2|OnM2_103011,GcM3|GcM3_002024
OG0000528	L-Core	2	2	1	0	1	1	1	1	9	7	Bgh2|BLGH_00304,Bgh2|BLGH_00315,BghR1|BGHR1_16840,BghR1|BGHR1_16851,Bgt|EPQ62540.1,GcC1|GcC1_165010,GcM1|GcM1_220010,OnM2|OnM2_019075,GcM3|GcM3_207050
OG0000529	Core	1	1	2	1	1	1	1	1	9	8	Bgh2|BLGH_02272,BghR1|BGHR1_12657,Bgt|EPQ61646.1,Bgt|EPQ61647.1,Ene|KHJ32749.1,GcC1|GcC1_115006,GcM1|GcM1_240044,OnM2|OnM2_078019,GcM3|GcM3_162007
OG0000530	Core	1	1	2	1	1	1	1	1	9	8	Bgh2|BLGH_03912,BghR1|BGHR1_10425,Bgt|EPQ61877.1,Bgt|EPQ61878.1,Ene|KHJ31369.1,GcC1|GcC1_075019,GcM1|GcM1_242137,OnM2|OnM2_018013,GcM3|GcM3_210044
OG0000531	Core	1	1	2	1	1	1	1	1	9	8	Bgh2|BLGH_06106,BghR1|BGHR1_10716,Bgt|EPQ62436.1,Bgt|EPQ62437.1,Ene|KHJ35309.1,GcC1|GcC1_025012,GcM1|GcM1_239102,OnM2|OnM2_042007,GcM3|GcM3_028014
OG0000532	Core	1	1	2	1	1	1	1	1	9	8	Bgh2|BLGH_06252,BghR1|BGHR1_14704,Bgt|EPQ64509.1,Bgt|EPQ64510.1,Ene|KHJ34797.1,GcC1|GcC1_025037,GcM1|GcM1_191009,OnM2|OnM2_104022,GcM3|GcM3_107021
OG0000533	Core	1	1	2	1	1	1	1	1	9	8	Bgh2|BLGH_01196,BghR1|BGHR1_15251,Bgt|EPQ63718.1,Bgt|EPQ63719.1,Ene|KHJ36281.1,GcC1|GcC1_121012,GcM1|GcM1_228080,OnM2|OnM2_026055,GcM3|GcM3_005032
OG0000534	Core	1	1	1	1	2	1	1	1	9	8	Bgh2|BLGH_00237,BghR1|BGHR1_16773,Bgt|EPQ63216.1,Ene|KHJ35315.1,GcC1|GcC1_131014,GcC1|GcC1_131020,GcM1|GcM1_201006,OnM2|OnM2_021113,GcM3|GcM3_095029
OG0000535	Core	1	1	2	1	1	1	1	1	9	8	Bgh2|BLGH_03860,BghR1|BGHR1_10373,Bgt|EPQ65547.1,Bgt|EPQ65548.1,Ene|KHJ32204.1,GcC1|GcC1_222020,GcM1|GcM1_204035,OnM2|OnM2_061006,GcM3|GcM3_030037
OG0000536	Core	1	1	2	1	1	1	1	1	9	8	Bgh2|BLGH_06987,BghR1|BGHR1_16109,Bgt|EPQ67593.1,Bgt|EPQ67594.1,Ene|KHJ31638.1,GcC1|GcC1_013021,GcM1|GcM1_238042,OnM2|OnM2_070034,GcM3|GcM3_115005
OG0000537	Core	1	1	2	1	1	1	1	1	9	8	Bgh2|BLGH_03068,BghR1|BGHR1_11096,Bgt|EPQ65746.1,Bgt|EPQ65747.1,Ene|KHJ30421.1,GcC1|GcC1_116022,GcM1|GcM1_189017,OnM2|OnM2_083012,GcM3|GcM3_209018
OG0000538	Core	1	1	2	1	1	1	1	1	9	8	Bgh2|BLGH_02363,BghR1|BGHR1_12749,Bgt|EPQ66918.1,Bgt|EPQ66919.1,Ene|KHJ34927.1,GcC1|GcC1_139019,GcM1|GcM1_193019,OnM2|OnM2_050044,GcM3|GcM3_106029
OG0000539	Core	1	1	1	1	1	1	1	2	9	8	Bgh2|BLGH_03597,BghR1|BGHR1_13803,Bgt|EPQ64406.1,Ene|KHJ35618.1,GcC1|GcC1_054011,GcM1|GcM1_205025,OnM2|OnM2_028038,GcM3|GcM3_094021,GcM3|GcM3_094022
OG0000540	Core	1	1	1	1	2	1	1	1	9	8	Bgh2|BLGH_01588,BghR1|BGHR1_12157,Bgt|EPQ65634.1,Ene|KHJ36015.1,GcC1|GcC1_057006,GcC1|GcC1_169010,GcM1|GcM1_246039,OnM2|OnM2_032074,GcM3|GcM3_018005
OG0000541	Core	1	1	1	1	1	1	2	1	9	8	Bgh2|BLGH_05969,BghR1|BGHR1_16085,Bgt|EPQ66476.1,Ene|KHJ32315.1,GcC1|GcC1_220007,GcM1|GcM1_180014,OnM2|OnM2_001026,OnM2|OnM2_028106,GcM3|GcM3_191005
OG0000542	Core	1	1	1	1	1	1	2	1	9	8	Bgh2|BLGH_03231,BghR1|BGHR1_11566,Bgt|EPQ66404.1,Ene|KHJ35689.1,GcC1|GcC1_062004,GcM1|GcM1_243135,OnM2|OnM2_041023,OnM2|OnM2_049063,GcM3|GcM3_206007
OG0000543	Core	1	1	1	1	1	1	1	2	9	8	Bgh2|BLGH_02000,BghR1|BGHR1_11743,Bgt|EPQ65348.1,Ene|KHJ30166.1,GcC1|GcC1_210023,GcM1|GcM1_245119,OnM2|OnM2_039021,GcM3|GcM3_101010,GcM3|GcM3_203028
OG0000544	Core	1	1	2	1	1	1	1	1	9	8	Bgh2|BLGH_06122,BghR1|BGHR1_10732,Bgt|EPQ62445.1,Bgt|EPQ62446.1,Ene|KHJ32639.1,GcC1|GcC1_053007,GcM1|GcM1_215070,OnM2|OnM2_074011,GcM3|GcM3_185023
OG0000545	Core	1	1	2	1	1	1	1	1	9	8	Bgh2|BLGH_03897,BghR1|BGHR1_10410,Bgt|EPQ65571.1,Bgt|EPQ65572.1,Ene|KHJ30853.1,GcC1|GcC1_186023,GcM1|GcM1_222002,OnM2|OnM2_083021,GcM3|GcM3_068011
OG0000546	Core	1	1	1	1	2	1	1	1	9	8	Bgh2|BLGH_06765,BghR1|BGHR1_14147,Bgt|EPQ66669.1,Ene|KHJ31562.1,GcC1|GcC1_074028,GcC1|GcC1_191019,GcM1|GcM1_239117,OnM2|OnM2_050045,GcM3|GcM3_105005
OG0000547	Core	1	1	2	1	1	1	1	1	9	8	Bgh2|BLGH_01347,BghR1|BGHR1_14535,Bgt|EPQ63166.1,Bgt|EPQ63167.1,Ene|KHJ34113.1,GcC1|GcC1_073001,GcM1|GcM1_249005,OnM2|OnM2_019006,GcM3|GcM3_028009
OG0000548	Core	1	1	2	1	1	1	1	1	9	8	Bgh2|BLGH_03049,BghR1|BGHR1_11116,Bgt|EPQ63421.1,Bgt|EPQ65789.1,Ene|KHJ30235.1,GcC1|GcC1_072020,GcM1|GcM1_208024,OnM2|OnM2_032081,GcM3|GcM3_218035
OG0000549	Core	1	1	2	1	1	1	1	1	9	8	Bgh2|BLGH_05235,BghR1|BGHR1_16553,Bgt|EPQ62302.1,Bgt|EPQ62303.1,Ene|KHJ35587.1,GcC1|GcC1_210026,GcM1|GcM1_224082,OnM2|OnM2_038036,GcM3|GcM3_104020
OG0000550	Core	1	1	1	1	1	1	2	1	9	8	Bgh2|BLGH_04200,BghR1|BGHR1_15036,Bgt|EPQ67657.1,Ene|KHJ34761.1,GcC1|GcC1_195043,GcM1|GcM1_204051,OnM2|OnM2_033050,OnM2|OnM2_059003,GcM3|GcM3_204044
OG0000551	Core	1	1	1	2	1	1	1	1	9	8	Bgh2|BLGH_06042,BghR1|BGHR1_14275,Bgt|EPQ63777.1,Ene|KHJ31447.1,Ene|KHJ31448.1,GcC1|GcC1_053030,GcM1|GcM1_232047,OnM2|OnM2_026051,GcM3|GcM3_222036
OG0000552	Core	1	1	2	1	1	1	1	1	9	8	Bgh2|BLGH_05140,BghR1|BGHR1_14821,Bgt|EPQ64033.1,Bgt|EPQ64034.1,Ene|KHJ33538.1,GcC1|GcC1_005007,GcM1|GcM1_245104,OnM2|OnM2_022063,GcM3|GcM3_021005
OG0000553	Core	1	1	2	1	1	1	1	1	9	8	Bgh2|BLGH_04266,BghR1|BGHR1_14969,Bgt|EPQ66754.1,Bgt|EPQ66755.1,Ene|KHJ30664.1,GcC1|GcC1_206003,GcM1|GcM1_248020,OnM2|OnM2_089016,GcM3|GcM3_040004
OG0000554	Core	1	1	1	2	1	1	1	1	9	8	Bgh2|BLGH_02682,BghR1|BGHR1_15864,Bgt|EPQ67456.1,Ene|KHJ30309.1,Ene|KHJ30311.1,GcC1|GcC1_188006,GcM1|GcM1_243142,OnM2|OnM2_042031,GcM3|GcM3_033027
OG0000555	Core	1	1	2	1	1	1	1	1	9	8	Bgh2|BLGH_06848,BghR1|BGHR1_17058,Bgt|EPQ62284.1,Bgt|EPQ62285.1,Ene|KHJ35428.1,GcC1|GcC1_020013,GcM1|GcM1_235074,OnM2|OnM2_032020,GcM3|GcM3_170005
OG0000556	Core	1	1	2	1	1	1	1	1	9	8	Bgh2|BLGH_02147,BghR1|BGHR1_12530,Bgt|EPQ66009.1,Bgt|EPQ66010.1,Ene|KHJ35444.1,GcC1|GcC1_208003,GcM1|GcM1_244060,OnM2|OnM2_085030,GcM3|GcM3_053002
OG0000557	Core	1	1	2	1	1	1	1	1	9	8	Bgh2|BLGH_01094,BghR1|BGHR1_15357,Bgt|EPQ65180.1,Bgt|EPQ65181.1,Ene|KHJ32249.1,GcC1|GcC1_013019,GcM1|GcM1_238060,OnM2|OnM2_087014,GcM3|GcM3_180018
OG0000558	Core	1	1	2	1	1	1	1	1	9	8	Bgh2|BLGH_06563,BghR1|BGHR1_15953,Bgt|EPQ65118.1,Bgt|EPQ65119.1,Ene|KHJ36061.1,GcC1|GcC1_068010,GcM1|GcM1_205022,OnM2|OnM2_054072,GcM3|GcM3_052012
OG0000559	Core	1	1	2	1	1	1	1	1	9	8	Bgh2|BLGH_04073,BghR1|BGHR1_15162,Bgt|EPQ63147.1,Bgt|EPQ66904.1,Ene|KHJ30982.1,GcC1|GcC1_215045,GcM1|GcM1_235012,OnM2|OnM2_029032,GcM3|GcM3_037043
OG0000560	Core	1	1	1	1	1	1	2	1	9	8	Bgh2|BLGH_02359,BghR1|BGHR1_12745,Bgt|EPQ66924.1,Ene|KHJ31044.1,GcC1|GcC1_039038,GcM1|GcM1_220001,OnM2|OnM2_026077,OnM2|OnM2_042071,GcM3|GcM3_197018
OG0000561	Core	1	1	1	2	1	1	1	1	9	8	Bgh2|BLGH_05068,BghR1|BGHR1_13392,Bgt|EPQ65340.1,Ene|KHJ34225.1,Ene|KHJ34228.1,GcC1|GcC1_047001,GcM1|GcM1_250069,OnM2|OnM2_028028,GcM3|GcM3_027001
OG0000562	Core	1	1	1	2	1	1	1	1	9	8	Bgh2|BLGH_05970,BghR1|BGHR1_16086,Bgt|EPQ66459.1,Ene|KHJ32317.1,Ene|KHJ36425.1,GcC1|GcC1_057013,GcM1|GcM1_220046,OnM2|OnM2_026038,GcM3|GcM3_082008
OG0000563	Core	1	1	2	1	1	1	1	1	9	8	Bgh2|BLGH_02062,BghR1|BGHR1_12445,Bgt|EPQ61586.1,Bgt|EPQ61588.1,Ene|KHJ35537.1,GcC1|GcC1_034012,GcM1|GcM1_250159,OnM2|OnM2_035063,GcM3|GcM3_194004
OG0000564	Core	1	1	1	1	2	1	1	1	9	8	Bgh2|BLGH_00215,BghR1|BGHR1_16750,Bgt|EPQ63394.1,Ene|KHJ30452.1,GcC1|GcC1_019013,GcC1|GcC1_019014,GcM1|GcM1_229056,OnM2|OnM2_020064,GcM3|GcM3_203017
OG0000565	Core	1	1	2	1	1	1	1	1	9	8	Bgh2|BLGH_01660,BghR1|BGHR1_12083,Bgt|EPQ67193.1,Bgt|EPQ67194.1,Ene|KHJ31214.1,GcC1|GcC1_029013,GcM1|GcM1_250091,OnM2|OnM2_034077,GcM3|GcM3_076007
OG0000566	Core	1	1	2	1	1	1	1	1	9	8	Bgh2|BLGH_06311,BghR1|BGHR1_14400,Bgt|EPQ65343.1,Bgt|EPQ67069.1,Ene|KHJ33971.1,GcC1|GcC1_059029,GcM1|GcM1_199041,OnM2|OnM2_098003,GcM3|GcM3_047018
OG0000567	Core	1	1	2	1	1	1	1	1	9	8	Bgh2|BLGH_02403,BghR1|BGHR1_12789,Bgt|EPQ65241.1,Bgt|EPQ65242.1,Ene|KHJ31644.1,GcC1|GcC1_059008,GcM1|GcM1_241156,OnM2|OnM2_072037,GcM3|GcM3_012006
OG0000568	Core	1	1	2	1	1	1	1	1	9	8	Bgh2|BLGH_02962,BghR1|BGHR1_10496,Bgt|EPQ63561.1,Bgt|EPQ63562.1,Ene|KHJ30696.1,GcC1|GcC1_005021,GcM1|GcM1_197010,OnM2|OnM2_046076,GcM3|GcM3_081008
OG0000569	Core	1	1	2	1	1	1	1	1	9	8	Bgh2|BLGH_01404,BghR1|BGHR1_12340,Bgt|EPQ64981.1,Bgt|EPQ64982.1,Ene|KHJ33490.1,GcC1|GcC1_073011,GcM1|GcM1_245054,OnM2|OnM2_061013,GcM3|GcM3_011019
OG0000570	Core	1	1	1	1	1	2	1	1	9	8	Bgh2|BLGH_02423,BghR1|BGHR1_12809,Bgt|EPQ62098.1,Ene|KHJ34838.1,GcC1|GcC1_128019,GcM1|GcM1_131001,GcM1|GcM1_148002,OnM2|OnM2_019070,GcM3|GcM3_214035
OG0000571	Core	1	1	1	2	1	1	1	1	9	8	Bgh2|BLGH_02263,BghR1|BGHR1_12646,Bgt|EPQ61653.1,Ene|KHJ31885.1,Ene|KHJ32176.1,GcC1|GcC1_094004,GcM1|GcM1_229052,OnM2|OnM2_022113,GcM3|GcM3_188041
OG0000572	Core	2	1	1	1	1	1	1	1	9	8	Bgh2|BLGH_03749,Bgh2|BLGH_07112,BghR1|BGHR1_10257,Bgt|EPQ61832.1,Ene|KHJ30434.1,GcC1|GcC1_213019,GcM1|GcM1_240043,OnM2|OnM2_084030,GcM3|GcM3_110004
OG0000573	Core	1	1	2	1	1	1	1	1	9	8	Bgh2|BLGH_02813,BghR1|BGHR1_13189,Bgt|EPQ66017.1,Bgt|EPQ66018.1,Ene|KHJ36382.1,GcC1|GcC1_184021,GcM1|GcM1_246101,OnM2|OnM2_064022,GcM3|GcM3_062005
OG0000574	Core	1	2	1	1	1	1	1	1	9	8	Bgh2|BLGH_00824,BghR1|BGHR1_10861,BghR1|BGHR1_15625,Bgt|EPQ66696.1,Ene|KHJ33674.1,GcC1|GcC1_100010,GcM1|GcM1_201035,OnM2|OnM2_059031,GcM3|GcM3_173013
OG0000575	Core	1	1	1	1	1	1	1	2	9	8	Bgh2|BLGH_04409,BghR1|BGHR1_16443,Bgt|EPQ62947.1,Ene|KHJ31387.1,GcC1|GcC1_187047,GcM1|GcM1_179013,OnM2|OnM2_047024,GcM3|GcM3_215026,GcM3|GcM3_215027
OG0000576	Core	1	1	1	2	1	1	1	1	9	8	Bgh2|BLGH_04890,BghR1|BGHR1_10152,Bgt|EPQ67019.1,Ene|KHJ31489.1,Ene|KHJ35078.1,GcC1|GcC1_142012,GcM1|GcM1_204049,OnM2|OnM2_101018,GcM3|GcM3_204028
OG0000577	Core	1	1	2	1	1	1	1	1	9	8	Bgh2|BLGH_02843,BghR1|BGHR1_13219,Bgt|EPQ63030.1,Bgt|EPQ63031.1,Ene|KHJ31279.1,GcC1|GcC1_026005,GcM1|GcM1_248192,OnM2|OnM2_056019,GcM3|GcM3_104003
OG0000578	Core	1	1	1	1	1	1	1	2	9	8	Bgh2|BLGH_01079,BghR1|BGHR1_15373,Bgt|EPQ65027.1,Ene|KHJ31641.1,GcC1|GcC1_043014,GcM1|GcM1_243133,OnM2|OnM2_042036,GcM3|GcM3_005015,GcM3|GcM3_005016
OG0000579	Core	1	1	1	1	1	1	2	1	9	8	Bgh2|BLGH_04439,BghR1|BGHR1_16412,Bgt|EPQ64708.1,Ene|KHJ31681.1,GcC1|GcC1_173028,GcM1|GcM1_233056,OnM2|OnM2_034044,OnM2|OnM2_065039,GcM3|GcM3_123004
OG0000580	Core	1	1	2	1	1	1	1	1	9	8	Bgh2|BLGH_05170,BghR1|BGHR1_14790,Bgt|EPQ67718.1,Bgt|EPQ67719.1,Ene|KHJ35839.1,GcC1|GcC1_148008,GcM1|GcM1_249091,OnM2|OnM2_078025,GcM3|GcM3_042001
OG0000581	Core	1	1	1	2	1	1	1	1	9	8	Bgh2|BLGH_00726,BghR1|BGHR1_10761,Bgt|EPQ67664.1,Ene|KHJ31213.1,Ene|KHJ31961.1,GcC1|GcC1_010026,GcM1|GcM1_201042,OnM2|OnM2_081054,GcM3|GcM3_216024
OG0000582	Core	1	1	2	1	1	1	1	1	9	8	Bgh2|BLGH_06577,BghR1|BGHR1_16235,Bgt|EPQ66237.1,Bgt|EPQ66238.1,Ene|KHJ30225.1,GcC1|GcC1_124012,GcM1|GcM1_239083,OnM2|OnM2_040031,GcM3|GcM3_007035
OG0000583	Core	1	1	1	1	1	1	2	1	9	8	Bgh2|BLGH_05037,BghR1|BGHR1_13424,Bgt|EPQ62632.1,Ene|KHJ32957.1,GcC1|GcC1_024013,GcM1|GcM1_239099,OnM2|OnM2_048066,OnM2|OnM2_067050,GcM3|GcM3_048004
OG0000584	Core	1	1	2	1	1	1	1	1	9	8	Bgh2|BLGH_01122,BghR1|BGHR1_15329,Bgt|EPQ63339.1,Bgt|EPQ63340.1,Ene|KHJ36404.1,GcC1|GcC1_048009,GcM1|GcM1_248054,OnM2|OnM2_007007,GcM3|GcM3_196022
OG0000585	Core	1	1	2	1	1	1	1	1	9	8	Bgh2|BLGH_04555,BghR1|BGHR1_16284,Bgt|EPQ63356.1,Bgt|EPQ63357.1,Ene|KHJ35270.1,GcC1|GcC1_081004,GcM1|GcM1_247079,OnM2|OnM2_018029,GcM3|GcM3_039001
OG0000586	Core	1	1	2	1	1	1	1	1	9	8	Bgh2|BLGH_03874,BghR1|BGHR1_10389,Bgt|EPQ62802.1,Bgt|EPQ65559.1,Ene|KHJ30683.1,GcC1|GcC1_095008,GcM1|GcM1_227032,OnM2|OnM2_036084,GcM3|GcM3_182018
OG0000587	Core	1	1	1	1	1	1	2	1	9	8	Bgh2|BLGH_05428,BghR1|BGHR1_13583,Bgt|EPQ67409.1,Ene|KHJ34979.1,GcC1|GcC1_195010,GcM1|GcM1_224065,OnM2|OnM2_019061,OnM2|OnM2_033082,GcM3|GcM3_065015
OG0000588	Other	1	1	0	0	2	2	1	2	9	6	Bgh2|BLGH_02759,BghR1|BGHR1_13135,GcC1|GcC1_029010,GcC1|GcC1_085027,GcM1|GcM1_198004,GcM1|GcM1_200032,OnM2|OnM2_078021,GcM3|GcM3_008049,GcM3|GcM3_066006
OG0000589	L-Core	1	1	2	0	1	1	2	1	9	7	Bgh2|BLGH_00002,BghR1|BGHR1_14023,Bgt|EPQ61998.1,Bgt|EPQ61999.1,GcC1|GcC1_039001,GcM1|GcM1_241118,OnM2|OnM2_100026,OnM2|OnM2_100027,GcM3|GcM3_222014
OG0000590	Core	1	1	1	2	1	1	1	1	9	8	Bgh2|BLGH_03061,BghR1|BGHR1_11103,Bgt|EPQ65755.1,Ene|KHJ30338.1,Ene|KHJ35339.1,GcC1|GcC1_035005,GcM1|GcM1_241088,OnM2|OnM2_052002,GcM3|GcM3_181010
OG0000591	Core	1	1	2	1	1	1	1	1	9	8	Bgh2|BLGH_00222,BghR1|BGHR1_16757,Bgt|EPQ67834.1,Bgt|EPQ67835.1,Ene|KHJ35354.1,GcC1|GcC1_104015,GcM1|GcM1_181010,OnM2|OnM2_104028,GcM3|GcM3_023026
OG0000592	Core	1	1	2	1	1	1	1	1	9	8	Bgh2|BLGH_05705,BghR1|BGHR1_11330,Bgt|EPQ61911.1,Bgt|EPQ61912.1,Ene|KHJ32834.1,GcC1|GcC1_070007,GcM1|GcM1_228038,OnM2|OnM2_025007,GcM3|GcM3_143008
OG0000593	Core	1	1	2	1	1	1	1	1	9	8	Bgh2|BLGH_00657,BghR1|BGHR1_15844,Bgt|EPQ67803.1,Bgt|EPQ67804.1,Ene|KHJ33638.1,GcC1|GcC1_196001,GcM1|GcM1_248109,OnM2|OnM2_000011,GcM3|GcM3_176001
OG0000594	Core	1	1	2	1	1	1	1	1	9	8	Bgh2|BLGH_02288,BghR1|BGHR1_12673,Bgt|EPQ64228.1,Bgt|EPQ64229.1,Ene|KHJ32670.1,GcC1|GcC1_040007,GcM1|GcM1_247104,OnM2|OnM2_079011,GcM3|GcM3_175001
OG0000595	Core	1	1	2	1	1	1	1	1	9	8	Bgh2|BLGH_06696,BghR1|BGHR1_17065,Bgt|EPQ66333.1,Bgt|EPQ66334.1,Ene|KHJ35591.1,GcC1|GcC1_075014,GcM1|GcM1_247209,OnM2|OnM2_035034,GcM3|GcM3_007019
OG0000596	Core	1	1	2	1	1	1	1	1	9	8	Bgh2|BLGH_02327,BghR1|BGHR1_12713,Bgt|EPQ64351.1,Bgt|EPQ64352.1,Ene|KHJ32405.1,GcC1|GcC1_037021,GcM1|GcM1_215039,OnM2|OnM2_019066,GcM3|GcM3_055031
OG0000597	Monocot	1	2	6	0	0	0	0	0	9	3	Bgh2|BLGH_04352,BghR1|BGHR1_14886,BghR1|BGHR1_17015,Bgt|EPQ64876.1,Bgt|EPQ64877.1,Bgt|EPQ65916.1,Bgt|EPQ66079.1,Bgt|EPQ67773.1,Bgt|EPQ67776.1
OG0000598	Core	1	1	2	1	1	1	1	1	9	8	Bgh2|BLGH_06794,BghR1|BGHR1_11458,Bgt|EPQ66259.1,Bgt|EPQ66260.1,Ene|KHJ31563.1,GcC1|GcC1_119005,GcM1|GcM1_242079,OnM2|OnM2_053021,GcM3|GcM3_185030
OG0000599	Core	1	1	2	1	1	1	1	1	9	8	Bgh2|BLGH_05384,BghR1|BGHR1_11297,Bgt|EPQ65364.1,Bgt|EPQ65365.1,Ene|KHJ35034.1,GcC1|GcC1_109010,GcM1|GcM1_203026,OnM2|OnM2_016047,GcM3|GcM3_017017
OG0000600	Monocot	1	0	8	0	0	0	0	0	9	2	Bgh2|BLGH_06480,Bgt|EPQ61556.1,Bgt|EPQ62208.1,Bgt|EPQ63382.1,Bgt|EPQ64456.1,Bgt|EPQ65270.1,Bgt|EPQ66078.1,Bgt|EPQ66410.1,Bgt|EPQ67258.1
OG0000601	L-Core	1	2	1	0	1	1	2	1	9	7	Bgh2|BLGH_01217,BghR1|BGHR1_15229,BghR1|BGHR1_15230,Bgt|EPQ63700.1,GcC1|GcC1_089019,GcM1|GcM1_209032,OnM2|OnM2_018035,OnM2|OnM2_018036,GcM3|GcM3_127007
OG0000602	Core	1	1	2	1	1	1	1	1	9	8	Bgh2|BLGH_05409,BghR1|BGHR1_13602,Bgt|EPQ62551.1,Bgt|EPQ65992.1,Ene|KHJ34980.1,GcC1|GcC1_215036,GcM1|GcM1_225058,OnM2|OnM2_038060,GcM3|GcM3_131014
OG0000603	Core	1	1	2	1	1	1	1	1	9	8	Bgh2|BLGH_02260,BghR1|BGHR1_12643,Bgt|EPQ61656.1,Bgt|EPQ61657.1,Ene|KHJ33756.1,GcC1|GcC1_089008,GcM1|GcM1_235080,OnM2|OnM2_105011,GcM3|GcM3_091001
OG0000604	Core	1	1	2	1	1	1	1	1	9	8	Bgh2|BLGH_04909,BghR1|BGHR1_10133,Bgt|EPQ64611.1,Bgt|EPQ64612.1,Ene|KHJ34197.1,GcC1|GcC1_138023,GcM1|GcM1_181001,OnM2|OnM2_078008,GcM3|GcM3_154010
OG0000605	Core	1	1	1	2	1	1	1	1	9	8	Bgh2|BLGH_05570,BghR1|BGHR1_13434,Bgt|EPQ67322.1,Ene|KHJ33918.1,Ene|KHJ33921.1,GcC1|GcC1_218035,GcM1|GcM1_227060,OnM2|OnM2_105014,GcM3|GcM3_219038
OG0000606	Core	1	1	1	2	1	1	1	1	9	8	Bgh2|BLGH_04679,BghR1|BGHR1_13692,Bgt|EPQ64116.1,Ene|KHJ34745.1,Ene|KHJ34747.1,GcC1|GcC1_087009,GcM1|GcM1_242048,OnM2|OnM2_070003,GcM3|GcM3_013005
OG0000607	Core	1	1	2	1	1	1	1	1	9	8	Bgh2|BLGH_03224,BghR1|BGHR1_11573,Bgt|EPQ63428.1,Bgt|EPQ63429.1,Ene|KHJ33950.1,GcC1|GcC1_175029,GcM1|GcM1_207005,OnM2|OnM2_093026,GcM3|GcM3_113013
OG0000608	L-Core	1	1	2	0	1	1	1	2	9	7	Bgh2|BLGH_02916,BghR1|BGHR1_13294,Bgt|EPQ65156.1,Bgt|EPQ65157.1,GcC1|GcC1_089013,GcM1|GcM1_237088,OnM2|OnM2_086007,GcM3|GcM3_224026,GcM3|GcM3_224027
OG0000609	Core	1	1	2	1	1	1	1	1	9	8	Bgh2|BLGH_06834,BghR1|BGHR1_17044,Bgt|EPQ62271.1,Bgt|EPQ62272.1,Ene|KHJ34735.1,GcC1|GcC1_117009,GcM1|GcM1_241098,OnM2|OnM2_047046,GcM3|GcM3_076013
OG0000610	Core	1	1	1	1	2	1	1	1	9	8	Bgh2|BLGH_03643,BghR1|BGHR1_14206,Bgt|EPQ63105.1,Ene|KHJ34627.1,GcC1|GcC1_225034,GcC1|GcC1_225035,GcM1|GcM1_187002,OnM2|OnM2_034024,GcM3|GcM3_006029
OG0000611	Core	1	1	2	1	1	1	1	1	9	8	Bgh2|BLGH_04219,BghR1|BGHR1_15016,Bgt|EPQ67685.1,Bgt|EPQ67686.1,Ene|KHJ34158.1,GcC1|GcC1_118011,GcM1|GcM1_215040,OnM2|OnM2_018051,GcM3|GcM3_117002
OG0000612	Core	1	1	1	1	2	1	1	1	9	8	Bgh2|BLGH_03173,BghR1|BGHR1_11623,Bgt|EPQ62951.1,Ene|KHJ30813.1,GcC1|GcC1_030013,GcC1|GcC1_030014,GcM1|GcM1_204022,OnM2|OnM2_012015,GcM3|GcM3_180024
OG0000613	BS	0	9	0	0	0	0	0	0	9	1	BghR1|BGHR1_13311,BghR1|BGHR1_13320,BghR1|BGHR1_14691,BghR1|BGHR1_14692,BghR1|BGHR1_14693,BghR1|BGHR1_14695,BghR1|BGHR1_14700,BghR1|BGHR1_14701,BghR1|BGHR1_14710
OG0000614	Other	0	1	0	0	3	2	0	3	9	4	BghR1|BGHR1_11070,GcC1|GcC1_034028,GcC1|GcC1_100031,GcC1|GcC1_100032,GcM1|GcM1_197003,GcM1|GcM1_226078,GcM3|GcM3_059037,GcM3|GcM3_118015,GcM3|GcM3_120022
OG0000615	Other	0	0	2	4	1	0	0	2	9	4	Bgt|EPQ67181.1,Bgt|EPQ67849.1,Ene|KHJ30256.1,Ene|KHJ30505.1,Ene|KHJ33489.1,Ene|KHJ33708.1,GcC1|GcC1_214008,GcM3|GcM3_018043,GcM3|GcM3_069023
OG0000616	Dicot	0	0	0	5	1	1	2	0	9	4	Ene|KHJ30325.1,Ene|KHJ31394.1,Ene|KHJ33812.1,Ene|KHJ34650.1,Ene|KHJ35040.1,GcC1|GcC1_032035,GcM1|GcM1_157011,OnM2|OnM2_077053,OnM2|OnM2_102008
OG0000617	Dicot	0	0	0	2	2	1	3	1	9	5	Ene|KHJ30330.1,Ene|KHJ30331.1,GcC1|GcC1_012034,GcC1|GcC1_012035,GcM1|GcM1_178002,OnM2|OnM2_000037,OnM2|OnM2_064064,OnM2|OnM2_067060,GcM3|GcM3_200062
OG0000618	Dicot	0	0	0	1	5	0	3	0	9	3	Ene|KHJ33833.1,GcC1|GcC1_012045,GcC1|GcC1_088024,GcC1|GcC1_180040,GcC1|GcC1_213041,GcC1|GcC1_217042,OnM2|OnM2_000030,OnM2|OnM2_001024,OnM2|OnM2_038057
OG0000619	Dicot	0	0	0	2	0	5	2	0	9	3	Ene|KHJ33277.1,Ene|KHJ33502.1,GcM1|GcM1_147002,GcM1|GcM1_193008,GcM1|GcM1_216027,GcM1|GcM1_235090,GcM1|GcM1_239013,OnM2|OnM2_033106,OnM2|OnM2_088058
OG0000620	Dicot	0	0	0	1	0	0	2	6	9	3	Ene|KHJ36335.1,OnM2|OnM2_052083,OnM2|OnM2_058034,GcM3|GcM3_000027,GcM3|GcM3_009046,GcM3|GcM3_073031,GcM3|GcM3_075021,GcM3|GcM3_175019,GcM3|GcM3_213039
OG0000621	Dicot	0	0	0	1	2	3	1	2	9	5	Ene|KHJ32265.1,GcC1|GcC1_110019,GcC1|GcC1_141020,GcM1|GcM1_139001,GcM1|GcM1_195006,GcM1|GcM1_207053,OnM2|OnM2_099036,GcM3|GcM3_099009,GcM3|GcM3_164015
OG0000622	Dicot	0	0	0	2	4	0	3	0	9	3	Ene|KHJ31874.1,Ene|KHJ34873.1,GcC1|GcC1_026018,GcC1|GcC1_041009,GcC1|GcC1_175010,GcC1|GcC1_184049,OnM2|OnM2_004038,OnM2|OnM2_068028,OnM2|OnM2_101023
OG0000623	Dicot	0	0	0	0	1	2	0	6	9	3	GcC1|GcC1_116019,GcM1|GcM1_05673,GcM1|GcM1_173006,GcM3|GcM3_021026,GcM3|GcM3_044032,GcM3|GcM3_05843,GcM3|GcM3_096028,GcM3|GcM3_101032,GcM3|GcM3_111027
OG0000624	Dicot	0	0	0	0	1	3	2	3	9	4	GcC1|GcC1_028033,GcM1|GcM1_168001,GcM1|GcM1_181005,GcM1|GcM1_230018,OnM2|OnM2_010004,OnM2|OnM2_092058,GcM3|GcM3_005044,GcM3|GcM3_059038,GcM3|GcM3_090031
OG0000625	Dicot	0	0	0	0	4	1	0	4	9	3	GcC1|GcC1_067020b,GcC1|GcC1_094021b,GcC1|GcC1_094033,GcC1|GcC1_181052b,GcM1|GcM1_220008,GcM3|GcM3_048035,GcM3|GcM3_169023,GcM3|GcM3_206022,GcM3|GcM3_224020
OG0000626	Dicot	0	0	0	0	4	3	0	2	9	3	GcC1|GcC1_033044,GcC1|GcC1_057033,GcC1|GcC1_176023,GcC1|GcC1_181044,GcM1|GcM1_135008,GcM1|GcM1_228054b,GcM1|GcM1_234074,GcM3|GcM3_047024,GcM3|GcM3_047025
OG0000627	Dicot	0	0	0	0	4	1	1	3	9	4	GcC1|GcC1_180052,GcC1|GcC1_180053,GcC1|GcC1_193049,GcC1|GcC1_212025,GcM1|GcM1_055002,OnM2|OnM2_024103,GcM3|GcM3_057029,GcM3|GcM3_186040,GcM3|GcM3_206034
OG0000628	Dicot	0	0	0	0	1	1	3	4	9	4	GcC1|GcC1_158003,GcM1|GcM1_250011,OnM2|OnM2_073001,OnM2|OnM2_073005,OnM2|OnM2_073006,GcM3|GcM3_037001,GcM3|GcM3_042038,GcM3|GcM3_077024,GcM3|GcM3_200041
OG0000629	Dicot	0	0	0	0	2	2	4	1	9	4	GcC1|GcC1_086007,GcC1|GcC1_199006,GcM1|GcM1_250021,GcM1|GcM1_250081,OnM2|OnM2_002005,OnM2|OnM2_002008,OnM2|OnM2_073010,OnM2|OnM2_108006,GcM3|GcM3_187007
OG0000630	Dicot	0	0	0	0	1	5	2	1	9	4	GcC1|GcC1_048031,GcM1|GcM1_069001,GcM1|GcM1_095004,GcM1|GcM1_098005,GcM1|GcM1_123005,GcM1|GcM1_212010,OnM2|OnM2_041067,OnM2|OnM2_047031,GcM3|GcM3_191054
OG0000631	Dicot	0	0	0	0	0	5	0	4	9	2	GcM1|GcM1_059001,GcM1|GcM1_124003,GcM1|GcM1_249198,GcM1|GcM1_250002,GcM1|GcM1_250003,GcM3|GcM3_096022,GcM3|GcM3_096023,GcM3|GcM3_141013,GcM3|GcM3_192041
OG0000632	Core-1	1	1	1	1	1	1	1	1	8	8	Bgh2|BLGH_01009,BghR1|BGHR1_15444,Bgt|EPQ63588.1,Ene|KHJ31121.1,GcC1|GcC1_178023,GcM1|GcM1_226039,OnM2|OnM2_021108,GcM3|GcM3_194011
OG0000633	Core-1	1	1	1	1	1	1	1	1	8	8	Bgh2|BLGH_05008,BghR1|BGHR1_10026,Bgt|EPQ67915.1,Ene|KHJ31184.1,GcC1|GcC1_215016,GcM1|GcM1_238116,OnM2|OnM2_100020,GcM3|GcM3_069007
OG0000634	Core-1	1	1	1	1	1	1	1	1	8	8	Bgh2|BLGH_02171,BghR1|BGHR1_12555,Bgt|EPQ67289.1,Ene|KHJ32838.1,GcC1|GcC1_083004,GcM1|GcM1_158009,OnM2|OnM2_103008,GcM3|GcM3_041005
OG0000635	Core-1	1	1	1	1	1	1	1	1	8	8	Bgh2|BLGH_03300,BghR1|BGHR1_10913,Bgt|EPQ65831.1,Ene|KHJ34991.1,GcC1|GcC1_000016,GcM1|GcM1_188015,OnM2|OnM2_030065,GcM3|GcM3_119012
OG0000636	Core-1	1	1	1	1	1	1	1	1	8	8	Bgh2|BLGH_00705,BghR1|BGHR1_15956,Bgt|EPQ66045.1,Ene|KHJ35583.1,GcC1|GcC1_169006,GcM1|GcM1_223065,OnM2|OnM2_061010,GcM3|GcM3_090008
OG0000637	Core-1	1	1	1	1	1	1	1	1	8	8	Bgh2|BLGH_05934,BghR1|BGHR1_16049,Bgt|EPQ66507.1,Ene|KHJ32566.1,GcC1|GcC1_149008,GcM1|GcM1_215071,OnM2|OnM2_035017,GcM3|GcM3_066017
OG0000638	Core-1	1	1	1	1	1	1	1	1	8	8	Bgh2|BLGH_04569,BghR1|BGHR1_16270,Bgt|EPQ63818.1,Ene|KHJ33133.1,GcC1|GcC1_074002,GcM1|GcM1_238130,OnM2|OnM2_088026,GcM3|GcM3_207002
OG0000639	Core-1	1	1	1	1	1	1	1	1	8	8	Bgh2|BLGH_02542,BghR1|BGHR1_12926,Bgt|EPQ65454.1,Ene|KHJ31130.1,GcC1|GcC1_028004,GcM1|GcM1_250288,OnM2|OnM2_044077,GcM3|GcM3_086019
OG0000640	Other	2	3	1	1	0	0	1	0	8	5	Bgh2|BLGH_01490,Bgh2|BLGH_02967,BghR1|BGHR1_10491,BghR1|BGHR1_12240,BghR1|BGHR1_12254,Bgt|EPQ66387.1,Ene|KHJ32921.1,OnM2|OnM2_020099
OG0000641	Core-1	1	1	1	1	1	1	1	1	8	8	Bgh2|BLGH_05374,BghR1|BGHR1_11285,Bgt|EPQ65379.1,Ene|KHJ31343.1,GcC1|GcC1_224030,GcM1|GcM1_234028,OnM2|OnM2_033081,GcM3|GcM3_050021
OG0000642	Core-1	1	1	1	1	1	1	1	1	8	8	Bgh2|BLGH_03879,BghR1|BGHR1_10394,Bgt|EPQ65565.1,Ene|KHJ30682.1,GcC1|GcC1_010009,GcM1|GcM1_243018,OnM2|OnM2_081019,GcM3|GcM3_180020
OG0000643	Core-1	1	1	1	1	1	1	1	1	8	8	Bgh2|BLGH_00022,BghR1|BGHR1_14003,Bgt|EPQ62422.1,Ene|KHJ33799.1,GcC1|GcC1_079015,GcM1|GcM1_178001,OnM2|OnM2_034019,GcM3|GcM3_047016
OG0000644	Core-1	1	1	1	1	1	1	1	1	8	8	Bgh2|BLGH_03832,BghR1|BGHR1_10342,Bgt|EPQ62783.1,Ene|KHJ30205.1,GcC1|GcC1_094006,GcM1|GcM1_239003,OnM2|OnM2_032038,GcM3|GcM3_179014
OG0000645	Core-1	1	1	1	1	1	1	1	1	8	8	Bgh2|BLGH_00242,BghR1|BGHR1_16778,Bgt|EPQ63221.1,Ene|KHJ35316.1,GcC1|GcC1_037010,GcM1|GcM1_220043,OnM2|OnM2_061052,GcM3|GcM3_199027
OG0000646	Core-1	1	1	1	1	1	1	1	1	8	8	Bgh2|BLGH_04908,BghR1|BGHR1_10134,Bgt|EPQ67648.1,Ene|KHJ34194.1,GcC1|GcC1_092017,GcM1|GcM1_214044,OnM2|OnM2_008013,GcM3|GcM3_211013
OG0000647	Core-1	1	1	1	1	1	1	1	1	8	8	Bgh2|BLGH_01120,BghR1|BGHR1_15331,Bgt|EPQ63337.1,Ene|KHJ36401.1,GcC1|GcC1_048011,GcM1|GcM1_248056,OnM2|OnM2_040016,GcM3|GcM3_196020
OG0000648	Core-1	1	1	1	1	1	1	1	1	8	8	Bgh2|BLGH_03381,BghR1|BGHR1_10998,Bgt|EPQ65111.1,Ene|KHJ33199.1,GcC1|GcC1_061018,GcM1|GcM1_240027,OnM2|OnM2_039015,GcM3|GcM3_014009
OG0000649	Core-1	1	1	1	1	1	1	1	1	8	8	Bgh2|BLGH_00308,BghR1|BGHR1_16844,Bgt|EPQ64418.1,Ene|KHJ33145.1,GcC1|GcC1_069005,GcM1|GcM1_243145,OnM2|OnM2_061055,GcM3|GcM3_195018
OG0000650	BS	8	0	0	0	0	0	0	0	8	1	Bgh2|BLGH_02934,Bgh2|BLGH_02944,Bgh2|BLGH_05216,Bgh2|BLGH_06245,Bgh2|BLGH_06258,Bgh2|BLGH_06260,Bgh2|BLGH_06261,Bgh2|BLGH_06262
OG0000651	Core-1	1	1	1	1	1	1	1	1	8	8	Bgh2|BLGH_04885,BghR1|BGHR1_10157,Bgt|EPQ62244.1,Ene|KHJ32905.1,GcC1|GcC1_224001,GcM1|GcM1_250255,OnM2|OnM2_039041,GcM3|GcM3_100001
OG0000652	Core-1	1	1	1	1	1	1	1	1	8	8	Bgh2|BLGH_06405,BghR1|BGHR1_11706,Bgt|EPQ63440.1,Ene|KHJ35647.1,GcC1|GcC1_172004,GcM1|GcM1_241114,OnM2|OnM2_061067,GcM3|GcM3_006012
OG0000653	Core-1	1	1	1	1	1	1	1	1	8	8	Bgh2|BLGH_02367,BghR1|BGHR1_12753,Bgt|EPQ63632.1,Ene|KHJ34755.1,GcC1|GcC1_097003,GcM1|GcM1_233036,OnM2|OnM2_035072,GcM3|GcM3_054014
OG0000654	Core-1	1	1	1	1	1	1	1	1	8	8	Bgh2|BLGH_04638,BghR1|BGHR1_13734,Bgt|EPQ65971.1,Ene|KHJ31528.1,GcC1|GcC1_213036,GcM1|GcM1_216045,OnM2|OnM2_045059,GcM3|GcM3_113012
OG0000655	Core-1	1	1	1	1	1	1	1	1	8	8	Bgh2|BLGH_05370,BghR1|BGHR1_11281,Bgt|EPQ65374.1,Ene|KHJ31341.1,GcC1|GcC1_192018,GcM1|GcM1_207033,OnM2|OnM2_060022,GcM3|GcM3_043019
OG0000656	Core-1	1	1	1	1	1	1	1	1	8	8	Bgh2|BLGH_04311,BghR1|BGHR1_14924,Bgt|EPQ67574.1,Ene|KHJ34159.1,GcC1|GcC1_098025,GcM1|GcM1_235086,OnM2|OnM2_074002,GcM3|GcM3_213022
OG0000657	Core-1	1	1	1	1	1	1	1	1	8	8	Bgh2|BLGH_03940,BghR1|BGHR1_13105,Bgt|EPQ64945.1,Ene|KHJ36271.1,GcC1|GcC1_072018,GcM1|GcM1_226002,OnM2|OnM2_023037,GcM3|GcM3_010036
OG0000658	Core-1	1	1	1	1	1	1	1	1	8	8	Bgh2|BLGH_05961,BghR1|BGHR1_16077,Bgt|EPQ66482.1,Ene|KHJ34670.1,GcC1|GcC1_214016,GcM1|GcM1_226084,OnM2|OnM2_075025,GcM3|GcM3_034021
OG0000659	Core-1	1	1	1	1	1	1	1	1	8	8	Bgh2|BLGH_00561,BghR1|BGHR1_15747,Bgt|EPQ65230.1,Ene|KHJ30771.1,GcC1|GcC1_022003,GcM1|GcM1_227010,OnM2|OnM2_051029,GcM3|GcM3_193007
OG0000660	Core-1	1	1	1	1	1	1	1	1	8	8	Bgh2|BLGH_04553,BghR1|BGHR1_16286,Bgt|EPQ63346.1,Ene|KHJ35272.1,GcC1|GcC1_073015,GcM1|GcM1_244073,OnM2|OnM2_045022,GcM3|GcM3_207017
OG0000661	Core-1	1	1	1	1	1	1	1	1	8	8	Bgh2|BLGH_05856,BghR1|BGHR1_14434,Bgt|EPQ62985.1,Ene|KHJ34049.1,GcC1|GcC1_046021,GcM1|GcM1_191015,OnM2|OnM2_075011,GcM3|GcM3_098016
OG0000662	Core-1	1	1	1	1	1	1	1	1	8	8	Bgh2|BLGH_05801,BghR1|BGHR1_14489,Bgt|EPQ65541.1,Ene|KHJ33021.1,GcC1|GcC1_124007,GcM1|GcM1_246115,OnM2|OnM2_023078,GcM3|GcM3_137006
OG0000663	Core-1	1	1	1	1	1	1	1	1	8	8	Bgh2|BLGH_01698,BghR1|BGHR1_12045,Bgt|EPQ63950.1,Ene|KHJ36289.1,GcC1|GcC1_013016,GcM1|GcM1_240111,OnM2|OnM2_037037,GcM3|GcM3_200017
OG0000664	Core-1	1	1	1	1	1	1	1	1	8	8	Bgh2|BLGH_03295,BghR1|BGHR1_10908,Bgt|EPQ67821.1,Ene|KHJ35000.1,GcC1|GcC1_044024,GcM1|GcM1_173025,OnM2|OnM2_021112,GcM3|GcM3_060020
OG0000665	Core-1	1	1	1	1	1	1	1	1	8	8	Bgh2|BLGH_03706,BghR1|BGHR1_14837,Bgt|EPQ62919.1,Ene|KHJ31336.1,GcC1|GcC1_173017,GcM1|GcM1_214063,OnM2|OnM2_026013,GcM3|GcM3_200036
OG0000666	Core-1	1	1	1	1	1	1	1	1	8	8	Bgh2|BLGH_00588,BghR1|BGHR1_15774,Bgt|EPQ64476.1,Ene|KHJ33401.1,GcC1|GcC1_023006,GcM1|GcM1_241072,OnM2|OnM2_050004,GcM3|GcM3_210018
OG0000667	Core-1	1	1	1	1	1	1	1	1	8	8	Bgh2|BLGH_01607,BghR1|BGHR1_12137,Bgt|EPQ65653.1,Ene|KHJ36037.1,GcC1|GcC1_056014,GcM1|GcM1_243002,OnM2|OnM2_031063,GcM3|GcM3_211009
OG0000668	Core-1	1	1	1	1	1	1	1	1	8	8	Bgh2|BLGH_03726,BghR1|BGHR1_10234,Bgt|EPQ62172.1,Ene|KHJ35716.1,GcC1|GcC1_002003,GcM1|GcM1_249019,OnM2|OnM2_045045,GcM3|GcM3_007006
OG0000669	Core-1	1	1	1	1	1	1	1	1	8	8	Bgh2|BLGH_06231,BghR1|BGHR1_14724,Bgt|EPQ64323.1,Ene|KHJ34796.1,GcC1|GcC1_079008,GcM1|GcM1_206009,OnM2|OnM2_088032,GcM3|GcM3_064022
OG0000670	Core-1	1	1	1	1	1	1	1	1	8	8	Bgh2|BLGH_02285,BghR1|BGHR1_12670,Bgt|EPQ64233.1,Ene|KHJ30101.1,GcC1|GcC1_215001,GcM1|GcM1_222044,OnM2|OnM2_060051,GcM3|GcM3_002018
OG0000671	Core-1	1	1	1	1	1	1	1	1	8	8	Bgh2|BLGH_00225,BghR1|BGHR1_16761,Bgt|EPQ63204.1,Ene|KHJ31221.1,GcC1|GcC1_016013,GcM1|GcM1_183030,OnM2|OnM2_080046,GcM3|GcM3_134007
OG0000672	Core-1	1	1	1	1	1	1	1	1	8	8	Bgh2|BLGH_05640,BghR1|BGHR1_10637,Bgt|EPQ64846.1,Ene|KHJ35018.1,GcC1|GcC1_182020,GcM1|GcM1_237033,OnM2|OnM2_062032,GcM3|GcM3_195028
OG0000673	Core-1	1	1	1	1	1	1	1	1	8	8	Bgh2|BLGH_04974,BghR1|BGHR1_10065,Bgt|EPQ62019.1,Ene|KHJ35882.1,GcC1|GcC1_176010,GcM1|GcM1_242027,OnM2|OnM2_055056,GcM3|GcM3_052006
OG0000674	Core-1	1	1	1	1	1	1	1	1	8	8	Bgh2|BLGH_05103,BghR1|BGHR1_13353,Bgt|EPQ62888.1,Ene|KHJ35933.1,GcC1|GcC1_181036,GcM1|GcM1_223002,OnM2|OnM2_029038,GcM3|GcM3_148003
OG0000675	Core-1	1	1	1	1	1	1	1	1	8	8	Bgh2|BLGH_03965,BghR1|BGHR1_13079,Bgt|EPQ67742.1,Ene|KHJ36269.1,GcC1|GcC1_100020,GcM1|GcM1_236059,OnM2|OnM2_076036,GcM3|GcM3_097011
OG0000676	Core-1	1	1	1	1	1	1	1	1	8	8	Bgh2|BLGH_04269,BghR1|BGHR1_14966,Bgt|EPQ66751.1,Ene|KHJ30628.1,GcC1|GcC1_166004,GcM1|GcM1_164010,OnM2|OnM2_023098,GcM3|GcM3_047008
OG0000677	Core-1	1	1	1	1	1	1	1	1	8	8	Bgh2|BLGH_03089,BghR1|BGHR1_11073,Bgt|EPQ63514.1,Ene|KHJ35149.1,GcC1|GcC1_039033,GcM1|GcM1_238064,OnM2|OnM2_025061,GcM3|GcM3_190022
OG0000678	Core-1	1	1	1	1	1	1	1	1	8	8	Bgh2|BLGH_05989,BghR1|BGHR1_14221,Bgt|EPQ64993.1,Ene|KHJ30165.1,GcC1|GcC1_215005,GcM1|GcM1_249098,OnM2|OnM2_058005,GcM3|GcM3_001001
OG0000679	Core-1	1	1	1	1	1	1	1	1	8	8	Bgh2|BLGH_00144,BghR1|BGHR1_16676,Bgt|EPQ63282.1,Ene|KHJ35941.1,GcC1|GcC1_171004,GcM1|GcM1_246216,OnM2|OnM2_024049,GcM3|GcM3_065012
OG0000680	Core-1	1	1	1	1	1	1	1	1	8	8	Bgh2|BLGH_00217,BghR1|BGHR1_16752,Bgt|EPQ67840.1,Ene|KHJ31680.1,GcC1|GcC1_191027,GcM1|GcM1_209017,OnM2|OnM2_091007,GcM3|GcM3_094018
OG0000681	Core-1	1	1	1	1	1	1	1	1	8	8	Bgh2|BLGH_06560,BghR1|BGHR1_15950,Bgt|EPQ65122.1,Ene|KHJ30770.1,GcC1|GcC1_010019,GcM1|GcM1_221051,OnM2|OnM2_055044,GcM3|GcM3_127001
OG0000682	Core-1	1	1	1	1	1	1	1	1	8	8	Bgh2|BLGH_03045,BghR1|BGHR1_11120,Bgt|EPQ63417.1,Ene|KHJ31733.1,GcC1|GcC1_084017,GcM1|GcM1_235068,OnM2|OnM2_051014,GcM3|GcM3_188025
OG0000683	Core-1	1	1	1	1	1	1	1	1	8	8	Bgh2|BLGH_06200,BghR1|BGHR1_14033,Bgt|EPQ64939.1,Ene|KHJ32472.1,GcC1|GcC1_216008,GcM1|GcM1_242098,OnM2|OnM2_066054,GcM3|GcM3_180001
OG0000684	Core-1	1	1	1	1	1	1	1	1	8	8	Bgh2|BLGH_05359,BghR1|BGHR1_11270,Bgt|EPQ66679.1,Ene|KHJ30463.1,GcC1|GcC1_123011,GcM1|GcM1_186023,OnM2|OnM2_088013,GcM3|GcM3_115015
OG0000685	Core-1	1	1	1	1	1	1	1	1	8	8	Bgh2|BLGH_02137,BghR1|BGHR1_12520,Bgt|EPQ61928.1,Ene|KHJ32789.1,GcC1|GcC1_049013,GcM1|GcM1_229076,OnM2|OnM2_023048,GcM3|GcM3_192053
OG0000686	Core-1	1	1	1	1	1	1	1	1	8	8	Bgh2|BLGH_02212,BghR1|BGHR1_12596,Bgt|EPQ61693.1,Ene|KHJ35764.1,GcC1|GcC1_223022,GcM1|GcM1_230028,OnM2|OnM2_046009,GcM3|GcM3_051006
OG0000687	Core-1	1	1	1	1	1	1	1	1	8	8	Bgh2|BLGH_03695,BghR1|BGHR1_17165,Bgt|EPQ67555.1,Ene|KHJ34617.1,GcC1|GcC1_081012,GcM1|GcM1_221004,OnM2|OnM2_033012,GcM3|GcM3_037023
OG0000688	Core-1	1	1	1	1	1	1	1	1	8	8	Bgh2|BLGH_00129,BghR1|BGHR1_16661,Bgt|EPQ67273.1,Ene|KHJ35771.1,GcC1|GcC1_195034,GcM1|GcM1_095002,OnM2|OnM2_066059,GcM3|GcM3_195044
OG0000689	Core-1	1	1	1	1	1	1	1	1	8	8	Bgh2|BLGH_03543,BghR1|BGHR1_13857,Bgt|EPQ66077.1,Ene|KHJ35958.1,GcC1|GcC1_125003,GcM1|GcM1_228024,OnM2|OnM2_096014,GcM3|GcM3_217024
OG0000690	Core-1	1	1	1	1	1	1	1	1	8	8	Bgh2|BLGH_04204,BghR1|BGHR1_15032,Bgt|EPQ63681.1,Ene|KHJ34951.1,GcC1|GcC1_087020,GcM1|GcM1_241002,OnM2|OnM2_047054,GcM3|GcM3_043029
OG0000691	Core-1	1	1	1	1	1	1	1	1	8	8	Bgh2|BLGH_00408,BghR1|BGHR1_16945,Bgt|EPQ65624.1,Ene|KHJ34409.1,GcC1|GcC1_155011,GcM1|GcM1_248024,OnM2|OnM2_076032,GcM3|GcM3_211003
OG0000692	Core-1	1	1	1	1	1	1	1	1	8	8	Bgh2|BLGH_04243,BghR1|BGHR1_14992,Bgt|EPQ64727.1,Ene|KHJ30637.1,GcC1|GcC1_203018,GcM1|GcM1_238092,OnM2|OnM2_073046,GcM3|GcM3_001019
OG0000693	Monocot	3	3	2	0	0	0	0	0	8	3	Bgh2|BLGH_03632,Bgh2|BLGH_03635,Bgh2|BLGH_03636,BghR1|BGHR1_14195,BghR1|BGHR1_14198,BghR1|BGHR1_14199,Bgt|EPQ63096.1,Bgt|EPQ64243.1
OG0000694	Core-1	1	1	1	1	1	1	1	1	8	8	Bgh2|BLGH_02784,BghR1|BGHR1_13160,Bgt|EPQ64090.1,Ene|KHJ31348.1,GcC1|GcC1_029004,GcM1|GcM1_249197,OnM2|OnM2_006018,GcM3|GcM3_190009
OG0000695	Core-1	1	1	1	1	1	1	1	1	8	8	Bgh2|BLGH_02597,BghR1|BGHR1_12974,Bgt|EPQ66808.1,Ene|KHJ35479.1,GcC1|GcC1_021004,GcM1|GcM1_223013,OnM2|OnM2_059045,GcM3|GcM3_181001
OG0000696	Core-1	1	1	1	1	1	1	1	1	8	8	Bgh2|BLGH_02501,BghR1|BGHR1_12886,Bgt|EPQ65480.1,Ene|KHJ31021.1,GcC1|GcC1_076017,GcM1|GcM1_231077,OnM2|OnM2_054053,GcM3|GcM3_217005
OG0000697	Core-1	1	1	1	1	1	1	1	1	8	8	Bgh2|BLGH_05864,BghR1|BGHR1_15979,Bgt|EPQ61481.1,Ene|KHJ31426.1,GcC1|GcC1_008019,GcM1|GcM1_247203,OnM2|OnM2_065022,GcM3|GcM3_078025
OG0000698	Core-1	1	1	1	1	1	1	1	1	8	8	Bgh2|BLGH_05249,BghR1|BGHR1_11155,Bgt|EPQ62304.1,Ene|KHJ34216.1,GcC1|GcC1_166012,GcM1|GcM1_222037,OnM2|OnM2_025067,GcM3|GcM3_068019
OG0000699	Core-1	1	1	1	1	1	1	1	1	8	8	Bgh2|BLGH_03216,BghR1|BGHR1_11581,Bgt|EPQ63744.1,Ene|KHJ33949.1,GcC1|GcC1_198030,GcM1|GcM1_223018,OnM2|OnM2_063027,GcM3|GcM3_185039
OG0000700	Core-1	1	1	1	1	1	1	1	1	8	8	Bgh2|BLGH_04857,BghR1|BGHR1_10186,Bgt|EPQ66279.1,Ene|KHJ33556.1,GcC1|GcC1_131003,GcM1|GcM1_223053,OnM2|OnM2_057032,GcM3|GcM3_201030
OG0000701	Core-1	1	1	1	1	1	1	1	1	8	8	Bgh2|BLGH_02643,BghR1|BGHR1_11496,Bgt|EPQ64180.1,Ene|KHJ31379.1,GcC1|GcC1_048017,GcM1|GcM1_213013,OnM2|OnM2_001028,GcM3|GcM3_022020
OG0000702	Core-1	1	1	1	1	1	1	1	1	8	8	Bgh2|BLGH_06651,BghR1|BGHR1_16507,Bgt|EPQ63994.1,Ene|KHJ36463.1,GcC1|GcC1_075010,GcM1|GcM1_242153,OnM2|OnM2_022006,GcM3|GcM3_059011
OG0000703	Core-1	1	1	1	1	1	1	1	1	8	8	Bgh2|BLGH_05909,BghR1|BGHR1_16024,Bgt|EPQ62152.1,Ene|KHJ33293.1,GcC1|GcC1_011020,GcM1|GcM1_211031,OnM2|OnM2_072071,GcM3|GcM3_213002
OG0000704	Core-1	1	1	1	1	1	1	1	1	8	8	Bgh2|BLGH_05494,BghR1|BGHR1_13515,Bgt|EPQ61757.1,Ene|KHJ33040.1,GcC1|GcC1_038012,GcM1|GcM1_242055,OnM2|OnM2_077035,GcM3|GcM3_177001
OG0000705	Core-1	1	1	1	1	1	1	1	1	8	8	Bgh2|BLGH_05418,BghR1|BGHR1_13593,Bgt|EPQ65986.1,Ene|KHJ35883.1,GcC1|GcC1_148023,GcM1|GcM1_207030,OnM2|OnM2_097029,GcM3|GcM3_133021
OG0000706	Core-1	1	1	1	1	1	1	1	1	8	8	Bgh2|BLGH_04182,BghR1|BGHR1_15054,Bgt|EPQ62036.1,Ene|KHJ34374.1,GcC1|GcC1_214039,GcM1|GcM1_241111,OnM2|OnM2_028077,GcM3|GcM3_071009
OG0000707	Core-1	1	1	1	1	1	1	1	1	8	8	Bgh2|BLGH_03812,BghR1|BGHR1_10321,Bgt|EPQ63693.1,Ene|KHJ33190.1,GcC1|GcC1_163007,GcM1|GcM1_168009,OnM2|OnM2_032079,GcM3|GcM3_114013
OG0000708	Core-1	1	1	1	1	1	1	1	1	8	8	Bgh2|BLGH_06722,BghR1|BGHR1_17092,Bgt|EPQ61894.1,Ene|KHJ34155.1,GcC1|GcC1_007035,GcM1|GcM1_167017,OnM2|OnM2_074047,GcM3|GcM3_009034
OG0000709	Core-1	1	1	1	1	1	1	1	1	8	8	Bgh2|BLGH_01561,BghR1|BGHR1_12183,Bgt|EPQ67939.1,Ene|KHJ33908.1,GcC1|GcC1_111009,GcM1|GcM1_197002,OnM2|OnM2_068020,GcM3|GcM3_086013
OG0000710	Core-1	1	1	1	1	1	1	1	1	8	8	Bgh2|BLGH_03931,BghR1|BGHR1_13114,Bgt|EPQ61868.1,Ene|KHJ32706.1,GcC1|GcC1_052006,GcM1|GcM1_245088,OnM2|OnM2_065003,GcM3|GcM3_030005
OG0000711	Core-1	1	1	1	1	1	1	1	1	8	8	Bgh2|BLGH_04318,BghR1|BGHR1_14917,Bgt|EPQ66096.1,Ene|KHJ30528.1,GcC1|GcC1_106006,GcM1|GcM1_232060,OnM2|OnM2_069009,GcM3|GcM3_088018
OG0000712	Core-1	1	1	1	1	1	1	1	1	8	8	Bgh2|BLGH_06743,BghR1|BGHR1_17113,Bgt|EPQ62699.1,Ene|KHJ30352.1,GcC1|GcC1_006011,GcM1|GcM1_244067,OnM2|OnM2_004005,GcM3|GcM3_001006
OG0000713	Core-1	1	1	1	1	1	1	1	1	8	8	Bgh2|BLGH_04949,BghR1|BGHR1_10093,Bgt|EPQ65688.1,Ene|KHJ34680.1,GcC1|GcC1_078017,GcM1|GcM1_218061,OnM2|OnM2_095008,GcM3|GcM3_051023
OG0000714	Core-1	1	1	1	1	1	1	1	1	8	8	Bgh2|BLGH_04866,BghR1|BGHR1_10177,Bgt|EPQ66535.1,Ene|KHJ35255.1,GcC1|GcC1_207010,GcM1|GcM1_230073,OnM2|OnM2_018042,GcM3|GcM3_215011
OG0000715	Core-1	1	1	1	1	1	1	1	1	8	8	Bgh2|BLGH_05160,BghR1|BGHR1_14800,Bgt|EPQ61453.1,Ene|KHJ32082.1,GcC1|GcC1_198004,GcM1|GcM1_244101,OnM2|OnM2_022019,GcM3|GcM3_116001
OG0000716	Core-1	1	1	1	1	1	1	1	1	8	8	Bgh2|BLGH_02354,BghR1|BGHR1_12740,Bgt|EPQ64377.1,Ene|KHJ31930.1,GcC1|GcC1_162008,GcM1|GcM1_165001,OnM2|OnM2_086033,GcM3|GcM3_044024
OG0000717	Core-1	1	1	1	1	1	1	1	1	8	8	Bgh2|BLGH_00740,BghR1|BGHR1_10780,Bgt|EPQ65272.1,Ene|KHJ34167.1,GcC1|GcC1_052022,GcM1|GcM1_239011,OnM2|OnM2_067015,GcM3|GcM3_078011
OG0000718	Core-1	1	1	1	1	1	1	1	1	8	8	Bgh2|BLGH_03613,BghR1|BGHR1_13787,Bgt|EPQ64388.1,Ene|KHJ35847.1,GcC1|GcC1_114008,GcM1|GcM1_236008,OnM2|OnM2_041053,GcM3|GcM3_172002
OG0000719	Core-1	1	1	1	1	1	1	1	1	8	8	Bgh2|BLGH_01040,BghR1|BGHR1_15413,Bgt|EPQ66577.1,Ene|KHJ35370.1,GcC1|GcC1_036030,GcM1|GcM1_245171,OnM2|OnM2_025077,GcM3|GcM3_062016
OG0000720	Core-1	1	1	1	1	1	1	1	1	8	8	Bgh2|BLGH_06227,BghR1|BGHR1_14728,Bgt|EPQ64327.1,Ene|KHJ33943.1,GcC1|GcC1_049002,GcM1|GcM1_246159,OnM2|OnM2_027058,GcM3|GcM3_037031
OG0000721	Core-1	1	1	1	1	1	1	1	1	8	8	Bgh2|BLGH_03388,BghR1|BGHR1_11006,Bgt|EPQ64781.1,Ene|KHJ31116.1,GcC1|GcC1_120010,GcM1|GcM1_208032,OnM2|OnM2_067032,GcM3|GcM3_123007
OG0000722	Monocot	4	3	1	0	0	0	0	0	8	3	Bgh2|BLGH_00857,Bgh2|BLGH_03171,Bgh2|BLGH_03172,Bgh2|BLGH_03175,BghR1|BGHR1_11621,BghR1|BGHR1_11624,BghR1|BGHR1_11625,Bgt|EPQ62957.1
OG0000723	Core-1	1	1	1	1	1	1	1	1	8	8	Bgh2|BLGH_04928,BghR1|BGHR1_10114,Bgt|EPQ65665.1,Ene|KHJ31185.1,GcC1|GcC1_177013,GcM1|GcM1_240039,OnM2|OnM2_017017,GcM3|GcM3_073017
OG0000724	Core-1	1	1	1	1	1	1	1	1	8	8	Bgh2|BLGH_04255,BghR1|BGHR1_14980,Bgt|EPQ66766.1,Ene|KHJ33964.1,GcC1|GcC1_137010,GcM1|GcM1_247152,OnM2|OnM2_040027,GcM3|GcM3_025008
OG0000725	Core-1	1	1	1	1	1	1	1	1	8	8	Bgh2|BLGH_05719,BghR1|BGHR1_16174,Bgt|EPQ61544.1,Ene|KHJ30135.1,GcC1|GcC1_062021,GcM1|GcM1_235011,OnM2|OnM2_047075,GcM3|GcM3_166015
OG0000726	Core-1	1	1	1	1	1	1	1	1	8	8	Bgh2|BLGH_03460,BghR1|BGHR1_13943,Bgt|EPQ66443.1,Ene|KHJ32532.1,GcC1|GcC1_153002,GcM1|GcM1_241025,OnM2|OnM2_024027,GcM3|GcM3_124009
OG0000727	Core-1	1	1	1	1	1	1	1	1	8	8	Bgh2|BLGH_03716,BghR1|BGHR1_10224,Bgt|EPQ64269.1,Ene|KHJ33082.1,GcC1|GcC1_129007,GcM1|GcM1_239039,OnM2|OnM2_086021,GcM3|GcM3_191024
OG0000728	Core-1	1	1	1	1	1	1	1	1	8	8	Bgh2|BLGH_04370,BghR1|BGHR1_16480,Bgt|EPQ67640.1,Ene|KHJ35102.1,GcC1|GcC1_019024,GcM1|GcM1_233023,OnM2|OnM2_094027,GcM3|GcM3_083011
OG0000729	Core-1	1	1	1	1	1	1	1	1	8	8	Bgh2|BLGH_04558,BghR1|BGHR1_16281,Bgt|EPQ63353.1,Ene|KHJ35263.1,GcC1|GcC1_081003,GcM1|GcM1_247080,OnM2|OnM2_018031,GcM3|GcM3_039002
OG0000730	Core-1	1	1	1	1	1	1	1	1	8	8	Bgh2|BLGH_04185,BghR1|BGHR1_15051,Bgt|EPQ63188.1,Ene|KHJ31905.1,GcC1|GcC1_073008,GcM1|GcM1_206038,OnM2|OnM2_044021,GcM3|GcM3_219023
OG0000731	Core-1	1	1	1	1	1	1	1	1	8	8	Bgh2|BLGH_00391,BghR1|BGHR1_16926,Bgt|EPQ65604.1,Ene|KHJ35660.1,GcC1|GcC1_122003,GcM1|GcM1_243035,OnM2|OnM2_012011,GcM3|GcM3_200020
OG0000732	Core-1	1	1	1	1	1	1	1	1	8	8	Bgh2|BLGH_05645,BghR1|BGHR1_10632,Bgt|EPQ64842.1,Ene|KHJ31954.1,GcC1|GcC1_118003,GcM1|GcM1_234067,OnM2|OnM2_085016,GcM3|GcM3_179004
OG0000733	Core-1	1	1	1	1	1	1	1	1	8	8	Bgh2|BLGH_04879,BghR1|BGHR1_10163,Bgt|EPQ66545.1,Ene|KHJ30230.1,GcC1|GcC1_171011,GcM1|GcM1_241090,OnM2|OnM2_051051,GcM3|GcM3_183041
OG0000734	Core-1	1	1	1	1	1	1	1	1	8	8	Bgh2|BLGH_04005,BghR1|BGHR1_13039,Bgt|EPQ65289.1,Ene|KHJ32226.1,GcC1|GcC1_118010,GcM1|GcM1_201034,OnM2|OnM2_007009,GcM3|GcM3_138011
OG0000735	Core-1	1	1	1	1	1	1	1	1	8	8	Bgh2|BLGH_00603,BghR1|BGHR1_15790,Bgt|EPQ64466.1,Ene|KHJ34659.1,GcC1|GcC1_102019,GcM1|GcM1_242105,OnM2|OnM2_021089,GcM3|GcM3_199048
OG0000736	Core-1	1	1	1	1	1	1	1	1	8	8	Bgh2|BLGH_02428,BghR1|BGHR1_12814,Bgt|EPQ63555.1,Ene|KHJ34475.1,GcC1|GcC1_098012,GcM1|GcM1_250193,OnM2|OnM2_014009,GcM3|GcM3_098010
OG0000737	Core-1	1	1	1	1	1	1	1	1	8	8	Bgh2|BLGH_06046,BghR1|BGHR1_14279,Bgt|EPQ65393.1,Ene|KHJ30793.1,GcC1|GcC1_102018,GcM1|GcM1_188014,OnM2|OnM2_096016,GcM3|GcM3_039022
OG0000738	Core-1	1	1	1	1	1	1	1	1	8	8	Bgh2|BLGH_01572,BghR1|BGHR1_12173,Bgt|EPQ62146.1,Ene|KHJ36022.1,GcC1|GcC1_098005,GcM1|GcM1_246041,OnM2|OnM2_028018,GcM3|GcM3_183022
OG0000739	Core-1	1	1	1	1	1	1	1	1	8	8	Bgh2|BLGH_04747,BghR1|BGHR1_13626,Bgt|EPQ63484.1,Ene|KHJ32376.1,GcC1|GcC1_099003,GcM1|GcM1_236074,OnM2|OnM2_055072,GcM3|GcM3_060014
OG0000740	Core-1	1	1	1	1	1	1	1	1	8	8	Bgh2|BLGH_03314,BghR1|BGHR1_10928,Bgt|EPQ65849.1,Ene|KHJ34668.1,GcC1|GcC1_175018,GcM1|GcM1_183018,OnM2|OnM2_089035,GcM3|GcM3_126013
OG0000741	Core-1	1	1	1	1	1	1	1	1	8	8	Bgh2|BLGH_01213,BghR1|BGHR1_15234,Bgt|EPQ63701.1,Ene|KHJ31884.1,GcC1|GcC1_058015,GcM1|GcM1_245117,OnM2|OnM2_102021,GcM3|GcM3_013014
OG0000742	Core-1	1	1	1	1	1	1	1	1	8	8	Bgh2|BLGH_01965,BghR1|BGHR1_11778,Bgt|EPQ63470.1,Ene|KHJ32949.1,GcC1|GcC1_087027,GcM1|GcM1_174023,OnM2|OnM2_083040,GcM3|GcM3_081019
OG0000743	Core-1	1	1	1	1	1	1	1	1	8	8	Bgh2|BLGH_02822,BghR1|BGHR1_13198,Bgt|EPQ67385.1,Ene|KHJ32874.1,GcC1|GcC1_136007,GcM1|GcM1_215030,OnM2|OnM2_055013,GcM3|GcM3_035024
OG0000744	Core-1	1	1	1	1	1	1	1	1	8	8	Bgh2|BLGH_02115,BghR1|BGHR1_12500,Bgt|EPQ61945.1,Ene|KHJ36048.1,GcC1|GcC1_195047,GcM1|GcM1_181003,OnM2|OnM2_053048,GcM3|GcM3_097023
OG0000745	Core-1	1	1	1	1	1	1	1	1	8	8	Bgh2|BLGH_06971,BghR1|BGHR1_15202,Bgt|EPQ63049.1,Ene|KHJ32586.1,GcC1|GcC1_209038,GcM1|GcM1_189013,OnM2|OnM2_026012,GcM3|GcM3_081010
OG0000746	Core-1	1	1	1	1	1	1	1	1	8	8	Bgh2|BLGH_06805,BghR1|BGHR1_17016,Bgt|EPQ65915.1,Ene|KHJ34933.1,GcC1|GcC1_066008,GcM1|GcM1_242085,OnM2|OnM2_053019,GcM3|GcM3_005019
OG0000747	Core-1	1	1	1	1	1	1	1	1	8	8	Bgh2|BLGH_05460,BghR1|BGHR1_13551,Bgt|EPQ62838.1,Ene|KHJ30477.1,GcC1|GcC1_05125,GcM1|GcM1_05320,OnM2|OnM2_067043,GcM3|GcM3_04594
OG0000748	Core-1	1	1	1	1	1	1	1	1	8	8	Bgh2|BLGH_05003,BghR1|BGHR1_10032,Bgt|EPQ67919.1,Ene|KHJ33504.1,GcC1|GcC1_220028,GcM1|GcM1_233081,OnM2|OnM2_066034,GcM3|GcM3_222034
OG0000749	Core-1	1	1	1	1	1	1	1	1	8	8	Bgh2|BLGH_05207,BghR1|BGHR1_14753,Bgt|EPQ66318.1,Ene|KHJ32650.1,GcC1|GcC1_048007,GcM1|GcM1_245134,OnM2|OnM2_098029,GcM3|GcM3_049012
OG0000750	Core-1	1	1	1	1	1	1	1	1	8	8	Bgh2|BLGH_00329,BghR1|BGHR1_16865,Bgt|EPQ67172.1,Ene|KHJ30540.1,GcC1|GcC1_045010,GcM1|GcM1_242014,OnM2|OnM2_038017,GcM3|GcM3_000019
OG0000751	Core-1	1	1	1	1	1	1	1	1	8	8	Bgh2|BLGH_04373,BghR1|BGHR1_16477,Bgt|EPQ67066.1,Ene|KHJ36400.1,GcC1|GcC1_224024,GcM1|GcM1_213021,OnM2|OnM2_018058,GcM3|GcM3_120008
OG0000752	Core-1	1	1	1	1	1	1	1	1	8	8	Bgh2|BLGH_04515,BghR1|BGHR1_16324,Bgt|EPQ66247.1,Ene|KHJ31131.1,GcC1|GcC1_147015,GcM1|GcM1_200001,OnM2|OnM2_072073,GcM3|GcM3_101029
OG0000753	Core-1	1	1	1	1	1	1	1	1	8	8	Bgh2|BLGH_04090,BghR1|BGHR1_15145,Bgt|EPQ63072.1,Ene|KHJ32078.1,GcC1|GcC1_014025,GcM1|GcM1_214043,OnM2|OnM2_046049,GcM3|GcM3_110014
OG0000754	Core-1	1	1	1	1	1	1	1	1	8	8	Bgh2|BLGH_03779,BghR1|BGHR1_10288,Bgt|EPQ67779.1,Ene|KHJ35220.1,GcC1|GcC1_191002,GcM1|GcM1_249266,OnM2|OnM2_037047,GcM3|GcM3_013003
OG0000755	Core-1	1	1	1	1	1	1	1	1	8	8	Bgh2|BLGH_04594,BghR1|BGHR1_13776,Bgt|EPQ62365.1,Ene|KHJ35846.1,GcC1|GcC1_188047,GcM1|GcM1_168006,OnM2|OnM2_040003,GcM3|GcM3_055034
OG0000756	Core-1	1	1	1	1	1	1	1	1	8	8	Bgh2|BLGH_06739,BghR1|BGHR1_17109,Bgt|EPQ67728.1,Ene|KHJ35564.1,GcC1|GcC1_193013,GcM1|GcM1_205027,OnM2|OnM2_063033,GcM3|GcM3_196026
OG0000757	Core-1	1	1	1	1	1	1	1	1	8	8	Bgh2|BLGH_05845,BghR1|BGHR1_14445,Bgt|EPQ62976.1,Ene|KHJ30545.1,GcC1|GcC1_221013,GcM1|GcM1_242023,OnM2|OnM2_017063,GcM3|GcM3_009041
OG0000758	Core-1	1	1	1	1	1	1	1	1	8	8	Bgh2|BLGH_03572,BghR1|BGHR1_13829,Bgt|EPQ62531.1,Ene|KHJ36070.1,GcC1|GcC1_094013,GcM1|GcM1_240147,OnM2|OnM2_021062,GcM3|GcM3_005008
OG0000759	Core-1	1	1	1	1	1	1	1	1	8	8	Bgh2|BLGH_01110,BghR1|BGHR1_15341,Bgt|EPQ64424.1,Ene|KHJ32628.1,GcC1|GcC1_213033,GcM1|GcM1_221001,OnM2|OnM2_018068,GcM3|GcM3_212034
OG0000760	Core-1	1	1	1	1	1	1	1	1	8	8	Bgh2|BLGH_06064,BghR1|BGHR1_14297,Bgt|EPQ64568.1,Ene|KHJ30155.1,GcC1|GcC1_019005,GcM1|GcM1_248127,OnM2|OnM2_025051,GcM3|GcM3_212002
OG0000761	Core-1	1	1	1	1	1	1	1	1	8	8	Bgh2|BLGH_03768,BghR1|BGHR1_10276,Bgt|EPQ61825.1,Ene|KHJ31702.1,GcC1|GcC1_182003,GcM1|GcM1_241082,OnM2|OnM2_024015,GcM3|GcM3_022007
OG0000762	Core-1	1	1	1	1	1	1	1	1	8	8	Bgh2|BLGH_02605,BghR1|BGHR1_12983,Bgt|EPQ66812.1,Ene|KHJ35481.1,GcC1|GcC1_014020,GcM1|GcM1_232038,OnM2|OnM2_102012,GcM3|GcM3_069012
OG0000763	Core-1	1	1	1	1	1	1	1	1	8	8	Bgh2|BLGH_00123,BghR1|BGHR1_16655,Bgt|EPQ64524.1,Ene|KHJ32053.1,GcC1|GcC1_004017,GcM1|GcM1_236080,OnM2|OnM2_064031,GcM3|GcM3_114007
OG0000764	Core-1	1	1	1	1	1	1	1	1	8	8	Bgh2|BLGH_06005,BghR1|BGHR1_14238,Bgt|EPQ64899.1,Ene|KHJ35842.1,GcC1|GcC1_144025,GcM1|GcM1_208030,OnM2|OnM2_101011,GcM3|GcM3_132013
OG0000765	Core-1	1	1	1	1	1	1	1	1	8	8	Bgh2|BLGH_03027,BghR1|BGHR1_11138,Bgt|EPQ63381.1,Ene|KHJ31106.1,GcC1|GcC1_214001,GcM1|GcM1_198014,OnM2|OnM2_063039,GcM3|GcM3_037012
OG0000766	Core-1	1	1	1	1	1	1	1	1	8	8	Bgh2|BLGH_05811,BghR1|BGHR1_14478,Bgt|EPQ63640.1,Ene|KHJ30581.1,GcC1|GcC1_084015,GcM1|GcM1_241022,OnM2|OnM2_099010,GcM3|GcM3_184015
OG0000767	Core-1	1	1	1	1	1	1	1	1	8	8	Bgh2|BLGH_00659,BghR1|BGHR1_15846,Bgt|EPQ67806.1,Ene|KHJ33637.1,GcC1|GcC1_196003,GcM1|GcM1_248107,OnM2|OnM2_023085,GcM3|GcM3_176003
OG0000768	Core-1	1	1	1	1	1	1	1	1	8	8	Bgh2|BLGH_03054,BghR1|BGHR1_11110,Bgt|EPQ63425.1,Ene|KHJ34638.1,GcC1|GcC1_008014,GcM1|GcM1_222046,OnM2|OnM2_077015,GcM3|GcM3_218020
OG0000769	Core-1	1	1	1	1	1	1	1	1	8	8	Bgh2|BLGH_03429,BghR1|BGHR1_13976,Bgt|EPQ62122.1,Ene|KHJ32267.1,GcC1|GcC1_208025,GcM1|GcM1_222032,OnM2|OnM2_020047,GcM3|GcM3_122006
OG0000770	Core-1	1	1	1	1	1	1	1	1	8	8	Bgh2|BLGH_06021,BghR1|BGHR1_14254,Bgt|EPQ64913.1,Ene|KHJ30928.1,GcC1|GcC1_173030,GcM1|GcM1_242155,OnM2|OnM2_017031,GcM3|GcM3_194018
OG0000771	Core-1	1	1	1	1	1	1	1	1	8	8	Bgh2|BLGH_04571,BghR1|BGHR1_16268,Bgt|EPQ63815.1,Ene|KHJ33135.1,GcC1|GcC1_074004,GcM1|GcM1_236030,OnM2|OnM2_018021,GcM3|GcM3_207004
OG0000772	Core-1	1	1	1	1	1	1	1	1	8	8	Bgh2|BLGH_03235,BghR1|BGHR1_11561,Bgt|EPQ66400.1,Ene|KHJ34145.1,GcC1|GcC1_119032,GcM1|GcM1_190006,OnM2|OnM2_080029,GcM3|GcM3_209019
OG0000773	Core-1	1	1	1	1	1	1	1	1	8	8	Bgh2|BLGH_02140,BghR1|BGHR1_12523,Bgt|EPQ62639.1,Ene|KHJ30383.1,GcC1|GcC1_193046,GcM1|GcM1_199043,OnM2|OnM2_095036,GcM3|GcM3_035005
OG0000774	Core-1	1	1	1	1	1	1	1	1	8	8	Bgh2|BLGH_04822,BghR1|BGHR1_10566,Bgt|EPQ65516.1,Ene|KHJ30973.1,GcC1|GcC1_116009,GcM1|GcM1_249038,OnM2|OnM2_038001,GcM3|GcM3_202002
OG0000775	Core-1	1	1	1	1	1	1	1	1	8	8	Bgh2|BLGH_05242,BghR1|BGHR1_16560,Bgt|EPQ65098.1,Ene|KHJ34085.1,GcC1|GcC1_137016,GcM1|GcM1_244124,OnM2|OnM2_043079,GcM3|GcM3_105017
OG0000776	Core-1	1	1	1	1	1	1	1	1	8	8	Bgh2|BLGH_01072,BghR1|BGHR1_15380,Bgt|EPQ65034.1,Ene|KHJ32724.1,GcC1|GcC1_187040,GcM1|GcM1_245036,OnM2|OnM2_050040,GcM3|GcM3_188021
OG0000777	Core-1	1	1	1	1	1	1	1	1	8	8	Bgh2|BLGH_05308,BghR1|BGHR1_11216,Bgt|EPQ64798.1,Ene|KHJ33518.1,GcC1|GcC1_083016,GcM1|GcM1_237081,OnM2|OnM2_039062,GcM3|GcM3_107005
OG0000778	Core-1	1	1	1	1	1	1	1	1	8	8	Bgh2|BLGH_05599,BghR1|BGHR1_10683,Bgt|EPQ62466.1,Ene|KHJ30846.1,GcC1|GcC1_195005,GcM1|GcM1_246097,OnM2|OnM2_036030,GcM3|GcM3_183010
OG0000779	Core-1	1	1	1	1	1	1	1	1	8	8	Bgh2|BLGH_00548,BghR1|BGHR1_15735,Bgt|EPQ64448.1,Ene|KHJ33655.1,GcC1|GcC1_145001,GcM1|GcM1_229082,OnM2|OnM2_099018,GcM3|GcM3_041026
OG0000780	Core-1	1	1	1	1	1	1	1	1	8	8	Bgh2|BLGH_01438,BghR1|BGHR1_12306,Bgt|EPQ65590.1,Ene|KHJ35898.1,GcC1|GcC1_184037,GcM1|GcM1_244085,OnM2|OnM2_000023,GcM3|GcM3_003014
OG0000781	Core-1	1	1	1	1	1	1	1	1	8	8	Bgh2|BLGH_01417,BghR1|BGHR1_12327,Bgt|EPQ64968.1,Ene|KHJ31349.1,GcC1|GcC1_030019,GcM1|GcM1_245114,OnM2|OnM2_058011,GcM3|GcM3_055018
OG0000782	Core-1	1	1	1	1	1	1	1	1	8	8	Bgh2|BLGH_03266,BghR1|BGHR1_10877,Bgt|EPQ61596.1,Ene|KHJ35186.1,GcC1|GcC1_092015,GcM1|GcM1_237092,OnM2|OnM2_043038,GcM3|GcM3_132012
OG0000783	Core-1	1	1	1	1	1	1	1	1	8	8	Bgh2|BLGH_01824,BghR1|BGHR1_11923,Bgt|EPQ64289.1,Ene|KHJ32235.1,GcC1|GcC1_092007,GcM1|GcM1_247089,OnM2|OnM2_015020,GcM3|GcM3_026012
OG0000784	Core-1	1	1	1	1	1	1	1	1	8	8	Bgh2|BLGH_01620,BghR1|BGHR1_12124,Bgt|EPQ66139.1,Ene|KHJ35856.1,GcC1|GcC1_199009,GcM1|GcM1_245127,OnM2|OnM2_038008,GcM3|GcM3_022004
OG0000785	Core-1	1	1	1	1	1	1	1	1	8	8	Bgh2|BLGH_00856,BghR1|BGHR1_15594,Bgt|EPQ66625.1,Ene|KHJ35082.1,GcC1|GcC1_024024,GcM1|GcM1_237107,OnM2|OnM2_054077,GcM3|GcM3_049010
OG0000786	Core-1	1	1	1	1	1	1	1	1	8	8	Bgh2|BLGH_02005,BghR1|BGHR1_12387,Bgt|EPQ61557.1,Ene|KHJ31656.1,GcC1|GcC1_011013,GcM1|GcM1_225043,OnM2|OnM2_105009,GcM3|GcM3_183046
OG0000787	Core-1	1	1	1	1	1	1	1	1	8	8	Bgh2|BLGH_02004,BghR1|BGHR1_12386,Bgt|EPQ61559.1,Ene|KHJ36127.1,GcC1|GcC1_138008,GcM1|GcM1_236046,OnM2|OnM2_051039,GcM3|GcM3_013022
OG0000788	Core-1	1	1	1	1	1	1	1	1	8	8	Bgh2|BLGH_02897,BghR1|BGHR1_13274,Bgt|EPQ65150.1,Ene|KHJ30368.1,GcC1|GcC1_076011,GcM1|GcM1_235070,OnM2|OnM2_059005,GcM3|GcM3_048008
OG0000789	Core-1	1	1	1	1	1	1	1	1	8	8	Bgh2|BLGH_02514,BghR1|BGHR1_12898,Bgt|EPQ65469.1,Ene|KHJ32110.1,GcC1|GcC1_017005b,GcM1|GcM1_241009,OnM2|OnM2_094012,GcM3|GcM3_007042
OG0000790	Core-1	1	1	1	1	1	1	1	1	8	8	Bgh2|BLGH_02186,BghR1|BGHR1_12570,Bgt|EPQ63920.1,Ene|KHJ35804.1,GcC1|GcC1_199037,GcM1|GcM1_219063,OnM2|OnM2_043072,GcM3|GcM3_222027
OG0000791	Core-1	1	1	1	1	1	1	1	1	8	8	Bgh2|BLGH_05450,BghR1|BGHR1_13563,Bgt|EPQ62831.1,Ene|KHJ34275.1,GcC1|GcC1_105004,GcM1|GcM1_203038,OnM2|OnM2_072029,GcM3|GcM3_024023
OG0000792	Core-1	1	1	1	1	1	1	1	1	8	8	Bgh2|BLGH_04166,BghR1|BGHR1_15062,Bgt|EPQ67694.1,Ene|KHJ34688.1,GcC1|GcC1_191013,GcM1|GcM1_242116,OnM2|OnM2_092008,GcM3|GcM3_194026
OG0000793	Core-1	1	1	1	1	1	1	1	1	8	8	Bgh2|BLGH_01400,BghR1|BGHR1_12344,Bgt|EPQ64983.1,Ene|KHJ32811.1,GcC1|GcC1_065015,GcM1|GcM1_245180,OnM2|OnM2_078015,GcM3|GcM3_012030
OG0000794	Core-1	1	1	1	1	1	1	1	1	8	8	Bgh2|BLGH_03158,BghR1|BGHR1_11517,Bgt|EPQ62610.1,Ene|KHJ33349.1,GcC1|GcC1_216011,GcM1|GcM1_239054,OnM2|OnM2_031024,GcM3|GcM3_120011
OG0000795	Core-1	1	1	1	1	1	1	1	1	8	8	Bgh2|BLGH_02065,BghR1|BGHR1_12448,Bgt|EPQ61589.1,Ene|KHJ33396.1,GcC1|GcC1_007022,GcM1|GcM1_167019,OnM2|OnM2_028010,GcM3|GcM3_204030
OG0000796	Core-1	1	1	1	1	1	1	1	1	8	8	Bgh2|BLGH_04741,BghR1|BGHR1_13632,Bgt|EPQ63938.1,Ene|KHJ32734.1,GcC1|GcC1_059031,GcM1|GcM1_188024,OnM2|OnM2_095014,GcM3|GcM3_139010
OG0000797	Core-1	1	1	1	1	1	1	1	1	8	8	Bgh2|BLGH_06731,BghR1|BGHR1_17101,Bgt|EPQ61904.1,Ene|KHJ33083.1,GcC1|GcC1_026002,GcM1|GcM1_247085,OnM2|OnM2_088020,GcM3|GcM3_207015
OG0000798	Core-1	1	1	1	1	1	1	1	1	8	8	Bgh2|BLGH_03320,BghR1|BGHR1_10935,Bgt|EPQ65855.1,Ene|KHJ34014.1,GcC1|GcC1_057019,GcM1|GcM1_236089,OnM2|OnM2_094004,GcM3|GcM3_092020
OG0000799	Core-1	1	1	1	1	1	1	1	1	8	8	Bgh2|BLGH_03504,BghR1|BGHR1_13897,Bgt|EPQ62752.1,Ene|KHJ33244.1,GcC1|GcC1_168008,GcM1|GcM1_176003,OnM2|OnM2_022080,GcM3|GcM3_186036
OG0000800	Core-1	1	1	1	1	1	1	1	1	8	8	Bgh2|BLGH_06713,BghR1|BGHR1_17083,Bgt|EPQ61885.1,Ene|KHJ30873.1,GcC1|GcC1_042002,GcM1|GcM1_243108,OnM2|OnM2_066005,GcM3|GcM3_053018
OG0000801	Core-1	1	1	1	1	1	1	1	1	8	8	Bgh2|BLGH_05354,BghR1|BGHR1_11265,Bgt|EPQ66692.1,Ene|KHJ35522.1,GcC1|GcC1_064020,GcM1|GcM1_147011,OnM2|OnM2_032003,GcM3|GcM3_042045
OG0000802	Core-1	1	1	1	1	1	1	1	1	8	8	Bgh2|BLGH_05635,BghR1|BGHR1_10642,Bgt|EPQ64851.1,Ene|KHJ31536.1,GcC1|GcC1_130010,GcM1|GcM1_203009,OnM2|OnM2_014031,GcM3|GcM3_097021
OG0000803	Core-1	1	1	1	1	1	1	1	1	8	8	Bgh2|BLGH_03007,BghR1|BGHR1_10444,Bgt|EPQ67509.1,Ene|KHJ32309.1,GcC1|GcC1_194015,GcM1|GcM1_233035,OnM2|OnM2_019033,GcM3|GcM3_106013
OG0000804	Core-1	1	1	1	1	1	1	1	1	8	8	Bgh2|BLGH_01146,BghR1|BGHR1_15305,Bgt|EPQ67048.1,Ene|KHJ36318.1,GcC1|GcC1_128009,GcM1|GcM1_224019,OnM2|OnM2_094035,GcM3|GcM3_129003
OG0000805	Core-1	1	1	1	1	1	1	1	1	8	8	Bgh2|BLGH_01350,BghR1|BGHR1_14532,Bgt|EPQ63164.1,Ene|KHJ32898.1,GcC1|GcC1_188004,GcM1|GcM1_246142,OnM2|OnM2_042038,GcM3|GcM3_061011
OG0000806	Core-1	1	1	1	1	1	1	1	1	8	8	Bgh2|BLGH_01352,BghR1|BGHR1_14530,Bgt|EPQ63162.1,Ene|KHJ32903.1,GcC1|GcC1_119019,GcM1|GcM1_207044,OnM2|OnM2_042040,GcM3|GcM3_199033
OG0000807	Core-1	1	1	1	1	1	1	1	1	8	8	Bgh2|BLGH_01452,BghR1|BGHR1_12292,Bgt|EPQ65332.1,Ene|KHJ32208.1,GcC1|GcC1_091009,GcM1|GcM1_250044,OnM2|OnM2_035067,GcM3|GcM3_200005
OG0000808	Core-1	1	1	1	1	1	1	1	1	8	8	Bgh2|BLGH_01499,BghR1|BGHR1_12245,Bgt|EPQ66380.1,Ene|KHJ32845.1,GcC1|GcC1_175036,GcM1|GcM1_233090,OnM2|OnM2_020003,GcM3|GcM3_045025
OG0000809	Core-1	1	1	1	1	1	1	1	1	8	8	Bgh2|BLGH_02258,BghR1|BGHR1_12641,Bgt|EPQ61660.1,Ene|KHJ33758.1,GcC1|GcC1_149004,GcM1|GcM1_210017,OnM2|OnM2_061069,GcM3|GcM3_224035
OG0000810	Core-1	1	1	1	1	1	1	1	1	8	8	Bgh2|BLGH_01092,BghR1|BGHR1_15359,Bgt|EPQ65178.1,Ene|KHJ32248.1,GcC1|GcC1_195002,GcM1|GcM1_249134,OnM2|OnM2_011014,GcM3|GcM3_163008
OG0000811	Core-1	1	1	1	1	1	1	1	1	8	8	Bgh2|BLGH_02960,BghR1|BGHR1_10498,Bgt|EPQ63559.1,Ene|KHJ36374.1,GcC1|GcC1_141007,GcM1|GcM1_223027,OnM2|OnM2_097009,GcM3|GcM3_181028
OG0000812	Other	2	2	1	0	1	1	0	1	8	6	Bgh2|BLGH_05131,Bgh2|BLGH_05871,BghR1|BGHR1_14830,BghR1|BGHR1_15986,Bgt|EPQ63203.1,GcC1|GcC1_004026,GcM1|GcM1_213023,GcM3|GcM3_213017
OG0000813	Core-1	1	1	1	1	1	1	1	1	8	8	Bgh2|BLGH_06172,BghR1|BGHR1_14062,Bgt|EPQ62500.1,Ene|KHJ35852.1,GcC1|GcC1_036003,GcM1|GcM1_249156,OnM2|OnM2_070005,GcM3|GcM3_224010
OG0000814	Core-1	1	1	1	1	1	1	1	1	8	8	Bgh2|BLGH_00036,BghR1|BGHR1_16568,Bgt|EPQ62419.1,Ene|KHJ34981.1,GcC1|GcC1_128014,GcM1|GcM1_186015,OnM2|OnM2_060049,GcM3|GcM3_073034
OG0000815	Core-1	1	1	1	1	1	1	1	1	8	8	Bgh2|BLGH_06230,BghR1|BGHR1_14725,Bgt|EPQ64324.1,Ene|KHJ34804.1,GcC1|GcC1_079010,GcM1|GcM1_173003,OnM2|OnM2_088030,GcM3|GcM3_094025
OG0000816	Core-1	1	1	1	1	1	1	1	1	8	8	Bgh2|BLGH_01777,BghR1|BGHR1_11967,Bgt|EPQ62323.1,Ene|KHJ35656.1,GcC1|GcC1_174024,GcM1|GcM1_235038,OnM2|OnM2_017002,GcM3|GcM3_208017
OG0000817	Core-1	1	1	1	1	1	1	1	1	8	8	Bgh2|BLGH_01006,BghR1|BGHR1_15447,Bgt|EPQ63591.1,Ene|KHJ31118.1,GcC1|GcC1_025041,GcM1|GcM1_224046,OnM2|OnM2_085029,GcM3|GcM3_086022
OG0000818	Core-1	1	1	1	1	1	1	1	1	8	8	Bgh2|BLGH_03073,BghR1|BGHR1_11091,Bgt|EPQ65741.1,Ene|KHJ35921.1,GcC1|GcC1_137007,GcM1|GcM1_246177,OnM2|OnM2_063035,GcM3|GcM3_095017
OG0000819	Core-1	1	1	1	1	1	1	1	1	8	8	Bgh2|BLGH_00345,BghR1|BGHR1_16881,Bgt|EPQ67563.1,Ene|KHJ32153.1,GcC1|GcC1_184056,GcM1|GcM1_222019,OnM2|OnM2_044063,GcM3|GcM3_124016
OG0000820	Core-1	1	1	1	1	1	1	1	1	8	8	Bgh2|BLGH_04135,BghR1|BGHR1_15099,Bgt|EPQ63874.1,Ene|KHJ30705.1,GcC1|GcC1_181032,GcM1|GcM1_246223,OnM2|OnM2_026031,GcM3|GcM3_200044
OG0000821	Core-1	1	1	1	1	1	1	1	1	8	8	Bgh2|BLGH_04117,BghR1|BGHR1_15117,Bgt|EPQ67079.1,Ene|KHJ31165.1,GcC1|GcC1_077001,GcM1|GcM1_241021,OnM2|OnM2_040054,GcM3|GcM3_008014
OG0000822	Core-1	1	1	1	1	1	1	1	1	8	8	Bgh2|BLGH_02477,BghR1|BGHR1_12863,Bgt|EPQ65508.1,Ene|KHJ33945.1,GcC1|GcC1_041004,GcM1|GcM1_249118,OnM2|OnM2_017020,GcM3|GcM3_050008
OG0000823	Core-1	1	1	1	1	1	1	1	1	8	8	Bgh2|BLGH_00041,BghR1|BGHR1_16573,Bgt|EPQ62414.1,Ene|KHJ35470.1,GcC1|GcC1_039002,GcM1|GcM1_249053,OnM2|OnM2_043013,GcM3|GcM3_061007
OG0000824	Core-1	1	1	1	1	1	1	1	1	8	8	Bgh2|BLGH_02806,BghR1|BGHR1_13182,Bgt|EPQ67261.1,Ene|KHJ35731.1,GcC1|GcC1_026007,GcM1|GcM1_248194,OnM2|OnM2_038026,GcM3|GcM3_104002
OG0000825	Core-1	1	1	1	1	1	1	1	1	8	8	Bgh2|BLGH_02735,BghR1|BGHR1_11411,Bgt|EPQ63969.1,Ene|KHJ34891.1,GcC1|GcC1_209009,GcM1|GcM1_247216,OnM2|OnM2_064045,GcM3|GcM3_201008
OG0000826	Core-1	1	1	1	1	1	1	1	1	8	8	Bgh2|BLGH_05955,BghR1|BGHR1_16071,Bgt|EPQ66477.1,Ene|KHJ34924.1,GcC1|GcC1_195026a,GcM1|GcM1_241142,OnM2|OnM2_066018,GcM3|GcM3_071006
OG0000827	Core-1	1	1	1	1	1	1	1	1	8	8	Bgh2|BLGH_03189,BghR1|BGHR1_11607,Bgt|EPQ62035.1,Ene|KHJ32414.1,GcC1|GcC1_220026,GcM1|GcM1_225070,OnM2|OnM2_036065,GcM3|GcM3_059018
OG0000828	Core-1	1	1	1	1	1	1	1	1	8	8	Bgh2|BLGH_02532,BghR1|BGHR1_12916,Bgt|EPQ67282.1,Ene|KHJ34248.1,GcC1|GcC1_185033,GcM1|GcM1_156005,OnM2|OnM2_040051,GcM3|GcM3_218025
OG0000829	Core-1	1	1	1	1	1	1	1	1	8	8	Bgh2|BLGH_03858,BghR1|BGHR1_10371,Bgt|EPQ67532.1,Ene|KHJ31957.1,GcC1|GcC1_122008,GcM1|GcM1_211067,OnM2|OnM2_034063,GcM3|GcM3_002011
OG0000830	Core-1	1	1	1	1	1	1	1	1	8	8	Bgh2|BLGH_05880,BghR1|BGHR1_15993,Bgt|EPQ61492.1,Ene|KHJ33991.1,GcC1|GcC1_224029,GcM1|GcM1_185013,OnM2|OnM2_102016,GcM3|GcM3_203033
OG0000831	Core-1	1	1	1	1	1	1	1	1	8	8	Bgh2|BLGH_04058,BghR1|BGHR1_15177,Bgt|EPQ66834.1,Ene|KHJ35912.1,GcC1|GcC1_057012,GcM1|GcM1_228065,OnM2|OnM2_059046,GcM3|GcM3_180029
OG0000832	Core-1	1	1	1	1	1	1	1	1	8	8	Bgh2|BLGH_01477,BghR1|BGHR1_12267,Bgt|EPQ66374.1,Ene|KHJ32178.1,GcC1|GcC1_058024,GcM1|GcM1_233062,OnM2|OnM2_035015,GcM3|GcM3_026025
OG0000833	Core-1	1	1	1	1	1	1	1	1	8	8	Bgh2|BLGH_02528,BghR1|BGHR1_12912,Bgt|EPQ67285.1,Ene|KHJ34246.1,GcC1|GcC1_075017,GcM1|GcM1_231095,OnM2|OnM2_021045,GcM3|GcM3_161015
OG0000834	Core-1	1	1	1	1	1	1	1	1	8	8	Bgh2|BLGH_02915,BghR1|BGHR1_13293,Bgt|EPQ65158.1,Ene|KHJ31676.1,GcC1|GcC1_119014,GcM1|GcM1_243056,OnM2|OnM2_086010,GcM3|GcM3_007031
OG0000835	Core-1	1	1	1	1	1	1	1	1	8	8	Bgh2|BLGH_00645,BghR1|BGHR1_15832,Bgt|EPQ67012.1,Ene|KHJ36330.1,GcC1|GcC1_022011,GcM1|GcM1_224087,OnM2|OnM2_100015,GcM3|GcM3_109007
OG0000836	Core-1	1	1	1	1	1	1	1	1	8	8	Bgh2|BLGH_03443,BghR1|BGHR1_13960,Bgt|EPQ62115.1,Ene|KHJ30875.1,GcC1|GcC1_042003,GcM1|GcM1_243107,OnM2|OnM2_066004,GcM3|GcM3_053017
OG0000837	Core-1	1	1	1	1	1	1	1	1	8	8	Bgh2|BLGH_04894,BghR1|BGHR1_10148,Bgt|EPQ67017.1,Ene|KHJ35450.1,GcC1|GcC1_181038,GcM1|GcM1_239045,OnM2|OnM2_068054,GcM3|GcM3_201025
OG0000838	Core-1	1	1	1	1	1	1	1	1	8	8	Bgh2|BLGH_05979,BghR1|BGHR1_16096,Bgt|EPQ66464.1,Ene|KHJ32708.1,GcC1|GcC1_173020,GcM1|GcM1_246002,OnM2|OnM2_035021,GcM3|GcM3_059009
OG0000839	Core-1	1	1	1	1	1	1	1	1	8	8	Bgh2|BLGH_03977,BghR1|BGHR1_13067,Bgt|EPQ61505.1,Ene|KHJ30514.1,GcC1|GcC1_160002,GcM1|GcM1_207003,OnM2|OnM2_043077,GcM3|GcM3_204036
OG0000840	Core-1	1	1	1	1	1	1	1	1	8	8	Bgh2|BLGH_00259,BghR1|BGHR1_16795,Bgt|EPQ62581.1,Ene|KHJ31268.1,GcC1|GcC1_224012,GcM1|GcM1_225033,OnM2|OnM2_020040,GcM3|GcM3_186018
OG0000841	Core-1	1	1	1	1	1	1	1	1	8	8	Bgh2|BLGH_00453,BghR1|BGHR1_15648,Bgt|EPQ61722.1,Ene|KHJ36357.1,GcC1|GcC1_119020,GcM1|GcM1_244023,OnM2|OnM2_028052,GcM3|GcM3_154004
OG0000842	Core-1	1	1	1	1	1	1	1	1	8	8	Bgh2|BLGH_06350,BghR1|BGHR1_14361,Bgt|EPQ64525.1,Ene|KHJ31694.1,GcC1|GcC1_040014,GcM1|GcM1_250106,OnM2|OnM2_064039,GcM3|GcM3_159002
OG0000843	Core-1	1	1	1	1	1	1	1	1	8	8	Bgh2|BLGH_07037,BghR1|BGHR1_14864,Bgt|EPQ64871.1,Ene|KHJ34251.1,GcC1|GcC1_085001,GcM1|GcM1_250053,OnM2|OnM2_091030,GcM3|GcM3_196009
OG0000844	Core-1	1	1	1	1	1	1	1	1	8	8	Bgh2|BLGH_04560,BghR1|BGHR1_16279,Bgt|EPQ63826.1,Ene|KHJ35144.1,GcC1|GcC1_190011,GcM1|GcM1_220068,OnM2|OnM2_041022,GcM3|GcM3_108006
OG0000845	Core-1	1	1	1	1	1	1	1	1	8	8	Bgh2|BLGH_01316,BghR1|BGHR1_14566,Bgt|EPQ66200.1,Ene|KHJ33854.1,GcC1|GcC1_013001,GcM1|GcM1_238113,OnM2|OnM2_104017,GcM3|GcM3_125012
OG0000846	Core-1	1	1	1	1	1	1	1	1	8	8	Bgh2|BLGH_04624,BghR1|BGHR1_13746,Bgt|EPQ62337.1,Ene|KHJ35327.1,GcC1|GcC1_177004,GcM1|GcM1_249177,OnM2|OnM2_025094,GcM3|GcM3_182009
OG0000847	Core-1	1	1	1	1	1	1	1	1	8	8	Bgh2|BLGH_05824,BghR1|BGHR1_14465,Bgt|EPQ63137.1,Ene|KHJ31301.1,GcC1|GcC1_094030,GcM1|GcM1_235078,OnM2|OnM2_048028,GcM3|GcM3_084014
OG0000848	Core-1	1	1	1	1	1	1	1	1	8	8	Bgh2|BLGH_03455,BghR1|BGHR1_13948,Bgt|EPQ63011.1,Ene|KHJ31025.1,GcC1|GcC1_091006,GcM1|GcM1_n242079,OnM2|OnM2_051025,GcM3|GcM3_186021
OG0000849	Core-1	1	1	1	1	1	1	1	1	8	8	Bgh2|BLGH_02659,BghR1|BGHR1_11479,Bgt|EPQ63365.1,Ene|KHJ32057.1,GcC1|GcC1_040011,GcM1|GcM1_227080,OnM2|OnM2_045086,GcM3|GcM3_041012
OG0000850	L-Core	1	1	2	0	1	1	1	1	8	7	Bgh2|BLGH_00895,BghR1|BGHR1_15556,Bgt|EPQ65020.1,Bgt|EPQ65021.1,GcC1|GcC1_206021,GcM1|GcM1_240031,OnM2|OnM2_029016,GcM3|GcM3_038009
OG0000851	Core-1	1	1	1	1	1	1	1	1	8	8	Bgh2|BLGH_00526,BghR1|BGHR1_15714,Bgt|EPQ65399.1,Ene|KHJ34138.1,GcC1|GcC1_087025,GcM1|GcM1_172004,OnM2|OnM2_102022,GcM3|GcM3_006022
OG0000852	Core-1	1	1	1	1	1	1	1	1	8	8	Bgh2|BLGH_03063,BghR1|BGHR1_11101,Bgt|EPQ65754.1,Ene|KHJ32426.1,GcC1|GcC1_082023,GcM1|GcM1_215003,OnM2|OnM2_052038,GcM3|GcM3_132015
OG0000853	Core-1	1	1	1	1	1	1	1	1	8	8	Bgh2|BLGH_06314,BghR1|BGHR1_14397,Bgt|EPQ67363.1,Ene|KHJ33968.1,GcC1|GcC1_199024,GcM1|GcM1_250055,OnM2|OnM2_016026,GcM3|GcM3_190005
OG0000854	Core-1	1	1	1	1	1	1	1	1	8	8	Bgh2|BLGH_02492,BghR1|BGHR1_12878,Bgt|EPQ65488.1,Ene|KHJ33872.1,GcC1|GcC1_222006,GcM1|GcM1_231016,OnM2|OnM2_008010,GcM3|GcM3_098023
OG0000855	Core-1	1	1	1	1	1	1	1	1	8	8	Bgh2|BLGH_05565,BghR1|BGHR1_13443,Bgt|EPQ67325.1,Ene|KHJ33914.1,GcC1|GcC1_023032,GcM1|GcM1_247170,OnM2|OnM2_050059,GcM3|GcM3_068023
OG0000856	Core-1	1	1	1	1	1	1	1	1	8	8	Bgh2|BLGH_04083,BghR1|BGHR1_15152,Bgt|EPQ63069.1,Ene|KHJ33028.1,GcC1|GcC1_010021,GcM1|GcM1_195016,OnM2|OnM2_028061,GcM3|GcM3_003015
OG0000857	Core-1	1	1	1	1	1	1	1	1	8	8	Bgh2|BLGH_02247,BghR1|BGHR1_12630,Bgt|EPQ61677.1,Ene|KHJ31623.1,GcC1|GcC1_198009,GcM1|GcM1_235021,OnM2|OnM2_024098,GcM3|GcM3_207021
OG0000858	Core-1	1	1	1	1	1	1	1	1	8	8	Bgh2|BLGH_00947,BghR1|BGHR1_15503,Bgt|EPQ61602.1,Ene|KHJ36390.1,GcC1|GcC1_047018,GcM1|GcM1_176009,OnM2|OnM2_059026,GcM3|GcM3_172013
OG0000859	Core-1	1	1	1	1	1	1	1	1	8	8	Bgh2|BLGH_06368,BghR1|BGHR1_14343,Bgt|EPQ67402.1,Ene|KHJ36138.1,GcC1|GcC1_211010,GcM1|GcM1_236104,OnM2|OnM2_084008,GcM3|GcM3_086009
OG0000860	Core-1	1	1	1	1	1	1	1	1	8	8	Bgh2|BLGH_05317,BghR1|BGHR1_11225,Bgt|EPQ63893.1,Ene|KHJ31499.1,GcC1|GcC1_020014,GcM1|GcM1_247193,OnM2|OnM2_004023,GcM3|GcM3_206010
OG0000861	Core-1	1	1	1	1	1	1	1	1	8	8	Bgh2|BLGH_02698,BghR1|BGHR1_11450,Bgt|EPQ66867.1,Ene|KHJ30544.1,GcC1|GcC1_046002,GcM1|GcM1_217013,OnM2|OnM2_046002,GcM3|GcM3_190045
OG0000862	Core-1	1	1	1	1	1	1	1	1	8	8	Bgh2|BLGH_05916,BghR1|BGHR1_16031,Bgt|EPQ62157.1,Ene|KHJ36424.1,GcC1|GcC1_007032,GcM1|GcM1_243054,OnM2|OnM2_041064,GcM3|GcM3_197025
OG0000863	Core-1	1	1	1	1	1	1	1	1	8	8	Bgh2|BLGH_06756,BghR1|BGHR1_14138,Bgt|EPQ67906.1,Ene|KHJ30980.1,GcC1|GcC1_072007,GcM1|GcM1_213049,OnM2|OnM2_082041,GcM3|GcM3_007043
OG0000864	Core-1	1	1	1	1	1	1	1	1	8	8	Bgh2|BLGH_03711,BghR1|BGHR1_14842,Bgt|EPQ67626.1,Ene|KHJ33507.1,GcC1|GcC1_017019,GcM1|GcM1_197013,OnM2|OnM2_066060,GcM3|GcM3_153008
OG0000865	Core-1	1	1	1	1	1	1	1	1	8	8	Bgh2|BLGH_06115,BghR1|BGHR1_10725,Bgt|EPQ61751.1,Ene|KHJ33351.1,GcC1|GcC1_106011,GcM1|GcM1_208023,OnM2|OnM2_076055,GcM3|GcM3_146019
OG0000866	Core-1	1	1	1	1	1	1	1	1	8	8	Bgh2|BLGH_02450,BghR1|BGHR1_12837,Bgt|EPQ64334.1,Ene|KHJ32294.1,GcC1|GcC1_209006,GcM1|GcM1_250104,OnM2|OnM2_076002,GcM3|GcM3_083010
OG0000867	Core-1	1	1	1	1	1	1	1	1	8	8	Bgh2|BLGH_00993,BghR1|BGHR1_15460,Bgt|EPQ63608.1,Ene|KHJ32305.1,GcC1|GcC1_036018,GcM1|GcM1_223073,OnM2|OnM2_069027,GcM3|GcM3_206021
OG0000868	Core-1	1	1	1	1	1	1	1	1	8	8	Bgh2|BLGH_00067,BghR1|BGHR1_16598,Bgt|EPQ62387.1,Ene|KHJ36106.1,GcC1|GcC1_188019,GcM1|GcM1_238108,OnM2|OnM2_022037,GcM3|GcM3_207018
OG0000869	Core-1	1	1	1	1	1	1	1	1	8	8	Bgh2|BLGH_03467,BghR1|BGHR1_13936,Bgt|EPQ63575.1,Ene|KHJ32592.1,GcC1|GcC1_004022,GcM1|GcM1_229075,OnM2|OnM2_034052,GcM3|GcM3_077018
OG0000870	Core-1	1	1	1	1	1	1	1	1	8	8	Bgh2|BLGH_05664,BghR1|BGHR1_10611,Bgt|EPQ64835.1,Ene|KHJ34420.1,GcC1|GcC1_044017,GcM1|GcM1_190009,OnM2|OnM2_063030,GcM3|GcM3_080024
OG0000871	Core-1	1	1	1	1	1	1	1	1	8	8	Bgh2|BLGH_04069,BghR1|BGHR1_15166,Bgt|EPQ63056.1,Ene|KHJ34075.1,GcC1|GcC1_181016,GcM1|GcM1_245067,OnM2|OnM2_070019,GcM3|GcM3_020005
OG0000872	Core-1	1	1	1	1	1	1	1	1	8	8	Bgh2|BLGH_00728,BghR1|BGHR1_10763,Bgt|EPQ67667.1,Ene|KHJ32606.1,GcC1|GcC1_180008,GcM1|GcM1_250239,OnM2|OnM2_064016,GcM3|GcM3_136003
OG0000873	Core-1	1	1	1	1	1	1	1	1	8	8	Bgh2|BLGH_01228,BghR1|BGHR1_15218,Bgt|EPQ63732.1,Ene|KHJ36273.1,GcC1|GcC1_184031,GcM1|GcM1_234092,OnM2|OnM2_022104,GcM3|GcM3_045002
OG0000874	Core-1	1	1	1	1	1	1	1	1	8	8	Bgh2|BLGH_05368,BghR1|BGHR1_11279,Bgt|EPQ65372.1,Ene|KHJ32166.1,GcC1|GcC1_103014,GcM1|GcM1_221032,OnM2|OnM2_039013,GcM3|GcM3_099006
OG0000875	Core-1	1	1	1	1	1	1	1	1	8	8	Bgh2|BLGH_00481,BghR1|BGHR1_15666,Bgt|EPQ63660.1,Ene|KHJ33583.1,GcC1|GcC1_104011,GcM1|GcM1_243073,OnM2|OnM2_086049,GcM3|GcM3_025017
OG0000876	Core-1	1	1	1	1	1	1	1	1	8	8	Bgh2|BLGH_04673,BghR1|BGHR1_13698,Bgt|EPQ64122.1,Ene|KHJ32841.1,GcC1|GcC1_127011,GcM1|GcM1_214025,OnM2|OnM2_025032,GcM3|GcM3_209012
OG0000877	Core-1	1	1	1	1	1	1	1	1	8	8	Bgh2|BLGH_05149,BghR1|BGHR1_14812,Bgt|EPQ64024.1,Ene|KHJ34913.1,GcC1|GcC1_206009,GcM1|GcM1_223010,OnM2|OnM2_080036,GcM3|GcM3_021010
OG0000878	Core-1	1	1	1	1	1	1	1	1	8	8	Bgh2|BLGH_01525,BghR1|BGHR1_12217,Bgt|EPQ66358.1,Ene|KHJ30113.1,GcC1|GcC1_203032,GcM1|GcM1_245153,OnM2|OnM2_041040,GcM3|GcM3_212012
OG0000879	Core-1	1	1	1	1	1	1	1	1	8	8	Bgh2|BLGH_00350,BghR1|BGHR1_16885,Bgt|EPQ65699.1,Ene|KHJ33148.1,GcC1|GcC1_078003,GcM1|GcM1_242125,OnM2|OnM2_036050,GcM3|GcM3_098001
OG0000880	Core-1	1	1	1	1	1	1	1	1	8	8	Bgh2|BLGH_02312,BghR1|BGHR1_12698,Bgt|EPQ67546.1,Ene|KHJ32668.1,GcC1|GcC1_173013,GcM1|GcM1_242058,OnM2|OnM2_023033,GcM3|GcM3_n042023
OG0000881	Core-1	1	1	1	1	1	1	1	1	8	8	Bgh2|BLGH_05350,BghR1|BGHR1_11261,Bgt|EPQ61724.1,Ene|KHJ35516.1,GcC1|GcC1_006043,GcM1|GcM1_209012,OnM2|OnM2_038043,GcM3|GcM3_007041
OG0000882	Core-1	1	1	1	1	1	1	1	1	8	8	Bgh2|BLGH_06580,BghR1|BGHR1_16232,Bgt|EPQ66244.1,Ene|KHJ33212.1,GcC1|GcC1_124016,GcM1|GcM1_233013,OnM2|OnM2_060020,GcM3|GcM3_125013
OG0000883	Core-1	1	1	1	1	1	1	1	1	8	8	Bgh2|BLGH_03499,BghR1|BGHR1_13902,Bgt|EPQ67294.1,Ene|KHJ33246.1,GcC1|GcC1_079005,GcM1|GcM1_243025,OnM2|OnM2_066043,GcM3|GcM3_188016
OG0000884	Core-1	1	1	1	1	1	1	1	1	8	8	Bgh2|BLGH_01839,BghR1|BGHR1_11909,Bgt|EPQ66942.1,Ene|KHJ32540.1,GcC1|GcC1_081034,GcM1|GcM1_249101,OnM2|OnM2_075003,GcM3|GcM3_021016
OG0000885	Core-1	1	1	1	1	1	1	1	1	8	8	Bgh2|BLGH_05238,BghR1|BGHR1_16556,Bgt|EPQ65094.1,Ene|KHJ30179.1,GcC1|GcC1_203029,GcM1|GcM1_216004,OnM2|OnM2_069003,GcM3|GcM3_105014
OG0000886	Core-1	1	1	1	1	1	1	1	1	8	8	Bgh2|BLGH_05983,BghR1|BGHR1_16100,Bgt|EPQ66467.1,Ene|KHJ30151.1,GcC1|GcC1_207023,GcM1|GcM1_210029,OnM2|OnM2_022068,GcM3|GcM3_144002
OG0000887	Core-1	1	1	1	1	1	1	1	1	8	8	Bgh2|BLGH_02443,BghR1|BGHR1_12830,Bgt|EPQ63542.1,Ene|KHJ34947.1,GcC1|GcC1_001008,GcM1|GcM1_249195,OnM2|OnM2_026006,GcM3|GcM3_090003
OG0000888	Core-1	1	1	1	1	1	1	1	1	8	8	Bgh2|BLGH_04416,BghR1|BGHR1_16436,Bgt|EPQ63500.1,Ene|KHJ34620.1,GcC1|GcC1_075024,GcM1|GcM1_189016,OnM2|OnM2_095021,GcM3|GcM3_209013
OG0000889	Core-1	1	1	1	1	1	1	1	1	8	8	Bgh2|BLGH_02666,BghR1|BGHR1_15848,Bgt|EPQ63358.1,Ene|KHJ33807.1,GcC1|GcC1_116017,GcM1|GcM1_218065,OnM2|OnM2_019074,GcM3|GcM3_003025
OG0000890	Core-1	1	1	1	1	1	1	1	1	8	8	Bgh2|BLGH_02841,BghR1|BGHR1_13217,Bgt|EPQ63033.1,Ene|KHJ35561.1,GcC1|GcC1_020010,GcM1|GcM1_244117,OnM2|OnM2_055011,GcM3|GcM3_200010
OG0000891	Core-1	1	1	1	1	1	1	1	1	8	8	Bgh2|BLGH_00826,BghR1|BGHR1_15623,Bgt|EPQ66712.1,Ene|KHJ33104.1,GcC1|GcC1_177012,GcM1|GcM1_211019,OnM2|OnM2_035029,GcM3|GcM3_070024
OG0000892	Core-1	1	1	1	1	1	1	1	1	8	8	Bgh2|BLGH_05413,BghR1|BGHR1_13598,Bgt|EPQ65989.1,Ene|KHJ32393.1,GcC1|GcC1_139022,GcM1|GcM1_196009,OnM2|OnM2_041005,GcM3|GcM3_213026
OG0000893	Core-1	1	1	1	1	1	1	1	1	8	8	Bgh2|BLGH_02274,BghR1|BGHR1_12659,Bgt|EPQ61644.1,Ene|KHJ34790.1,GcC1|GcC1_037015,GcM1|GcM1_213040,OnM2|OnM2_052043,GcM3|GcM3_219025
OG0000894	Core-1	1	1	1	1	1	1	1	1	8	8	Bgh2|BLGH_02330,BghR1|BGHR1_12716,Bgt|EPQ64355.1,Ene|KHJ34752.1,GcC1|GcC1_199012,GcM1|GcM1_242108,OnM2|OnM2_061025,GcM3|GcM3_024006
OG0000895	Core-1	1	1	1	1	1	1	1	1	8	8	Bgh2|BLGH_07015,BghR1|BGHR1_11721,Bgt|EPQ62756.1,Ene|KHJ30595.1,GcC1|GcC1_066013,GcM1|GcM1_222009,OnM2|OnM2_080008,GcM3|GcM3_007002
OG0000896	Core-1	1	1	1	1	1	1	1	1	8	8	Bgh2|BLGH_05459,BghR1|BGHR1_13552,Bgt|EPQ62837.1,Ene|KHJ33043.1,GcC1|GcC1_063005,GcM1|GcM1_246208,OnM2|OnM2_049052,GcM3|GcM3_158007
OG0000897	Core-1	1	1	1	1	1	1	1	1	8	8	Bgh2|BLGH_06080,BghR1|BGHR1_14313,Bgt|EPQ66634.1,Ene|KHJ36160.1,GcC1|GcC1_150003,GcM1|GcM1_245159,OnM2|OnM2_003023,GcM3|GcM3_188035
OG0000898	Core-1	1	1	1	1	1	1	1	1	8	8	Bgh2|BLGH_01253,BghR1|BGHR1_14631,Bgt|EPQ64105.1,Ene|KHJ30274.1,GcC1|GcC1_181009,GcM1|GcM1_242068,OnM2|OnM2_037005,GcM3|GcM3_183008
OG0000899	Core-1	1	1	1	1	1	1	1	1	8	8	Bgh2|BLGH_01821,BghR1|BGHR1_11926,Bgt|EPQ64288.1,Ene|KHJ35658.1,GcC1|GcC1_007006,GcM1|GcM1_238125,OnM2|OnM2_096003,GcM3|GcM3_060006
OG0000900	Core-1	1	1	1	1	1	1	1	1	8	8	Bgh2|BLGH_00309,BghR1|BGHR1_16845,Bgt|EPQ64419.1,Ene|KHJ34020.1,GcC1|GcC1_125001,GcM1|GcM1_243102,OnM2|OnM2_042009,GcM3|GcM3_022015
OG0000901	Core-1	1	1	1	1	1	1	1	1	8	8	Bgh2|BLGH_04116,BghR1|BGHR1_15118,Bgt|EPQ62909.1,Ene|KHJ31608.1,GcC1|GcC1_023039,GcM1|GcM1_205012,OnM2|OnM2_086023,GcM3|GcM3_118012
OG0000902	Core-1	1	1	1	1	1	1	1	1	8	8	Bgh2|BLGH_05954,BghR1|BGHR1_16070,Bgt|EPQ66484.1,Ene|KHJ31513.1,GcC1|GcC1_174001,GcM1|GcM1_250205,OnM2|OnM2_043063,GcM3|GcM3_013012
OG0000903	Core-1	1	1	1	1	1	1	1	1	8	8	Bgh2|BLGH_05924,BghR1|BGHR1_16039,Bgt|EPQ62161.1,Ene|KHJ31779.1,GcC1|GcC1_218020,GcM1|GcM1_214040,OnM2|OnM2_087003,GcM3|GcM3_057008
OG0000904	Core-1	1	1	1	1	1	1	1	1	8	8	Bgh2|BLGH_02761,BghR1|BGHR1_13137,Bgt|EPQ67156.1,Ene|KHJ30289.1,GcC1|GcC1_164001,GcM1|GcM1_243166,OnM2|OnM2_045030,GcM3|GcM3_033007
OG0000905	Core-1	1	1	1	1	1	1	1	1	8	8	Bgh2|BLGH_06088,BghR1|BGHR1_14320,Bgt|EPQ66294.1,Ene|KHJ35530.1,GcC1|GcC1_109005,GcM1|GcM1_236014,OnM2|OnM2_052040,GcM3|GcM3_016012
OG0000906	Core-1	1	1	1	1	1	1	1	1	8	8	Bgh2|BLGH_02675,BghR1|BGHR1_15857,Bgt|EPQ63134.1,Ene|KHJ33803.1,GcC1|GcC1_062016,GcM1|GcM1_233045,OnM2|OnM2_018064,GcM3|GcM3_044022
OG0000907	Core-1	1	1	1	1	1	1	1	1	8	8	Bgh2|BLGH_00803,BghR1|BGHR1_10842,Bgt|EPQ64200.1,Ene|KHJ33686.1,GcC1|GcC1_007018,GcM1|GcM1_239016,OnM2|OnM2_033053,GcM3|GcM3_179025
OG0000908	Core-1	1	1	1	1	1	1	1	1	8	8	Bgh2|BLGH_02083,BghR1|BGHR1_12468,Bgt|EPQ61973.1,Ene|KHJ35045.1,GcC1|GcC1_019018,GcM1|GcM1_247220,OnM2|OnM2_035064,GcM3|GcM3_211007
OG0000909	Core-1	1	1	1	1	1	1	1	1	8	8	Bgh2|BLGH_05604,BghR1|BGHR1_10678,Bgt|EPQ62471.1,Ene|KHJ35311.1,GcC1|GcC1_143002,GcM1|GcM1_250148,OnM2|OnM2_043048,GcM3|GcM3_208006
OG0000910	Core-1	1	1	1	1	1	1	1	1	8	8	Bgh2|BLGH_04215,BghR1|BGHR1_15022,Bgt|EPQ63676.1,Ene|KHJ32021.1,GcC1|GcC1_181010,GcM1|GcM1_194003,OnM2|OnM2_106005,GcM3|GcM3_182035
OG0000911	Core-1	1	1	1	1	1	1	1	1	8	8	Bgh2|BLGH_04317,BghR1|BGHR1_14918,Bgt|EPQ66094.1,Ene|KHJ35196.1,GcC1|GcC1_007034,GcM1|GcM1_200036,OnM2|OnM2_003019,GcM3|GcM3_038032
OG0000912	Core-1	1	1	1	1	1	1	1	1	8	8	Bgh2|BLGH_02235,BghR1|BGHR1_12618,Bgt|EPQ61666.1,Ene|KHJ30262.1,GcC1|GcC1_219031,GcM1|GcM1_231098,OnM2|OnM2_106004,GcM3|GcM3_098019
OG0000913	Core-1	1	1	1	1	1	1	1	1	8	8	Bgh2|BLGH_06114,BghR1|BGHR1_10724,Bgt|EPQ61753.1,Ene|KHJ33175.1,GcC1|GcC1_071009,GcM1|GcM1_227021,OnM2|OnM2_037023,GcM3|GcM3_047009
OG0000914	Core-1	1	1	1	1	1	1	1	1	8	8	Bgh2|BLGH_02185,BghR1|BGHR1_12569,Bgt|EPQ63917.1,Ene|KHJ32909.1,GcC1|GcC1_062012,GcM1|GcM1_235018,OnM2|OnM2_056029,GcM3|GcM3_147006
OG0000915	Core-1	1	1	1	1	1	1	1	1	8	8	Bgh2|BLGH_00647,BghR1|BGHR1_15834,Bgt|EPQ65923.1,Ene|KHJ35453.1,GcC1|GcC1_116018,GcM1|GcM1_189003,OnM2|OnM2_037084,GcM3|GcM3_029007
OG0000916	Core-1	1	1	1	1	1	1	1	1	8	8	Bgh2|BLGH_03513,BghR1|BGHR1_13888,Bgt|EPQ66128.1,Ene|KHJ33247.1,GcC1|GcC1_208005,GcM1|GcM1_233099,OnM2|OnM2_022081,GcM3|GcM3_169007
OG0000917	Core-1	1	1	1	1	1	1	1	1	8	8	Bgh2|BLGH_02830,BghR1|BGHR1_13206,Bgt|EPQ63044.1,Ene|KHJ30906.1,GcC1|GcC1_099006,GcM1|GcM1_229049,OnM2|OnM2_063051,GcM3|GcM3_046010
OG0000918	Core-1	1	1	1	1	1	1	1	1	8	8	Bgh2|BLGH_02042,BghR1|BGHR1_12425,Bgt|EPQ61566.1,Ene|KHJ30553.1,GcC1|GcC1_218012,GcM1|GcM1_245051,OnM2|OnM2_055054,GcM3|GcM3_106002
OG0000919	Core-1	1	1	1	1	1	1	1	1	8	8	Bgh2|BLGH_00082,BghR1|BGHR1_16614,Bgt|EPQ65813.1,Ene|KHJ32990.1,GcC1|GcC1_039020,GcM1|GcM1_249142,OnM2|OnM2_026053,GcM3|GcM3_089005
OG0000920	Core-1	1	1	1	1	1	1	1	1	8	8	Bgh2|BLGH_02127,BghR1|BGHR1_12513,Bgt|EPQ61920.1,Ene|KHJ33372.1,GcC1|GcC1_198002,GcM1|GcM1_247020,OnM2|OnM2_053006,GcM3|GcM3_013016
OG0000921	Core-1	1	1	1	1	1	1	1	1	8	8	Bgh2|BLGH_06065,BghR1|BGHR1_14298,Bgt|EPQ67170.1,Ene|KHJ32373.1,GcC1|GcC1_138014,GcM1|GcM1_213042,OnM2|OnM2_040020,GcM3|GcM3_037035
OG0000922	Core-1	1	1	1	1	1	1	1	1	8	8	Bgh2|BLGH_03824,BghR1|BGHR1_10334,Bgt|EPQ62776.1,Ene|KHJ35887.1,GcC1|GcC1_140012,GcM1|GcM1_217040,OnM2|OnM2_019017,GcM3|GcM3_118003
OG0000923	Core-1	1	1	1	1	1	1	1	1	8	8	Bgh2|BLGH_05632,BghR1|BGHR1_10646,Bgt|EPQ67721.1,Ene|KHJ30880.1,GcC1|GcC1_110009,GcM1|GcM1_182021,OnM2|OnM2_023075,GcM3|GcM3_191045
OG0000924	Core-1	1	1	1	1	1	1	1	1	8	8	Bgh2|BLGH_05769,BghR1|BGHR1_14521,Bgt|EPQ63186.1,Ene|KHJ32901.1,GcC1|GcC1_180019,GcM1|GcM1_237028,OnM2|OnM2_081044,GcM3|GcM3_086002
OG0000925	Core-1	1	1	1	1	1	1	1	1	8	8	Bgh2|BLGH_02086,BghR1|BGHR1_12471,Bgt|EPQ61968.1,Ene|KHJ33395.1,GcC1|GcC1_111007,GcM1|GcM1_248173,OnM2|OnM2_028007,GcM3|GcM3_008039
OG0000926	Core-1	1	1	1	1	1	1	1	1	8	8	Bgh2|BLGH_04754,BghR1|BGHR1_13619,Bgt|EPQ63490.1,Ene|KHJ34203.1,GcC1|GcC1_190029,GcM1|GcM1_209035,OnM2|OnM2_095035,GcM3|GcM3_026003
OG0000927	Core-1	1	1	1	1	1	1	1	1	8	8	Bgh2|BLGH_03297,BghR1|BGHR1_10910,Bgt|EPQ65828.1,Ene|KHJ34996.1,GcC1|GcC1_103012,GcM1|GcM1_234073,OnM2|OnM2_035066,GcM3|GcM3_206014
OG0000928	Core-1	1	1	1	1	1	1	1	1	8	8	Bgh2|BLGH_00774,BghR1|BGHR1_10810,Bgt|EPQ65051.1,Ene|KHJ34539.1,GcC1|GcC1_202025,GcM1|GcM1_243149,OnM2|OnM2_016033,GcM3|GcM3_018011
OG0000929	Core-1	1	1	1	1	1	1	1	1	8	8	Bgh2|BLGH_04154,BghR1|BGHR1_15081,Bgt|EPQ63890.1,Ene|KHJ31904.1,GcC1|GcC1_089011,GcM1|GcM1_222025,OnM2|OnM2_044024,GcM3|GcM3_065009
OG0000930	Core-1	1	1	1	1	1	1	1	1	8	8	Bgh2|BLGH_05685,BghR1|BGHR1_11352,Bgt|EPQ64820.1,Ene|KHJ34421.1,GcC1|GcC1_196032,GcM1|GcM1_215009,OnM2|OnM2_095023,GcM3|GcM3_180039
OG0000931	Core-1	1	1	1	1	1	1	1	1	8	8	Bgh2|BLGH_06707,BghR1|BGHR1_17076,Bgt|EPQ66332.1,Ene|KHJ35569.1,GcC1|GcC1_183016,GcM1|GcM1_206014,OnM2|OnM2_038049,GcM3|GcM3_033009
OG0000932	Core-1	1	1	1	1	1	1	1	1	8	8	Bgh2|BLGH_01524,BghR1|BGHR1_12218,Bgt|EPQ66357.1,Ene|KHJ31537.1,GcC1|GcC1_002011,GcM1|GcM1_229013,OnM2|OnM2_002038,GcM3|GcM3_006013
OG0000933	Core-1	1	1	1	1	1	1	1	1	8	8	Bgh2|BLGH_03612,BghR1|BGHR1_13788,Bgt|EPQ64389.1,Ene|KHJ35849.1,GcC1|GcC1_136005,GcM1|GcM1_214034,OnM2|OnM2_016080,GcM3|GcM3_170009
OG0000934	Core-1	1	1	1	1	1	1	1	1	8	8	Bgh2|BLGH_06964,BghR1|BGHR1_11394,Bgt|EPQ63762.1,Ene|KHJ31078.1,GcC1|GcC1_038028,GcM1|GcM1_226024,OnM2|OnM2_108008,GcM3|GcM3_151005
OG0000935	Core-1	1	1	1	1	1	1	1	1	8	8	Bgh2|BLGH_05120,BghR1|BGHR1_13335,Bgt|EPQ64040.1,Ene|KHJ36251.1,GcC1|GcC1_072010,GcM1|GcM1_242119,OnM2|OnM2_030007,GcM3|GcM3_042033
OG0000936	Core-1	1	1	1	1	1	1	1	1	8	8	Bgh2|BLGH_03169,BghR1|BGHR1_11627,Bgt|EPQ67493.1,Ene|KHJ32413.1,GcC1|GcC1_047016,GcM1|GcM1_238010,OnM2|OnM2_070010,GcM3|GcM3_216001
OG0000937	Core-1	1	1	1	1	1	1	1	1	8	8	Bgh2|BLGH_02229,BghR1|BGHR1_12612,Bgt|EPQ61685.1,Ene|KHJ34307.1,GcC1|GcC1_177015,GcM1|GcM1_230060,OnM2|OnM2_027060,GcM3|GcM3_059021
OG0000938	Core-1	1	1	1	1	1	1	1	1	8	8	Bgh2|BLGH_03922,BghR1|BGHR1_13123,Bgt|EPQ67710.1,Ene|KHJ31684.1,GcC1|GcC1_199044,GcM1|GcM1_236004,OnM2|OnM2_102018,GcM3|GcM3_102017
OG0000939	Core-1	1	1	1	1	1	1	1	1	8	8	Bgh2|BLGH_03309,BghR1|BGHR1_10923,Bgt|EPQ65840.1,Ene|KHJ31911.1,GcC1|GcC1_031008,GcM1|GcM1_224025,OnM2|OnM2_032030,GcM3|GcM3_158012
OG0000940	Core-1	1	1	1	1	1	1	1	1	8	8	Bgh2|BLGH_02955,BghR1|BGHR1_10503,Bgt|EPQ63556.1,Ene|KHJ32772.1,GcC1|GcC1_177022,GcM1|GcM1_218030,OnM2|OnM2_032044,GcM3|GcM3_011014
OG0000941	Core-1	1	1	1	1	1	1	1	1	8	8	Bgh2|BLGH_06204,BghR1|BGHR1_14029,Bgt|EPQ62816.1,Ene|KHJ32341.1,GcC1|GcC1_061003,GcM1|GcM1_250133,OnM2|OnM2_072032,GcM3|GcM3_161003
OG0000942	Core-1	1	1	1	1	1	1	1	1	8	8	Bgh2|BLGH_00574,BghR1|BGHR1_15760,Bgt|EPQ64480.1,Ene|KHJ35946.1,GcC1|GcC1_054004,GcM1|GcM1_228001,OnM2|OnM2_046031,GcM3|GcM3_028033
OG0000943	Core-1	1	1	1	1	1	1	1	1	8	8	Bgh2|BLGH_06289,BghR1|BGHR1_14664,Bgt|EPQ63972.1,Ene|KHJ31069.1,GcC1|GcC1_112012,GcM1|GcM1_203019,OnM2|OnM2_022110,GcM3|GcM3_200058
OG0000944	Core-1	1	1	1	1	1	1	1	1	8	8	Bgh2|BLGH_00468,BghR1|BGHR1_15654,Bgt|EPQ63665.1,Ene|KHJ36356.1,GcC1|GcC1_052015,GcM1|GcM1_241086,OnM2|OnM2_043007,GcM3|GcM3_070018
OG0000945	Core-1	1	1	1	1	1	1	1	1	8	8	Bgh2|BLGH_04740,BghR1|BGHR1_13633,Bgt|EPQ63939.1,Ene|KHJ32731.1,GcC1|GcC1_200041,GcM1|GcM1_196041,OnM2|OnM2_095015,GcM3|GcM3_061019
OG0000946	Core-1	1	1	1	1	1	1	1	1	8	8	Bgh2|BLGH_06932,BghR1|BGHR1_16989,Bgt|EPQ62594.1,Ene|KHJ34932.1,GcC1|GcC1_066009,GcM1|GcM1_242086,OnM2|OnM2_053020,GcM3|GcM3_005020
OG0000947	Core-1	1	1	1	1	1	1	1	1	8	8	Bgh2|BLGH_00005,BghR1|BGHR1_14020,Bgt|EPQ61995.1,Ene|KHJ35610.1,GcC1|GcC1_200016,GcM1|GcM1_247151,OnM2|OnM2_039059,GcM3|GcM3_005027
OG0000948	Core-1	1	1	1	1	1	1	1	1	8	8	Bgh2|BLGH_01336,BghR1|BGHR1_14546,Bgt|EPQ65513.1,Ene|KHJ31322.1,GcC1|GcC1_179009,GcM1|GcM1_248057c,OnM2|OnM2_059018,GcM3|GcM3_105012
OG0000949	Core-1	1	1	1	1	1	1	1	1	8	8	Bgh2|BLGH_04930,BghR1|BGHR1_10112,Bgt|EPQ65663.1,Ene|KHJ35158.1,GcC1|GcC1_115007,GcM1|GcM1_202002,OnM2|OnM2_000015,GcM3|GcM3_009038
OG0000950	Core-1	1	1	1	1	1	1	1	1	8	8	Bgh2|BLGH_01137,BghR1|BGHR1_15315,Bgt|EPQ63342.1,Ene|KHJ35472.1,GcC1|GcC1_008008,GcM1|GcM1_236006,OnM2|OnM2_080022,GcM3|GcM3_162001
OG0000951	Core-1	1	1	1	1	1	1	1	1	8	8	Bgh2|BLGH_06320,BghR1|BGHR1_14391,Bgt|EPQ65952.1,Ene|KHJ33972.1,GcC1|GcC1_102010,GcM1|GcM1_242170,OnM2|OnM2_098002,GcM3|GcM3_121002
OG0000952	Core-1	1	1	1	1	1	1	1	1	8	8	Bgh2|BLGH_05166,BghR1|BGHR1_14794,Bgt|EPQ67714.1,Ene|KHJ31978.1,GcC1|GcC1_148012,GcM1|GcM1_249087,OnM2|OnM2_025003,GcM3|GcM3_042005
OG0000953	Core-1	1	1	1	1	1	1	1	1	8	8	Bgh2|BLGH_01389,BghR1|BGHR1_12355,Bgt|EPQ62672.1,Ene|KHJ31064.1,GcC1|GcC1_066019,GcM1|GcM1_247225,OnM2|OnM2_039004,GcM3|GcM3_051003
OG0000954	Core-1	1	1	1	1	1	1	1	1	8	8	Bgh2|BLGH_00952,BghR1|BGHR1_15498,Bgt|EPQ61608.1,Ene|KHJ34969.1,GcC1|GcC1_095019,GcM1|GcM1_206030,OnM2|OnM2_048067,GcM3|GcM3_090010
OG0000955	Core-1	1	1	1	1	1	1	1	1	8	8	Bgh2|BLGH_06790,BghR1|BGHR1_14172,Bgt|EPQ66264.1,Ene|KHJ34512.1,GcC1|GcC1_206014,GcM1|GcM1_234111,OnM2|OnM2_027063,GcM3|GcM3_062007
OG0000956	Core-1	1	1	1	1	1	1	1	1	8	8	Bgh2|BLGH_02649,BghR1|BGHR1_11490,Bgt|EPQ67800.1,Ene|KHJ31382.1,GcC1|GcC1_084024,GcM1|GcM1_206051,OnM2|OnM2_024079,GcM3|GcM3_193027
OG0000957	Core-1	1	1	1	1	1	1	1	1	8	8	Bgh2|BLGH_04663,BghR1|BGHR1_13708,Bgt|EPQ64133.1,Ene|KHJ32211.1,GcC1|GcC1_054013,GcM1|GcM1_188030,OnM2|OnM2_086037,GcM3|GcM3_012020
OG0000958	Core-1	1	1	1	1	1	1	1	1	8	8	Bgh2|BLGH_03412,BghR1|BGHR1_13993,Bgt|EPQ66287.1,Ene|KHJ30535.1,GcC1|GcC1_053004,GcM1|GcM1_217036,OnM2|OnM2_070057,GcM3|GcM3_182020
OG0000959	Core-1	1	1	1	1	1	1	1	1	8	8	Bgh2|BLGH_02985,BghR1|BGHR1_10470,Bgt|EPQ67095.1,Ene|KHJ36309.1,GcC1|GcC1_095007,GcM1|GcM1_247053,OnM2|OnM2_071045,GcM3|GcM3_193002
OG0000960	Core-1	1	1	1	1	1	1	1	1	8	8	Bgh2|BLGH_00812,BghR1|BGHR1_10849,Bgt|EPQ64210.1,Ene|KHJ35371.1,GcC1|GcC1_208028,GcM1|GcM1_216013,OnM2|OnM2_029056,GcM3|GcM3_140005
OG0000961	Core-1	1	1	1	1	1	1	1	1	8	8	Bgh2|BLGH_02640,BghR1|BGHR1_11499,Bgt|EPQ64184.1,Ene|KHJ33166.1,GcC1|GcC1_182008,GcM1|GcM1_238093,OnM2|OnM2_057012,GcM3|GcM3_167004
OG0000962	Core-1	1	1	1	1	1	1	1	1	8	8	Bgh2|BLGH_05589,BghR1|BGHR1_10698,Bgt|EPQ62457.1,Ene|KHJ33746.1,GcC1|GcC1_223033,GcM1|GcM1_216056,OnM2|OnM2_018060,GcM3|GcM3_183051
OG0000963	Core-1	1	1	1	1	1	1	1	1	8	8	Bgh2|BLGH_00902,BghR1|BGHR1_15549,Bgt|EPQ64999.1,Ene|KHJ31990.1,GcC1|GcC1_207018,GcM1|GcM1_239014,OnM2|OnM2_029013,GcM3|GcM3_161009
OG0000964	Core-1	1	1	1	1	1	1	1	1	8	8	Bgh2|BLGH_03867,BghR1|BGHR1_10381,Bgt|EPQ65555.1,Ene|KHJ32567.1,GcC1|GcC1_172009,GcM1|GcM1_225016,OnM2|OnM2_023028,GcM3|GcM3_066011
OG0000965	Core-1	1	1	1	1	1	1	1	1	8	8	Bgh2|BLGH_02515,BghR1|BGHR1_12899,Bgt|EPQ65465.1,Ene|KHJ32108.1,GcC1|GcC1_115015,GcM1|GcM1_210007,OnM2|OnM2_036011,GcM3|GcM3_135012
OG0000966	Core-1	1	1	1	1	1	1	1	1	8	8	Bgh2|BLGH_01157,BghR1|BGHR1_15293,Bgt|EPQ67046.1,Ene|KHJ30237.1,GcC1|GcC1_200043,GcM1|GcM1_233034,OnM2|OnM2_078036,GcM3|GcM3_182008
OG0000967	Core-1	1	1	1	1	1	1	1	1	8	8	Bgh2|BLGH_01763,BghR1|BGHR1_11981,Bgt|EPQ67026.1,Ene|KHJ34478.1,GcC1|GcC1_212001,GcM1|GcM1_244108,OnM2|OnM2_089033,GcM3|GcM3_011030
OG0000968	Core-1	1	1	1	1	1	1	1	1	8	8	Bgh2|BLGH_05093,BghR1|BGHR1_13363,Bgt|EPQ62902.1,Ene|KHJ30883.1,GcC1|GcC1_109006,GcM1|GcM1_242104,OnM2|OnM2_024041,GcM3|GcM3_205025
OG0000969	Core-1	1	1	1	1	1	1	1	1	8	8	Bgh2|BLGH_02990,BghR1|BGHR1_10464,Bgt|EPQ67119.1,Ene|KHJ33035.1,GcC1|GcC1_188016,GcM1|GcM1_249002,OnM2|OnM2_085001,GcM3|GcM3_189008
OG0000970	Core-1	1	1	1	1	1	1	1	1	8	8	Bgh2|BLGH_04821,BghR1|BGHR1_10565,Bgt|EPQ65515.1,Ene|KHJ32127.1,GcC1|GcC1_066023,GcM1|GcM1_249036,OnM2|OnM2_052060,GcM3|GcM3_187030
OG0000971	Core-1	1	1	1	1	1	1	1	1	8	8	Bgh2|BLGH_03348,BghR1|BGHR1_10963,Bgt|EPQ65892.1,Ene|KHJ34017.1,GcC1|GcC1_057017,GcM1|GcM1_236091,OnM2|OnM2_094001,GcM3|GcM3_092018
OG0000972	Core-1	1	1	1	1	1	1	1	1	8	8	Bgh2|BLGH_06835,BghR1|BGHR1_17045,Bgt|EPQ62275.1,Ene|KHJ31530.1,GcC1|GcC1_147011,GcM1|GcM1_215022,OnM2|OnM2_022069,GcM3|GcM3_133018
OG0000973	Core-1	1	1	1	1	1	1	1	1	8	8	Bgh2|BLGH_00985,BghR1|BGHR1_15467,Bgt|EPQ62703.1,Ene|KHJ30779.1,GcC1|GcC1_067012,GcM1|GcM1_250182,OnM2|OnM2_061033,GcM3|GcM3_096009
OG0000974	Core-1	1	1	1	1	1	1	1	1	8	8	Bgh2|BLGH_03743,BghR1|BGHR1_10251,Bgt|EPQ62192.1,Ene|KHJ35718.1,GcC1|GcC1_206024,GcM1|GcM1_229041,OnM2|OnM2_060048,GcM3|GcM3_199046
OG0000975	Core-1	1	1	1	1	1	1	1	1	8	8	Bgh2|BLGH_06887,BghR1|BGHR1_17176,Bgt|EPQ63503.1,Ene|KHJ34939.1,GcC1|GcC1_013029,GcM1|GcM1_234029,OnM2|OnM2_058027,GcM3|GcM3_184011
OG0000976	Core-1	1	1	1	1	1	1	1	1	8	8	Bgh2|BLGH_05407,BghR1|BGHR1_13604,Bgt|EPQ65994.1,Ene|KHJ30317.1,GcC1|GcC1_016016,GcM1|GcM1_240022,OnM2|OnM2_070045,GcM3|GcM3_005005
OG0000977	Core-1	1	1	1	1	1	1	1	1	8	8	Bgh2|BLGH_03272,BghR1|BGHR1_10884,Bgt|EPQ67971.1,Ene|KHJ30898.1,GcC1|GcC1_039021,GcM1|GcM1_249108,OnM2|OnM2_094007,GcM3|GcM3_204004
OG0000978	Core-1	1	1	1	1	1	1	1	1	8	8	Bgh2|BLGH_04929,BghR1|BGHR1_10113,Bgt|EPQ65664.1,Ene|KHJ31186.1,GcC1|GcC1_177014,GcM1|GcM1_240038,OnM2|OnM2_017016,GcM3|GcM3_073016
OG0000979	Core-1	1	1	1	1	1	1	1	1	8	8	Bgh2|BLGH_05653,BghR1|BGHR1_10623,Bgt|EPQ64827.1,Ene|KHJ32488.1,GcC1|GcC1_068008,GcM1|GcM1_238012,OnM2|OnM2_022119,GcM3|GcM3_055028
OG0000980	Core-1	1	1	1	1	1	1	1	1	8	8	Bgh2|BLGH_00550,BghR1|BGHR1_15737,Bgt|EPQ65234.1,Ene|KHJ35944.1,GcC1|GcC1_130007,GcM1|GcM1_226013,OnM2|OnM2_101031,GcM3|GcM3_100012
OG0000981	Core-1	1	1	1	1	1	1	1	1	8	8	Bgh2|BLGH_00797,BghR1|BGHR1_10834,Bgt|EPQ62130.1,Ene|KHJ34849.1,GcC1|GcC1_173033,GcM1|GcM1_237131,OnM2|OnM2_042045,GcM3|GcM3_046003
OG0000982	Core-1	1	1	1	1	1	1	1	1	8	8	Bgh2|BLGH_01239,BghR1|BGHR1_14645,Bgt|EPQ64092.1,Ene|KHJ35251.1,GcC1|GcC1_117017,GcM1|GcM1_243104,OnM2|OnM2_017073,GcM3|GcM3_015037
OG0000983	Core-1	1	1	1	1	1	1	1	1	8	8	Bgh2|BLGH_06784,BghR1|BGHR1_14166,Bgt|EPQ66650.1,Ene|KHJ36217.1,GcC1|GcC1_030035,GcM1|GcM1_181014,OnM2|OnM2_046040,GcM3|GcM3_024043
OG0000984	Core-1	1	1	1	1	1	1	1	1	8	8	Bgh2|BLGH_03098,BghR1|BGHR1_11061,Bgt|EPQ67794.1,Ene|KHJ35153.1,GcC1|GcC1_184052,GcM1|GcM1_197034,OnM2|OnM2_093012,GcM3|GcM3_013048
OG0000985	Core-1	1	1	1	1	1	1	1	1	8	8	Bgh2|BLGH_06287,BghR1|BGHR1_14666,Bgt|EPQ65062.1,Ene|KHJ31059.1,GcC1|GcC1_000015,GcM1|GcM1_202032,OnM2|OnM2_063044,GcM3|GcM3_013046
OG0000986	Core-1	1	1	1	1	1	1	1	1	8	8	Bgh2|BLGH_06472,BghR1|BGHR1_11640,Bgt|EPQ62072.1,Ene|KHJ30854.1,GcC1|GcC1_148006,GcM1|GcM1_250197,OnM2|OnM2_078002,GcM3|GcM3_124003
OG0000987	Core-1	1	1	1	1	1	1	1	1	8	8	Bgh2|BLGH_03305,BghR1|BGHR1_10918,Bgt|EPQ65844.1,Ene|KHJ34784.1,GcC1|GcC1_196005,GcM1|GcM1_227019,OnM2|OnM2_090004,GcM3|GcM3_186014
OG0000988	Core-1	1	1	1	1	1	1	1	1	8	8	Bgh2|BLGH_03806,BghR1|BGHR1_10316,Bgt|EPQ67222.1,Ene|KHJ30764.1,GcC1|GcC1_105011,GcM1|GcM1_232050,OnM2|OnM2_103010,GcM3|GcM3_130011
OG0000989	Core-1	1	1	1	1	1	1	1	1	8	8	Bgh2|BLGH_02341,BghR1|BGHR1_12727,Bgt|EPQ64362.1,Ene|KHJ33902.1,GcC1|GcC1_092023,GcM1|GcM1_229012,OnM2|OnM2_061030,GcM3|GcM3_210041
OG0000990	Core-1	1	1	1	1	1	1	1	1	8	8	Bgh2|BLGH_01380,BghR1|BGHR1_12360,Bgt|EPQ62667.1,Ene|KHJ32866.1,GcC1|GcC1_031020,GcM1|GcM1_177011,OnM2|OnM2_097007,GcM3|GcM3_057016
OG0000991	Core-1	1	1	1	1	1	1	1	1	8	8	Bgh2|BLGH_04688,BghR1|BGHR1_13684,Bgt|EPQ67812.1,Ene|KHJ30100.1,GcC1|GcC1_015018,GcM1|GcM1_246063,OnM2|OnM2_024030,GcM3|GcM3_042013
OG0000992	Core-1	1	1	1	1	1	1	1	1	8	8	Bgh2|BLGH_02974,BghR1|BGHR1_10482,Bgt|EPQ67661.1,Ene|KHJ35298.1,GcC1|GcC1_035011,GcM1|GcM1_224018,OnM2|OnM2_065043,GcM3|GcM3_015012
OG0000993	Core-1	1	1	1	1	1	1	1	1	8	8	Bgh2|BLGH_04585,BghR1|BGHR1_16254,Bgt|EPQ66223.1,Ene|KHJ35224.1,GcC1|GcC1_222018,GcM1|GcM1_213037,OnM2|OnM2_038027,GcM3|GcM3_194031
OG0000994	Core-1	1	1	1	1	1	1	1	1	8	8	Bgh2|BLGH_01093,BghR1|BGHR1_15358,Bgt|EPQ65179.1,Ene|KHJ32250.1,GcC1|GcC1_009014,GcM1|GcM1_235106,OnM2|OnM2_087016,GcM3|GcM3_092005
OG0000995	Core-1	1	1	1	1	1	1	1	1	8	8	Bgh2|BLGH_03781,BghR1|BGHR1_10290,Bgt|EPQ67781.1,Ene|KHJ30251.1,GcC1|GcC1_038011,GcM1|GcM1_248210,OnM2|OnM2_102004,GcM3|GcM3_073013
OG0000996	Core-1	1	1	1	1	1	1	1	1	8	8	Bgh2|BLGH_03518,BghR1|BGHR1_13883,Bgt|EPQ66120.1,Ene|KHJ30345.1,GcC1|GcC1_183010,GcM1|GcM1_249064,OnM2|OnM2_060007,GcM3|GcM3_166001
OG0000997	Core-1	1	1	1	1	1	1	1	1	8	8	Bgh2|BLGH_06943,BghR1|BGHR1_14417,Bgt|EPQ62964.1,Ene|KHJ34288.1,GcC1|GcC1_032025,GcM1|GcM1_164004,OnM2|OnM2_025089,GcM3|GcM3_036035
OG0000998	Core-1	1	1	1	1	1	1	1	1	8	8	Bgh2|BLGH_06612,BghR1|BGHR1_16200,Bgt|EPQ62863.1,Ene|KHJ33718.1,GcC1|GcC1_170005,GcM1|GcM1_249024,OnM2|OnM2_047026,GcM3|GcM3_199002
OG0000999	Core-1	1	1	1	1	1	1	1	1	8	8	Bgh2|BLGH_04179,BghR1|BGHR1_15057,Bgt|EPQ62039.1,Ene|KHJ32577.1,GcC1|GcC1_021027,GcM1|GcM1_250121,OnM2|OnM2_028054,GcM3|GcM3_053031
OG0001000	Core-1	1	1	1	1	1	1	1	1	8	8	Bgh2|BLGH_00335,BghR1|BGHR1_16871,Bgt|EPQ66780.1,Ene|KHJ32924.1,GcC1|GcC1_006037,GcM1|GcM1_241059,OnM2|OnM2_108014,GcM3|GcM3_218008
OG0001001	Core-1	1	1	1	1	1	1	1	1	8	8	Bgh2|BLGH_00663,BghR1|BGHR1_14096,Bgt|EPQ66213.1,Ene|KHJ35245.1,GcC1|GcC1_112001,GcM1|GcM1_250107,OnM2|OnM2_034079,GcM3|GcM3_025013
OG0001002	Core-1	1	1	1	1	1	1	1	1	8	8	Bgh2|BLGH_03811,BghR1|BGHR1_10320,Bgt|EPQ63692.1,Ene|KHJ32891.1,GcC1|GcC1_022010,GcM1|GcM1_238087,OnM2|OnM2_070024,GcM3|GcM3_136007
OG0001003	Core-1	1	1	1	1	1	1	1	1	8	8	Bgh2|BLGH_04474,BghR1|BGHR1_16367,Bgt|EPQ66716.1,Ene|KHJ33180.1,GcC1|GcC1_219009,GcM1|GcM1_240102,OnM2|OnM2_027082,GcM3|GcM3_055012
OG0001004	Core-1	1	1	1	1	1	1	1	1	8	8	Bgh2|BLGH_04292,BghR1|BGHR1_14943,Bgt|EPQ61851.1,Ene|KHJ33297.1,GcC1|GcC1_224019,GcM1|GcM1_206036,OnM2|OnM2_044007,GcM3|GcM3_078037
OG0001005	Core-1	1	1	1	1	1	1	1	1	8	8	Bgh2|BLGH_06340,BghR1|BGHR1_14371,Bgt|EPQ64540.1,Ene|KHJ32503.1,GcC1|GcC1_197006,GcM1|GcM1_239058,OnM2|OnM2_022034,GcM3|GcM3_188012
OG0001006	Core-1	1	1	1	1	1	1	1	1	8	8	Bgh2|BLGH_03316,BghR1|BGHR1_10930,Bgt|EPQ65851.1,Ene|KHJ34132.1,GcC1|GcC1_028007,GcM1|GcM1_245015,OnM2|OnM2_068003,GcM3|GcM3_000001
OG0001007	Core-1	1	1	1	1	1	1	1	1	8	8	Bgh2|BLGH_02326,BghR1|BGHR1_12712,Bgt|EPQ64353.1,Ene|KHJ33382.1,GcC1|GcC1_192022,GcM1|GcM1_235118,OnM2|OnM2_099028,GcM3|GcM3_213016
OG0001008	Core-1	1	1	1	1	1	1	1	1	8	8	Bgh2|BLGH_01485,BghR1|BGHR1_12259,Bgt|EPQ66369.1,Ene|KHJ33661.1,GcC1|GcC1_142007,GcM1|GcM1_238134,OnM2|OnM2_072013,GcM3|GcM3_021025
OG0001009	Core-1	1	1	1	1	1	1	1	1	8	8	Bgh2|BLGH_01517,BghR1|BGHR1_12226,Bgt|EPQ66351.1,Ene|KHJ31146.1,GcC1|GcC1_010002,GcM1|GcM1_245027,OnM2|OnM2_076008,GcM3|GcM3_053015
OG0001010	Core-1	1	1	1	1	1	1	1	1	8	8	Bgh2|BLGH_02888,BghR1|BGHR1_13264,Bgt|EPQ65140.1,Ene|KHJ35361.1,GcC1|GcC1_191023,GcM1|GcM1_227001,OnM2|OnM2_071019,GcM3|GcM3_040021
OG0001011	Core-1	1	1	1	1	1	1	1	1	8	8	Bgh2|BLGH_04203,BghR1|BGHR1_15033,Bgt|EPQ63682.1,Ene|KHJ31810.1,GcC1|GcC1_187043,GcM1|GcM1_218059,OnM2|OnM2_047055,GcM3|GcM3_173007
OG0001012	Core-1	1	1	1	1	1	1	1	1	8	8	Bgh2|BLGH_04942,BghR1|BGHR1_10100,Bgt|EPQ65678.1,Ene|KHJ34037.1,GcC1|GcC1_033009,GcM1|GcM1_248111,OnM2|OnM2_039069,GcM3|GcM3_175006
OG0001013	Core-1	1	1	1	1	1	1	1	1	8	8	Bgh2|BLGH_02123,BghR1|BGHR1_12509,Bgt|EPQ61952.1,Ene|KHJ31416.1,GcC1|GcC1_083006,GcM1|GcM1_249056,OnM2|OnM2_020024,GcM3|GcM3_124006
OG0001014	Core-1	1	1	1	1	1	1	1	1	8	8	Bgh2|BLGH_02192,BghR1|BGHR1_12576,Bgt|EPQ63924.1,Ene|KHJ30954.1,GcC1|GcC1_212008,GcM1|GcM1_233095,OnM2|OnM2_041045,GcM3|GcM3_012028
OG0001015	Core-1	1	1	1	1	1	1	1	1	8	8	Bgh2|BLGH_02094,BghR1|BGHR1_12479,Bgt|EPQ61960.1,Ene|KHJ31202.1,GcC1|GcC1_155009,GcM1|GcM1_250029b,OnM2|OnM2_013009,GcM3|GcM3_201018
OG0001016	Core-1	1	1	1	1	1	1	1	1	8	8	Bgh2|BLGH_00187,BghR1|BGHR1_16722,Bgt|EPQ63241.1,Ene|KHJ35278.1,GcC1|GcC1_139002,GcM1|GcM1_240093,OnM2|OnM2_045065,GcM3|GcM3_195003
OG0001017	Core-1	1	1	1	1	1	1	1	1	8	8	Bgh2|BLGH_05749,BghR1|BGHR1_16143,Bgt|EPQ63306.1,Ene|KHJ30525.1,GcC1|GcC1_214023,GcM1|GcM1_216055,OnM2|OnM2_077026,GcM3|GcM3_062019
OG0001018	Core-1	1	1	1	1	1	1	1	1	8	8	Bgh2|BLGH_06450,BghR1|BGHR1_11662,Bgt|EPQ62087.1,Ene|KHJ32124.1,GcC1|GcC1_186004,GcM1|GcM1_247221,OnM2|OnM2_070037,GcM3|GcM3_190038
OG0001019	Core-1	1	1	1	1	1	1	1	1	8	8	Bgh2|BLGH_00496,BghR1|BGHR1_15681,Bgt|EPQ62795.1,Ene|KHJ33188.1,GcC1|GcC1_038026,GcM1|GcM1_233004,OnM2|OnM2_051058,GcM3|GcM3_078022
OG0001020	Core-1	1	1	1	1	1	1	1	1	8	8	Bgh2|BLGH_04689,BghR1|BGHR1_13683,Bgt|EPQ67813.1,Ene|KHJ30302.1,GcC1|GcC1_015019,GcM1|GcM1_246064,OnM2|OnM2_024031,GcM3|GcM3_042014
OG0001021	Core-1	1	1	1	1	1	1	1	1	8	8	Bgh2|BLGH_03193,BghR1|BGHR1_11603,Bgt|EPQ62032.1,Ene|KHJ34766.1,GcC1|GcC1_205025,GcM1|GcM1_211025,OnM2|OnM2_026071,GcM3|GcM3_166016
OG0001022	Core-1	1	1	1	1	1	1	1	1	8	8	Bgh2|BLGH_06775,BghR1|BGHR1_14157,Bgt|EPQ66660.1,Ene|KHJ32795.1,GcC1|GcC1_173007,GcM1|GcM1_250245,OnM2|OnM2_001007,GcM3|GcM3_188006
OG0001023	Core-1	1	1	1	1	1	1	1	1	8	8	Bgh2|BLGH_04522,BghR1|BGHR1_16317,Bgt|EPQ66985.1,Ene|KHJ36207.1,GcC1|GcC1_204025,GcM1|GcM1_212052,OnM2|OnM2_099032,GcM3|GcM3_214029
OG0001024	Core-1	1	1	1	1	1	1	1	1	8	8	Bgh2|BLGH_05024,BghR1|BGHR1_10010,Bgt|EPQ64161.1,Ene|KHJ32551.1,GcC1|GcC1_001005,GcM1|GcM1_171004,OnM2|OnM2_043059,GcM3|GcM3_004001
OG0001025	Core-1	1	1	1	1	1	1	1	1	8	8	Bgh2|BLGH_06970,BghR1|BGHR1_15203,Bgt|EPQ63048.1,Ene|KHJ30995.1,GcC1|GcC1_028028,GcM1|GcM1_223042,OnM2|OnM2_022048,GcM3|GcM3_001023
OG0001026	Core-1	1	1	1	1	1	1	1	1	8	8	Bgh2|BLGH_05013,BghR1|BGHR1_10021,Bgt|EPQ67281.1,Ene|KHJ34117.1,GcC1|GcC1_225010,GcM1|GcM1_232006,OnM2|OnM2_082017,GcM3|GcM3_086014
OG0001027	Core-1	1	1	1	1	1	1	1	1	8	8	Bgh2|BLGH_04799,BghR1|BGHR1_10541,Bgt|EPQ62995.1,Ene|KHJ34202.1,GcC1|GcC1_155015,GcM1|GcM1_239021,OnM2|OnM2_088003,GcM3|GcM3_214014
OG0001028	Core-1	1	1	1	1	1	1	1	1	8	8	Bgh2|BLGH_02421,BghR1|BGHR1_12807,Bgt|EPQ62100.1,Ene|KHJ32939.1,GcC1|GcC1_209002,GcM1|GcM1_250100,OnM2|OnM2_044029,GcM3|GcM3_202009
OG0001029	Core-1	1	1	1	1	1	1	1	1	8	8	Bgh2|BLGH_00781,BghR1|BGHR1_10818,Bgt|EPQ62144.1,Ene|KHJ30678.1,GcC1|GcC1_016026,GcM1|GcM1_218054,OnM2|OnM2_017038,GcM3|GcM3_079013
OG0001030	Core-1	1	1	1	1	1	1	1	1	8	8	Bgh2|BLGH_04361,BghR1|BGHR1_14877,Bgt|EPQ64857.1,Ene|KHJ31744.1,GcC1|GcC1_131009,GcM1|GcM1_197012,OnM2|OnM2_044014,GcM3|GcM3_154007
OG0001031	L-Core	1	1	1	0	1	1	1	2	8	7	Bgh2|BLGH_04922,BghR1|BGHR1_10120,Bgt|EPQ64604.1,GcC1|GcC1_219012,GcM1|GcM1_200022,OnM2|OnM2_064010,GcM3|GcM3_088028,GcM3|GcM3_088029
OG0001032	Core-1	1	1	1	1	1	1	1	1	8	8	Bgh2|BLGH_04805,BghR1|BGHR1_10548,Bgt|EPQ62989.1,Ene|KHJ31652.1,GcC1|GcC1_142004,GcM1|GcM1_207039,OnM2|OnM2_028032,GcM3|GcM3_101020
OG0001033	Core-1	1	1	1	1	1	1	1	1	8	8	Bgh2|BLGH_05892,BghR1|BGHR1_16006,Bgt|EPQ62586.1,Ene|KHJ32711.1,GcC1|GcC1_068001,GcM1|GcM1_249012,OnM2|OnM2_020071,GcM3|GcM3_087003
OG0001034	Core-1	1	1	1	1	1	1	1	1	8	8	Bgh2|BLGH_03005,BghR1|BGHR1_10446,Bgt|EPQ67510.1,Ene|KHJ32324.1,GcC1|GcC1_041014,GcM1|GcM1_195030,OnM2|OnM2_019034,GcM3|GcM3_028032
OG0001035	Core-1	1	1	1	1	1	1	1	1	8	8	Bgh2|BLGH_01767,BghR1|BGHR1_11977,Bgt|EPQ67022.1,Ene|KHJ32914.1,GcC1|GcC1_025023,GcM1|GcM1_226072,OnM2|OnM2_071006,GcM3|GcM3_114009
OG0001036	Core-1	1	1	1	1	1	1	1	1	8	8	Bgh2|BLGH_00094,BghR1|BGHR1_16626,Bgt|EPQ65823.1,Ene|KHJ36089.1,GcC1|GcC1_169004,GcM1|GcM1_226001,OnM2|OnM2_040004,GcM3|GcM3_047004
OG0001037	Core-1	1	1	1	1	1	1	1	1	8	8	Bgh2|BLGH_02120,BghR1|BGHR1_12506,Bgt|EPQ61950.1,Ene|KHJ36042.1,GcC1|GcC1_006006,GcM1|GcM1_249092,OnM2|OnM2_040024,GcM3|GcM3_072006
OG0001038	Core-1	1	1	1	1	1	1	1	1	8	8	Bgh2|BLGH_00249,BghR1|BGHR1_16785,Bgt|EPQ63201.1,Ene|KHJ32468.1,GcC1|GcC1_027001,GcM1|GcM1_250270,OnM2|OnM2_032012,GcM3|GcM3_077010
OG0001039	Core-1	1	1	1	1	1	1	1	1	8	8	Bgh2|BLGH_04654,BghR1|BGHR1_13717,Bgt|EPQ64143.1,Ene|KHJ31522.1,GcC1|GcC1_071008,GcM1|GcM1_241069,OnM2|OnM2_037021,GcM3|GcM3_194015
OG0001040	Core-1	1	1	1	1	1	1	1	1	8	8	Bgh2|BLGH_03036,BghR1|BGHR1_11129,Bgt|EPQ63360.1,Ene|KHJ34133.1,GcC1|GcC1_064009,GcM1|GcM1_226088,OnM2|OnM2_039025,GcM3|GcM3_058012
OG0001041	Core-1	1	1	1	1	1	1	1	1	8	8	Bgh2|BLGH_04310,BghR1|BGHR1_14925,Bgt|EPQ67575.1,Ene|KHJ36242.1,GcC1|GcC1_098024,GcM1|GcM1_235085,OnM2|OnM2_074001,GcM3|GcM3_213023
OG0001042	Core-1	1	1	1	1	1	1	1	1	8	8	Bgh2|BLGH_03764,BghR1|BGHR1_10272,Bgt|EPQ61822.1,Ene|KHJ35181.1,GcC1|GcC1_050018,GcM1|GcM1_190012,OnM2|OnM2_094047,GcM3|GcM3_126009
OG0001043	Core-1	1	1	1	1	1	1	1	1	8	8	Bgh2|BLGH_00300,BghR1|BGHR1_16836,Bgt|EPQ62543.1,Ene|KHJ36347.1,GcC1|GcC1_016033,GcM1|GcM1_237127,OnM2|OnM2_036024,GcM3|GcM3_195024
OG0001044	Core-1	1	1	1	1	1	1	1	1	8	8	Bgh2|BLGH_01909,BghR1|BGHR1_11836,Bgt|EPQ63866.1,Ene|KHJ36151.1,GcC1|GcC1_219030,GcM1|GcM1_230001,OnM2|OnM2_046052,GcM3|GcM3_204027
OG0001045	Core-1	1	1	1	1	1	1	1	1	8	8	Bgh2|BLGH_00822,BghR1|BGHR1_10859,Bgt|EPQ66702.1,Ene|KHJ33673.1,GcC1|GcC1_147014,GcM1|GcM1_223041,OnM2|OnM2_059039,GcM3|GcM3_040017
OG0001046	Core-1	1	1	1	1	1	1	1	1	8	8	Bgh2|BLGH_03205,BghR1|BGHR1_11592,Bgt|EPQ63753.1,Ene|KHJ34920.1,GcC1|GcC1_214050,GcM1|GcM1_198001,OnM2|OnM2_060039,GcM3|GcM3_039018
OG0001047	Core-1	1	1	1	1	1	1	1	1	8	8	Bgh2|BLGH_03330,BghR1|BGHR1_10945,Bgt|EPQ65864.1,Ene|KHJ30774.1,GcC1|GcC1_042012,GcM1|GcM1_239095,OnM2|OnM2_077021,GcM3|GcM3_097005
OG0001048	Core-1	1	1	1	1	1	1	1	1	8	8	Bgh2|BLGH_02223,BghR1|BGHR1_12607,Bgt|EPQ67331.1,Ene|KHJ34308.1,GcC1|GcC1_093009,GcM1|GcM1_192020,OnM2|OnM2_107007,GcM3|GcM3_193023
OG0001049	Core-1	1	1	1	1	1	1	1	1	8	8	Bgh2|BLGH_03909,BghR1|BGHR1_10422,Bgt|EPQ67517.1,Ene|KHJ30788.1,GcC1|GcC1_069011,GcM1|GcM1_245099,OnM2|OnM2_081015,GcM3|GcM3_200026
OG0001050	Core-1	1	1	1	1	1	1	1	1	8	8	Bgh2|BLGH_03651,BghR1|BGHR1_14214,Bgt|EPQ63112.1,Ene|KHJ34631.1,GcC1|GcC1_045025,GcM1|GcM1_215012,OnM2|OnM2_034022,GcM3|GcM3_116010
OG0001051	Core-1	1	1	1	1	1	1	1	1	8	8	Bgh2|BLGH_02556,BghR1|BGHR1_12940,Bgt|EPQ65425.1,Ene|KHJ31945.1,GcC1|GcC1_011003,GcM1|GcM1_246112,OnM2|OnM2_108016,GcM3|GcM3_058002
OG0001052	Core-1	1	1	1	1	1	1	1	1	8	8	Bgh2|BLGH_02522,BghR1|BGHR1_12906,Bgt|EPQ65464.1,Ene|KHJ34240.1,GcC1|GcC1_082031,GcM1|GcM1_198044,OnM2|OnM2_018007,GcM3|GcM3_218026
OG0001053	Core-1	1	1	1	1	1	1	1	1	8	8	Bgh2|BLGH_01295,BghR1|BGHR1_14588,Bgt|EPQ66178.1,Ene|KHJ34588.1,GcC1|GcC1_011016,GcM1|GcM1_244042,OnM2|OnM2_060029,GcM3|GcM3_208033
OG0001054	Core-1	1	1	1	1	1	1	1	1	8	8	Bgh2|BLGH_06716,BghR1|BGHR1_17086,Bgt|EPQ61888.1,Ene|KHJ31431.1,GcC1|GcC1_098023,GcM1|GcM1_228078,OnM2|OnM2_015064,GcM3|GcM3_183036
OG0001055	Core-1	1	1	1	1	1	1	1	1	8	8	Bgh2|BLGH_02755,BghR1|BGHR1_13131,Bgt|EPQ67162.1,Ene|KHJ33804.1,GcC1|GcC1_017027,GcM1|GcM1_216050,OnM2|OnM2_073053,GcM3|GcM3_150006
OG0001056	Core-1	1	1	1	1	1	1	1	1	8	8	Bgh2|BLGH_02068,BghR1|BGHR1_12451,Bgt|EPQ61592.1,Ene|KHJ30881.1,GcC1|GcC1_019019,GcM1|GcM1_247219,OnM2|OnM2_035065,GcM3|GcM3_211006
OG0001057	Core-1	1	1	1	1	1	1	1	1	8	8	Bgh2|BLGH_04912,BghR1|BGHR1_10130,Bgt|EPQ64609.1,Ene|KHJ34196.1,GcC1|GcC1_005014,GcM1|GcM1_244160,OnM2|OnM2_078005,GcM3|GcM3_015010
OG0001058	Core-1	1	1	1	1	1	1	1	1	8	8	Bgh2|BLGH_03793,BghR1|BGHR1_10302,Bgt|EPQ62217.1,Ene|KHJ33184.1,GcC1|GcC1_012003,GcM1|GcM1_250129,OnM2|OnM2_079001,GcM3|GcM3_192003
OG0001059	Core-1	1	1	1	1	1	1	1	1	8	8	Bgh2|BLGH_03983,BghR1|BGHR1_13061,Bgt|EPQ61511.1,Ene|KHJ34726.1,GcC1|GcC1_184042,GcM1|GcM1_221011,OnM2|OnM2_003011,GcM3|GcM3_183055
OG0001060	Core-1	1	1	1	1	1	1	1	1	8	8	Bgh2|BLGH_01875,BghR1|BGHR1_11870,Bgt|EPQ67187.1,Ene|KHJ33776.1,GcC1|GcC1_176014,GcM1|GcM1_249277,OnM2|OnM2_048031,GcM3|GcM3_031004
OG0001061	Core-1	1	1	1	1	1	1	1	1	8	8	Bgh2|BLGH_06073,BghR1|BGHR1_14306,Bgt|EPQ64557.1,Ene|KHJ34181.1,GcC1|GcC1_087005,GcM1|GcM1_246036,OnM2|OnM2_064060,GcM3|GcM3_009021
OG0001062	Core-1	1	1	1	1	1	1	1	1	8	8	Bgh2|BLGH_04238,BghR1|BGHR1_14997,Bgt|EPQ64736.1,Ene|KHJ30910.1,GcC1|GcC1_195041,GcM1|GcM1_235076,OnM2|OnM2_031002,GcM3|GcM3_181035
OG0001063	Core-1	1	1	1	1	1	1	1	1	8	8	Bgh2|BLGH_01426,BghR1|BGHR1_12318,Bgt|EPQ64957.1,Ene|KHJ34834.1,GcC1|GcC1_038020,GcM1|GcM1_234062,OnM2|OnM2_029004,GcM3|GcM3_000030
OG0001064	Core-1	1	1	1	1	1	1	1	1	8	8	Bgh2|BLGH_05195,BghR1|BGHR1_14765,Bgt|EPQ66309.1,Ene|KHJ33056.1,GcC1|GcC1_033002,GcM1|GcM1_250263,OnM2|OnM2_013005,GcM3|GcM3_002004
OG0001065	Core-1	1	1	1	1	1	1	1	1	8	8	Bgh2|BLGH_04540,BghR1|BGHR1_16299,Bgt|EPQ66999.1,Ene|KHJ33048.1,GcC1|GcC1_019008,GcM1|GcM1_246126,OnM2|OnM2_040029,GcM3|GcM3_192008
OG0001066	Core-1	1	1	1	1	1	1	1	1	8	8	Bgh2|BLGH_04848,BghR1|BGHR1_10196,Bgt|EPQ66283.1,Ene|KHJ34788.1,GcC1|GcC1_201021,GcM1|GcM1_237020,OnM2|OnM2_010007,GcM3|GcM3_120007
OG0001067	Core-1	1	1	1	1	1	1	1	1	8	8	Bgh2|BLGH_02178,BghR1|BGHR1_12561,Bgt|EPQ63931.1,Ene|KHJ31847.1,GcC1|GcC1_013025,GcM1|GcM1_236120,OnM2|OnM2_093020,GcM3|GcM3_086011
OG0001068	Core-1	1	1	1	1	1	1	1	1	8	8	Bgh2|BLGH_05310,BghR1|BGHR1_11218,Bgt|EPQ64800.1,Ene|KHJ30850.1,GcC1|GcC1_107005,GcM1|GcM1_229065,OnM2|OnM2_017081,GcM3|GcM3_013027
OG0001069	L-Core	1	1	2	0	1	1	1	1	8	7	Bgh2|BLGH_03956,BghR1|BGHR1_13088,Bgt|EPQ61515.1,Bgt|EPQ61516.1,GcC1|GcC1_188044,GcM1|GcM1_219051,OnM2|OnM2_054069,GcM3|GcM3_044015
OG0001070	Core-1	1	1	1	1	1	1	1	1	8	8	Bgh2|BLGH_00089,BghR1|BGHR1_16621,Bgt|EPQ65808.1,Ene|KHJ33304.1,GcC1|GcC1_219014,GcM1|GcM1_248183,OnM2|OnM2_064026,GcM3|GcM3_107002
OG0001071	Core-1	1	1	1	1	1	1	1	1	8	8	Bgh2|BLGH_01952,BghR1|BGHR1_11791,Bgt|EPQ63473.1,Ene|KHJ33476.1,GcC1|GcC1_179032,GcM1|GcM1_218063,OnM2|OnM2_057015,GcM3|GcM3_079015
OG0001072	Core-1	1	1	1	1	1	1	1	1	8	8	Bgh2|BLGH_04354,BghR1|BGHR1_14884,Bgt|EPQ64880.1,Ene|KHJ33848.1,GcC1|GcC1_025006,GcM1|GcM1_248015,OnM2|OnM2_044015,GcM3|GcM3_094005
OG0001073	Core-1	1	1	1	1	1	1	1	1	8	8	Bgh2|BLGH_02856,BghR1|BGHR1_13232,Bgt|EPQ63017.1,Ene|KHJ31254.1,GcC1|GcC1_173015,GcM1|GcM1_234088,OnM2|OnM2_077004,GcM3|GcM3_161006
OG0001074	Core-1	1	1	1	1	1	1	1	1	8	8	Bgh2|BLGH_01174,BghR1|BGHR1_15274,Bgt|EPQ67093.1,Ene|KHJ31713.1,GcC1|GcC1_220011,GcM1|GcM1_242064,OnM2|OnM2_053017,GcM3|GcM3_003001
OG0001075	Core-1	1	1	1	1	1	1	1	1	8	8	Bgh2|BLGH_05124,BghR1|BGHR1_13331,Bgt|EPQ64057.1,Ene|KHJ33558.1,GcC1|GcC1_094032,GcM1|GcM1_214027,OnM2|OnM2_032036,GcM3|GcM3_074009
OG0001076	Core-1	1	1	1	1	1	1	1	1	8	8	Bgh2|BLGH_04870,BghR1|BGHR1_10172,Bgt|EPQ66537.1,Ene|KHJ33105.1,GcC1|GcC1_171010,GcM1|GcM1_241091,OnM2|OnM2_044073,GcM3|GcM3_183040
OG0001077	Core-1	1	1	1	1	1	1	1	1	8	8	Bgh2|BLGH_02057,BghR1|BGHR1_12440,Bgt|EPQ61583.1,Ene|KHJ30176.1,GcC1|GcC1_140009,GcM1|GcM1_241123,OnM2|OnM2_026074,GcM3|GcM3_058015
OG0001078	Core-1	1	1	1	1	1	1	1	1	8	8	Bgh2|BLGH_02881,BghR1|BGHR1_13257,Bgt|EPQ65133.1,Ene|KHJ34854.1,GcC1|GcC1_219023,GcM1|GcM1_241028,OnM2|OnM2_058042,GcM3|GcM3_133001
OG0001079	Core-1	1	1	1	1	1	1	1	1	8	8	Bgh2|BLGH_04086,BghR1|BGHR1_15149,Bgt|EPQ63071.1,Ene|KHJ35549.1,GcC1|GcC1_002027,GcM1|GcM1_217027,OnM2|OnM2_055033,GcM3|GcM3_005034
OG0001080	Core-1	1	1	1	1	1	1	1	1	8	8	Bgh2|BLGH_04104,BghR1|BGHR1_15130,Bgt|EPQ63089.1,Ene|KHJ36086.1,GcC1|GcC1_013023,GcM1|GcM1_234094,OnM2|OnM2_082007,GcM3|GcM3_059014
OG0001081	Core-1	1	1	1	1	1	1	1	1	8	8	Bgh2|BLGH_00488,BghR1|BGHR1_15673,Bgt|EPQ62799.1,Ene|KHJ34445.1,GcC1|GcC1_112003,GcM1|GcM1_242006,OnM2|OnM2_088022,GcM3|GcM3_097010
OG0001082	Core-1	1	1	1	1	1	1	1	1	8	8	Bgh2|BLGH_03876,BghR1|BGHR1_10391,Bgt|EPQ65562.1,Ene|KHJ36003.1,GcC1|GcC1_203038,GcM1|GcM1_175007,OnM2|OnM2_073061,GcM3|GcM3_068015
OG0001083	Core-1	1	1	1	1	1	1	1	1	8	8	Bgh2|BLGH_06463,BghR1|BGHR1_11649,Bgt|EPQ62078.1,Ene|KHJ31686.1,GcC1|GcC1_017001,GcM1|GcM1_230096,OnM2|OnM2_036058,GcM3|GcM3_202007
OG0001084	Core-1	1	1	1	1	1	1	1	1	8	8	Bgh2|BLGH_04006,BghR1|BGHR1_13038,Bgt|EPQ65290.1,Ene|KHJ32221.1,GcC1|GcC1_034015,GcM1|GcM1_243091,OnM2|OnM2_096032,GcM3|GcM3_006025
OG0001085	Core-1	1	1	1	1	1	1	1	1	8	8	Bgh2|BLGH_03817,BghR1|BGHR1_10326,Bgt|EPQ63687.1,Ene|KHJ35892.1,GcC1|GcC1_009016,GcM1|GcM1_224042,OnM2|OnM2_031051,GcM3|GcM3_209011
OG0001086	Core-1	1	1	1	1	1	1	1	1	8	8	Bgh2|BLGH_01902,BghR1|BGHR1_11843,Bgt|EPQ67447.1,Ene|KHJ33205.1,GcC1|GcC1_179029,GcM1|GcM1_225068,OnM2|OnM2_088046,GcM3|GcM3_177007
OG0001087	Core-1	1	1	1	1	1	1	1	1	8	8	Bgh2|BLGH_05554,BghR1|BGHR1_13454,Bgt|EPQ67300.1,Ene|KHJ33543.1,GcC1|GcC1_216026,GcM1|GcM1_121011,OnM2|OnM2_078034,GcM3|GcM3_197013
OG0001088	Core-1	1	1	1	1	1	1	1	1	8	8	Bgh2|BLGH_05915,BghR1|BGHR1_16030,Bgt|EPQ62156.1,Ene|KHJ36420.1,GcC1|GcC1_128015,GcM1|GcM1_196038,OnM2|OnM2_102017,GcM3|GcM3_223001
OG0001089	Core-1	1	1	1	1	1	1	1	1	8	8	Bgh2|BLGH_00652,BghR1|BGHR1_15839,Bgt|EPQ67060.1,Ene|KHJ33881.1,GcC1|GcC1_225027,GcM1|GcM1_240034,OnM2|OnM2_009009,GcM3|GcM3_162004
OG0001090	Core-1	1	1	1	1	1	1	1	1	8	8	Bgh2|BLGH_04276,BghR1|BGHR1_14959,Bgt|EPQ66743.1,Ene|KHJ31602.1,GcC1|GcC1_043025,GcM1|GcM1_180015,OnM2|OnM2_093030,GcM3|GcM3_145009
OG0001091	Core-1	1	1	1	1	1	1	1	1	8	8	Bgh2|BLGH_01261,BghR1|BGHR1_14623,Bgt|EPQ63627.1,Ene|KHJ31760.1,GcC1|GcC1_187013,GcM1|GcM1_244086,OnM2|OnM2_027009,GcM3|GcM3_006010
OG0001092	Core-1	1	1	1	1	1	1	1	1	8	8	Bgh2|BLGH_01830,BghR1|BGHR1_11917,Bgt|EPQ66950.1,Ene|KHJ34293.1,GcC1|GcC1_037007,GcM1|GcM1_248102,OnM2|OnM2_051002,GcM3|GcM3_088003
OG0001093	Core-1	1	1	1	1	1	1	1	1	8	8	Bgh2|BLGH_02264,BghR1|BGHR1_12647,Bgt|EPQ67218.1,Ene|KHJ33764.1,GcC1|GcC1_191021,GcM1|GcM1_230016,OnM2|OnM2_027015,GcM3|GcM3_170016
OG0001094	Core-1	1	1	1	1	1	1	1	1	8	8	Bgh2|BLGH_02462,BghR1|BGHR1_12849,Bgt|EPQ62381.1,Ene|KHJ34472.1,GcC1|GcC1_043011,GcM1|GcM1_246054,OnM2|OnM2_037073,GcM3|GcM3_195020
OG0001095	Core-1	1	1	1	1	1	1	1	1	8	8	Bgh2|BLGH_00323,BghR1|BGHR1_16859,Bgt|EPQ66788.1,Ene|KHJ36346.1,GcC1|GcC1_128016,GcM1|GcM1_230052,OnM2|OnM2_104007,GcM3|GcM3_132014
OG0001096	Core-1	1	1	1	1	1	1	1	1	8	8	Bgh2|BLGH_03257,BghR1|BGHR1_10869,Bgt|EPQ66430.1,Ene|KHJ34832.1,GcC1|GcC1_181022,GcM1|GcM1_244025,OnM2|OnM2_043082,GcM3|GcM3_217009
OG0001097	Core-1	1	1	1	1	1	1	1	1	8	8	Bgh2|BLGH_05110,BghR1|BGHR1_13346,Bgt|EPQ67587.1,Ene|KHJ36249.1,GcC1|GcC1_173010,GcM1|GcM1_239133,OnM2|OnM2_094031,GcM3|GcM3_185013
OG0001098	Core-1	1	1	1	1	1	1	1	1	8	8	Bgh2|BLGH_02154,BghR1|BGHR1_12537,Bgt|EPQ65997.1,Ene|KHJ33219.1,GcC1|GcC1_094022,GcM1|GcM1_241094,OnM2|OnM2_017028,GcM3|GcM3_035014
OG0001099	Core-1	1	1	1	1	1	1	1	1	8	8	Bgh2|BLGH_06518,BghR1|BGHR1_15909,Bgt|EPQ62928.1,Ene|KHJ33178.1,GcC1|GcC1_189024,GcM1|GcM1_188020,OnM2|OnM2_076042,GcM3|GcM3_024051
OG0001100	Core-1	1	1	1	1	1	1	1	1	8	8	Bgh2|BLGH_00340,BghR1|BGHR1_16876,Bgt|EPQ67150.1,Ene|KHJ34410.1,GcC1|GcC1_090005,GcM1|GcM1_241017,OnM2|OnM2_094015,GcM3|GcM3_052009
OG0001101	Core-1	1	1	1	1	1	1	1	1	8	8	Bgh2|BLGH_04493,BghR1|BGHR1_16346,Bgt|EPQ67953.1,Ene|KHJ32439.1,GcC1|GcC1_078006,GcM1|GcM1_244109,OnM2|OnM2_045055,GcM3|GcM3_200031
OG0001102	Core-1	1	1	1	1	1	1	1	1	8	8	Bgh2|BLGH_05282,BghR1|BGHR1_11190,Bgt|EPQ64776.1,Ene|KHJ36384.1,GcC1|GcC1_071005,GcM1|GcM1_243003,OnM2|OnM2_063003,GcM3|GcM3_019008
OG0001103	Core-1	1	1	1	1	1	1	1	1	8	8	Bgh2|BLGH_02153,BghR1|BGHR1_12536,Bgt|EPQ66003.1,Ene|KHJ35445.1,GcC1|GcC1_017035,GcM1|GcM1_181004,OnM2|OnM2_071052,GcM3|GcM3_091021
OG0001104	Core-1	1	1	1	1	1	1	1	1	8	8	Bgh2|BLGH_04403,BghR1|BGHR1_16444,Bgt|EPQ64109.1,Ene|KHJ33465.1,GcC1|GcC1_184020,GcM1|GcM1_235093,OnM2|OnM2_061015,GcM3|GcM3_207010
OG0001105	Core-1	1	1	1	1	1	1	1	1	8	8	Bgh2|BLGH_01604,BghR1|BGHR1_12140,Bgt|EPQ65649.1,Ene|KHJ31867.1,GcC1|GcC1_058007,GcM1|GcM1_247036,OnM2|OnM2_078045,GcM3|GcM3_214004
OG0001106	Core-1	1	1	1	1	1	1	1	1	8	8	Bgh2|BLGH_04973,BghR1|BGHR1_10066,Bgt|EPQ62018.1,Ene|KHJ34209.1,GcC1|GcC1_202003,GcM1|GcM1_247010,OnM2|OnM2_045093,GcM3|GcM3_112012
OG0001107	Core-1	1	1	1	1	1	1	1	1	8	8	Bgh2|BLGH_04773,BghR1|BGHR1_10513,Bgt|EPQ65039.1,Ene|KHJ33339.1,GcC1|GcC1_077016,GcM1|GcM1_220015,OnM2|OnM2_047006,GcM3|GcM3_193018
OG0001108	Core-1	1	1	1	1	1	1	1	1	8	8	Bgh2|BLGH_05728,BghR1|BGHR1_16165,Bgt|EPQ61538.1,Ene|KHJ32115.1,GcC1|GcC1_223014,GcM1|GcM1_249163,OnM2|OnM2_085006,GcM3|GcM3_028018
OG0001109	Core-1	1	1	1	1	1	1	1	1	8	8	Bgh2|BLGH_00594,BghR1|BGHR1_15781,Bgt|EPQ62734.1,Ene|KHJ32895.1,GcC1|GcC1_023010,GcM1|GcM1_238070,OnM2|OnM2_062028,GcM3|GcM3_148001
OG0001110	Core-1	1	1	1	1	1	1	1	1	8	8	Bgh2|BLGH_06292,BghR1|BGHR1_14660,Bgt|EPQ63990.1,Ene|KHJ30790.1,GcC1|GcC1_060033,GcM1|GcM1_249041,OnM2|OnM2_049044,GcM3|GcM3_208030
OG0001111	Core-1	1	1	1	1	1	1	1	1	8	8	Bgh2|BLGH_02804,BghR1|BGHR1_13180,Bgt|EPQ67383.1,Ene|KHJ35234.1,GcC1|GcC1_208035,GcM1|GcM1_222001,OnM2|OnM2_010013,GcM3|GcM3_223034
OG0001112	Core-1	1	1	1	1	1	1	1	1	8	8	Bgh2|BLGH_04559,BghR1|BGHR1_16278,Bgt|EPQ63825.1,Ene|KHJ35262.1,GcC1|GcC1_054001,GcM1|GcM1_231068,OnM2|OnM2_042019,GcM3|GcM3_194001
OG0001113	Core-1	1	1	1	1	1	1	1	1	8	8	Bgh2|BLGH_04065,BghR1|BGHR1_15170,Bgt|EPQ67758.1,Ene|KHJ32077.1,GcC1|GcC1_107008,GcM1|GcM1_215017,OnM2|OnM2_024054,GcM3|GcM3_032025
OG0001114	Core-1	1	1	1	1	1	1	1	1	8	8	Bgh2|BLGH_04356,BghR1|BGHR1_14882,Bgt|EPQ64878.1,Ene|KHJ31174.1,GcC1|GcC1_025004,GcM1|GcM1_248017,OnM2|OnM2_020027,GcM3|GcM3_094007
OG0001115	Monocot	1	4	3	0	0	0	0	0	8	3	Bgh2|BLGH_04444,BghR1|BGHR1_16387,BghR1|BGHR1_16393,BghR1|BGHR1_16404,BghR1|BGHR1_16406,Bgt|EPQ64695.1,Bgt|EPQ64704.1,Bgt|EPQ67368.1
OG0001116	Core-1	1	1	1	1	1	1	1	1	8	8	Bgh2|BLGH_04965,BghR1|BGHR1_10076,Bgt|EPQ62015.1,Ene|KHJ35421.1,GcC1|GcC1_003025,GcM1|GcM1_229064,OnM2|OnM2_091033,GcM3|GcM3_213008
OG0001117	Core-1	1	1	1	1	1	1	1	1	8	8	Bgh2|BLGH_06858,BghR1|BGHR1_10580,Bgt|EPQ61804.1,Ene|KHJ35539.1,GcC1|GcC1_014030,GcM1|GcM1_216029,OnM2|OnM2_062022,GcM3|GcM3_037041
OG0001118	Core-1	1	1	1	1	1	1	1	1	8	8	Bgh2|BLGH_06444,BghR1|BGHR1_11668,Bgt|EPQ67628.1,Ene|KHJ35648.1,GcC1|GcC1_126006,GcM1|GcM1_233050,OnM2|OnM2_080035,GcM3|GcM3_146014
OG0001119	Core-1	1	1	1	1	1	1	1	1	8	8	Bgh2|BLGH_04534,BghR1|BGHR1_16305,Bgt|EPQ66992.1,Ene|KHJ30428.1,GcC1|GcC1_203021,GcM1|GcM1_242112,OnM2|OnM2_000020,GcM3|GcM3_147003
OG0001120	Core-1	1	1	1	1	1	1	1	1	8	8	Bgh2|BLGH_05056,BghR1|BGHR1_13404,Bgt|EPQ65187.1,Ene|KHJ30103.1,GcC1|GcC1_209012,GcM1|GcM1_234090,OnM2|OnM2_071029,GcM3|GcM3_020009
OG0001121	Core-1	1	1	1	1	1	1	1	1	8	8	Bgh2|BLGH_01573,BghR1|BGHR1_12172,Bgt|EPQ67692.1,Ene|KHJ31736.1,GcC1|GcC1_004024,GcM1|GcM1_212006,OnM2|OnM2_054010,GcM3|GcM3_069022
OG0001122	Core-1	1	1	1	1	1	1	1	1	8	8	Bgh2|BLGH_03625,BghR1|BGHR1_14188,Bgt|EPQ66029.1,Ene|KHJ31309.1,GcC1|GcC1_057024,GcM1|GcM1_217060,OnM2|OnM2_101007,GcM3|GcM3_028041
OG0001123	Core-1	1	1	1	1	1	1	1	1	8	8	Bgh2|BLGH_00194,BghR1|BGHR1_16729,Bgt|EPQ63236.1,Ene|KHJ32820.1,GcC1|GcC1_016031,GcM1|GcM1_200044,OnM2|OnM2_038056,GcM3|GcM3_054020
OG0001124	Core-1	1	1	1	1	1	1	1	1	8	8	Bgh2|BLGH_00916,BghR1|BGHR1_15536,Bgt|EPQ65014.1,Ene|KHJ32279.1,GcC1|GcC1_054009,GcM1|GcM1_244127,OnM2|OnM2_044056,GcM3|GcM3_134002
OG0001125	Core-1	1	1	1	1	1	1	1	1	8	8	Bgh2|BLGH_01329,BghR1|BGHR1_14553,Bgt|EPQ67643.1,Ene|KHJ31674.1,GcC1|GcC1_119013,GcM1|GcM1_243057,OnM2|OnM2_086011,GcM3|GcM3_007032
OG0001126	Core-1	1	1	1	1	1	1	1	1	8	8	Bgh2|BLGH_02644,BghR1|BGHR1_11495,Bgt|EPQ64179.1,Ene|KHJ31373.1,GcC1|GcC1_111008,GcM1|GcM1_217004,OnM2|OnM2_024078,GcM3|GcM3_147004
OG0001127	Core-1	1	1	1	1	1	1	1	1	8	8	Bgh2|BLGH_03277,BghR1|BGHR1_10889,Bgt|EPQ67964.1,Ene|KHJ35506.1,GcC1|GcC1_198016,GcM1|GcM1_240016,OnM2|OnM2_067045,GcM3|GcM3_190002
OG0001128	Core-1	1	1	1	1	1	1	1	1	8	8	Bgh2|BLGH_03359,BghR1|BGHR1_10974,Bgt|EPQ64873.1,Ene|KHJ36458.1,GcC1|GcC1_094029,GcM1|GcM1_244021,OnM2|OnM2_097026,GcM3|GcM3_020013
OG0001129	Core-1	1	1	1	1	1	1	1	1	8	8	Bgh2|BLGH_04479,BghR1|BGHR1_16362,Bgt|EPQ66721.1,Ene|KHJ35133.1,GcC1|GcC1_029001,GcM1|GcM1_248113,OnM2|OnM2_025033,GcM3|GcM3_137004
OG0001130	Core-1	1	1	1	1	1	1	1	1	8	8	Bgh2|BLGH_00913,BghR1|BGHR1_15539,Bgt|EPQ65010.1,Ene|KHJ36405.1,GcC1|GcC1_061010,GcM1|GcM1_245019,OnM2|OnM2_079015,GcM3|GcM3_138002
OG0001131	Core-1	1	1	1	1	1	1	1	1	8	8	Bgh2|BLGH_00756,BghR1|BGHR1_10792,Bgt|EPQ64280.1,Ene|KHJ35948.1,GcC1|GcC1_031019,GcM1|GcM1_212023,OnM2|OnM2_067016,GcM3|GcM3_046006
OG0001132	Core-1	1	1	1	1	1	1	1	1	8	8	Bgh2|BLGH_04738,BghR1|BGHR1_13635,Bgt|EPQ63941.1,Ene|KHJ30386.1,GcC1|GcC1_047021,GcM1|GcM1_200042,OnM2|OnM2_033032,GcM3|GcM3_145012
OG0001133	Core-1	1	1	1	1	1	1	1	1	8	8	Bgh2|BLGH_05591,BghR1|BGHR1_10692,Bgt|EPQ62458.1,Ene|KHJ35308.1,GcC1|GcC1_013028,GcM1|GcM1_249034,OnM2|OnM2_034025,GcM3|GcM3_207027
OG0001134	Core-1	1	1	1	1	1	1	1	1	8	8	Bgh2|BLGH_03693,BghR1|BGHR1_17159,Bgt|EPQ62934.1,Ene|KHJ30206.1,GcC1|GcC1_223028,GcM1|GcM1_218019,OnM2|OnM2_033008,GcM3|GcM3_088021
OG0001135	Core-1	1	1	1	1	1	1	1	1	8	8	Bgh2|BLGH_00888,BghR1|BGHR1_15563,Bgt|EPQ65024.1,Ene|KHJ36135.1,GcC1|GcC1_217021,GcM1|GcM1_208019,OnM2|OnM2_051033,GcM3|GcM3_022030
OG0001136	Core-1	1	1	1	1	1	1	1	1	8	8	Bgh2|BLGH_02630,BghR1|BGHR1_11510,Bgt|EPQ64563.1,Ene|KHJ35871.1,GcC1|GcC1_104012,GcM1|GcM1_235109,OnM2|OnM2_018052,GcM3|GcM3_108010
OG0001137	Core-1	1	1	1	1	1	1	1	1	8	8	Bgh2|BLGH_03800,BghR1|BGHR1_10309,Bgt|EPQ67581.1,Ene|KHJ35218.1,GcC1|GcC1_220021,GcM1|GcM1_242139,OnM2|OnM2_013023,GcM3|GcM3_063005
OG0001138	Core-1	1	1	1	1	1	1	1	1	8	8	Bgh2|BLGH_06102,BghR1|BGHR1_14335,Bgt|EPQ67177.1,Ene|KHJ35528.1,GcC1|GcC1_092024,GcM1|GcM1_204025,OnM2|OnM2_002030,GcM3|GcM3_131015
OG0001139	Core-1	1	1	1	1	1	1	1	1	8	8	Bgh2|BLGH_00042,BghR1|BGHR1_16574,Bgt|EPQ62413.1,Ene|KHJ35469.1,GcC1|GcC1_039003,GcM1|GcM1_249054,OnM2|OnM2_043012,GcM3|GcM3_061008
OG0001140	Core-1	1	1	1	1	1	1	1	1	8	8	Bgh2|BLGH_00174,BghR1|BGHR1_16708,Bgt|EPQ63253.1,Ene|KHJ35277.1,GcC1|GcC1_139004,GcM1|GcM1_245150,OnM2|OnM2_033041,GcM3|GcM3_195001
OG0001141	Core-1	1	1	1	1	1	1	1	1	8	8	Bgh2|BLGH_06415,BghR1|BGHR1_11696,Bgt|EPQ62248.1,Ene|KHJ31567.1,GcC1|GcC1_143005,GcM1|GcM1_206033,OnM2|OnM2_017072,GcM3|GcM3_088023
OG0001142	Core-1	1	1	1	1	1	1	1	1	8	8	Bgh2|BLGH_04997,BghR1|BGHR1_10038,Bgt|EPQ67922.1,Ene|KHJ31836.1,GcC1|GcC1_085016,GcM1|GcM1_219075,OnM2|OnM2_082043,GcM3|GcM3_005033
OG0001143	Core-1	1	1	1	1	1	1	1	1	8	8	Bgh2|BLGH_05978,BghR1|BGHR1_16095,Bgt|EPQ66465.1,Ene|KHJ32707.1,GcC1|GcC1_173019,GcM1|GcM1_246003,OnM2|OnM2_035020,GcM3|GcM3_059008
OG0001144	Core-1	1	1	1	1	1	1	1	1	8	8	Bgh2|BLGH_02775,BghR1|BGHR1_13151,Bgt|EPQ62060.1,Ene|KHJ34879.1,GcC1|GcC1_031004,GcM1|GcM1_243087,OnM2|OnM2_106008,GcM3|GcM3_056010
OG0001145	Core-1	1	1	1	1	1	1	1	1	8	8	Bgh2|BLGH_04428,BghR1|BGHR1_16424,Bgt|EPQ67973.1,Ene|KHJ33466.1,GcC1|GcC1_181029,GcM1|GcM1_201029,OnM2|OnM2_071038,GcM3|GcM3_169015
OG0001146	Core-1	1	1	1	1	1	1	1	1	8	8	Bgh2|BLGH_04957,BghR1|BGHR1_10085,Bgt|EPQ65694.1,Ene|KHJ34677.1,GcC1|GcC1_209018,GcM1|GcM1_247026,OnM2|OnM2_024062,GcM3|GcM3_141004
OG0001147	Core-1	1	1	1	1	1	1	1	1	8	8	Bgh2|BLGH_00562,BghR1|BGHR1_15748,Bgt|EPQ65231.1,Ene|KHJ35762.1,GcC1|GcC1_127008,GcM1|GcM1_245152,OnM2|OnM2_039048,GcM3|GcM3_198023
OG0001148	Core-1	1	1	1	1	1	1	1	1	8	8	Bgh2|BLGH_01362,BghR1|BGHR1_12380,Bgt|EPQ62691.1,Ene|KHJ35031.1,GcC1|GcC1_059013,GcM1|GcM1_250034,OnM2|OnM2_077029,GcM3|GcM3_221007
OG0001149	Core-1	1	1	1	1	1	1	1	1	8	8	Bgh2|BLGH_00122,BghR1|BGHR1_16653,Bgt|EPQ64658.1,Ene|KHJ32052.1,GcC1|GcC1_004016,GcM1|GcM1_236079,OnM2|OnM2_098017,GcM3|GcM3_114006
OG0001150	Core-1	1	1	1	1	1	1	1	1	8	8	Bgh2|BLGH_01954,BghR1|BGHR1_11789,Bgt|EPQ63476.1,Ene|KHJ36169.1,GcC1|GcC1_198029,GcM1|GcM1_243093,OnM2|OnM2_055080,GcM3|GcM3_213033
OG0001151	Core-1	1	1	1	1	1	1	1	1	8	8	Bgh2|BLGH_01104,BghR1|BGHR1_15347,Bgt|EPQ67168.1,Ene|KHJ32257.1,GcC1|GcC1_212004,GcM1|GcM1_230040,OnM2|OnM2_025088,GcM3|GcM3_059017
OG0001152	Core-1	1	1	1	1	1	1	1	1	8	8	Bgh2|BLGH_01279,BghR1|BGHR1_14605,Bgt|EPQ66819.1,Ene|KHJ32959.1,GcC1|GcC1_198024,GcM1|GcM1_213032,OnM2|OnM2_104009,GcM3|GcM3_173004
OG0001153	Core-1	1	1	1	1	1	1	1	1	8	8	Bgh2|BLGH_00338,BghR1|BGHR1_16874,Bgt|EPQ66777.1,Ene|KHJ36432.1,GcC1|GcC1_114003,GcM1|GcM1_241062,OnM2|OnM2_031017,GcM3|GcM3_218005
OG0001154	Core-1	1	1	1	1	1	1	1	1	8	8	Bgh2|BLGH_01041,BghR1|BGHR1_15412,Bgt|EPQ66578.1,Ene|KHJ35602.1,GcC1|GcC1_050014,GcM1|GcM1_226007,OnM2|OnM2_026017,GcM3|GcM3_029008
OG0001155	Core-1	1	1	1	1	1	1	1	1	8	8	Bgh2|BLGH_04931,BghR1|BGHR1_10111,Bgt|EPQ65662.1,Ene|KHJ35163.1,GcC1|GcC1_047026,GcM1|GcM1_166003,OnM2|OnM2_073022,GcM3|GcM3_024038
OG0001156	Core-1	1	1	1	1	1	1	1	1	8	8	Bgh2|BLGH_03421,BghR1|BGHR1_13984,Bgt|EPQ67475.1,Ene|KHJ31486.1,GcC1|GcC1_023031,GcM1|GcM1_233092,OnM2|OnM2_011016,GcM3|GcM3_105009
OG0001157	Core-1	1	1	1	1	1	1	1	1	8	8	Bgh2|BLGH_01845,BghR1|BGHR1_11902,Bgt|EPQ66930.1,Ene|KHJ34483.1,GcC1|GcC1_030020,GcM1|GcM1_224080,OnM2|OnM2_089023,GcM3|GcM3_129010
OG0001158	Core-1	1	1	1	1	1	1	1	1	8	8	Bgh2|BLGH_04858,BghR1|BGHR1_10185,Bgt|EPQ66278.1,Ene|KHJ30930.1,GcC1|GcC1_185030,GcM1|GcM1_208034,OnM2|OnM2_040064,GcM3|GcM3_095025
OG0001159	Core-1	1	1	1	1	1	1	1	1	8	8	Bgh2|BLGH_06714,BghR1|BGHR1_17084,Bgt|EPQ61886.1,Ene|KHJ35442.1,GcC1|GcC1_042001,GcM1|GcM1_243109,OnM2|OnM2_066006,GcM3|GcM3_053019
OG0001160	Core-1	1	1	1	1	1	1	1	1	8	8	Bgh2|BLGH_04579,BghR1|BGHR1_16260,Bgt|EPQ63809.1,Ene|KHJ36197.1,GcC1|GcC1_195031,GcM1|GcM1_228072,OnM2|OnM2_095016,GcM3|GcM3_072014
OG0001161	Core-1	1	1	1	1	1	1	1	1	8	8	Bgh2|BLGH_04786,BghR1|BGHR1_10527,Bgt|EPQ63002.1,Ene|KHJ36245.1,GcC1|GcC1_019037,GcM1|GcM1_231050,OnM2|OnM2_017065,GcM3|GcM3_212038
OG0001162	Core-1	1	1	1	1	1	1	1	1	8	8	Bgh2|BLGH_04380,BghR1|BGHR1_16469,Bgt|EPQ67421.1,Ene|KHJ35099.1,GcC1|GcC1_024006,GcM1|GcM1_250037,OnM2|OnM2_035069,GcM3|GcM3_225004
OG0001163	Core-1	1	1	1	1	1	1	1	1	8	8	Bgh2|BLGH_05792,BghR1|BGHR1_14498,Bgt|EPQ65532.1,Ene|KHJ32509.1,GcC1|GcC1_206039,GcM1|GcM1_226018,OnM2|OnM2_062003,GcM3|GcM3_075015
OG0001164	Core-1	1	1	1	1	1	1	1	1	8	8	Bgh2|BLGH_02901,BghR1|BGHR1_13278,Bgt|EPQ65153.1,Ene|KHJ32044.1,GcC1|GcC1_128001,GcM1|GcM1_189002,OnM2|OnM2_088004,GcM3|GcM3_053037
OG0001165	Core-1	1	1	1	1	1	1	1	1	8	8	Bgh2|BLGH_00206,BghR1|BGHR1_16741,Bgt|EPQ63226.1,Ene|KHJ36143.1,GcC1|GcC1_193008,GcM1|GcM1_240061,OnM2|OnM2_020063,GcM3|GcM3_223024
OG0001166	Core-1	1	1	1	1	1	1	1	1	8	8	Bgh2|BLGH_06226,BghR1|BGHR1_14729,Bgt|EPQ64328.1,Ene|KHJ34129.1,GcC1|GcC1_049001,GcM1|GcM1_246160,OnM2|OnM2_027059,GcM3|GcM3_184032
OG0001167	Core-1	1	1	1	1	1	1	1	1	8	8	Bgh2|BLGH_04256,BghR1|BGHR1_14979,Bgt|EPQ66765.1,Ene|KHJ30291.1,GcC1|GcC1_214009,GcM1|GcM1_224054,OnM2|OnM2_023070,GcM3|GcM3_009011
OG0001168	Core-1	1	1	1	1	1	1	1	1	8	8	Bgh2|BLGH_02104,BghR1|BGHR1_12489,Bgt|EPQ61939.1,Ene|KHJ36043.1,GcC1|GcC1_062008,GcM1|GcM1_249129,OnM2|OnM2_026047,GcM3|GcM3_105003
OG0001169	Core-1	1	1	1	1	1	1	1	1	8	8	Bgh2|BLGH_02368,BghR1|BGHR1_12754,Bgt|EPQ63631.1,Ene|KHJ35633.1,GcC1|GcC1_098017,GcM1|GcM1_207031,OnM2|OnM2_055042,GcM3|GcM3_183037
OG0001170	Core-1	1	1	1	1	1	1	1	1	8	8	Bgh2|BLGH_01297,BghR1|BGHR1_14586,Bgt|EPQ66181.1,Ene|KHJ34589.1,GcC1|GcC1_168006,GcM1|GcM1_246010,OnM2|OnM2_042032,GcM3|GcM3_196014
OG0001171	Core-1	1	1	1	1	1	1	1	1	8	8	Bgh2|BLGH_00093,BghR1|BGHR1_16625,Bgt|EPQ65804.1,Ene|KHJ36098.1,GcC1|GcC1_195016,GcM1|GcM1_199003,OnM2|OnM2_040005,GcM3|GcM3_178002
OG0001172	Core-1	1	1	1	1	1	1	1	1	8	8	Bgh2|BLGH_00693,BghR1|BGHR1_14127,Bgt|EPQ64580.1,Ene|KHJ33508.1,GcC1|GcC1_121002,GcM1|GcM1_243009,OnM2|OnM2_024022,GcM3|GcM3_025003
OG0001173	Core-1	1	1	1	1	1	1	1	1	8	8	Bgh2|BLGH_02949,BghR1|BGHR1_13325,Bgt|EPQ64246.1,Ene|KHJ31112.1,GcC1|GcC1_107011,GcM1|GcM1_237018,OnM2|OnM2_050036,GcM3|GcM3_109014
OG0001174	Core-1	1	1	1	1	1	1	1	1	8	8	Bgh2|BLGH_04920,BghR1|BGHR1_10122,Bgt|EPQ64606.1,Ene|KHJ32595.1,GcC1|GcC1_133012,GcM1|GcM1_224030,OnM2|OnM2_035055,GcM3|GcM3_086018
OG0001175	Core-1	1	1	1	1	1	1	1	1	8	8	Bgh2|BLGH_00480,BghR1|BGHR1_15665,Bgt|EPQ63661.1,Ene|KHJ31357.1,GcC1|GcC1_094038,GcM1|GcM1_174016,OnM2|OnM2_081048,GcM3|GcM3_052020
OG0001176	Core-1	1	1	1	1	1	1	1	1	8	8	Bgh2|BLGH_05192,BghR1|BGHR1_14768,Bgt|EPQ66312.1,Ene|KHJ36052.1,GcC1|GcC1_033005,GcM1|GcM1_225062,OnM2|OnM2_032050,GcM3|GcM3_002003
OG0001177	Core-1	1	1	1	1	1	1	1	1	8	8	Bgh2|BLGH_04661,BghR1|BGHR1_13710,Bgt|EPQ64131.1,Ene|KHJ32213.1,GcC1|GcC1_128004,GcM1|GcM1_249270,OnM2|OnM2_027040,GcM3|GcM3_220008
OG0001178	Core-1	1	1	1	1	1	1	1	1	8	8	Bgh2|BLGH_02388,BghR1|BGHR1_12774,Bgt|EPQ65258.1,Ene|KHJ35637.1,GcC1|GcC1_106008,GcM1|GcM1_240148,OnM2|OnM2_103017,GcM3|GcM3_207038
OG0001179	Core-1	1	1	1	1	1	1	1	1	8	8	Bgh2|BLGH_06333,BghR1|BGHR1_14378,Bgt|EPQ65963.1,Ene|KHJ32480.1,GcC1|GcC1_113007,GcM1|GcM1_202024,OnM2|OnM2_049051,GcM3|GcM3_217015
OG0001180	Core-1	1	1	1	1	1	1	1	1	8	8	Bgh2|BLGH_06813,BghR1|BGHR1_17024,Bgt|EPQ65907.1,Ene|KHJ36018.1,GcC1|GcC1_050009,GcM1|GcM1_228069,OnM2|OnM2_075037,GcM3|GcM3_216025
OG0001181	Core-1	1	1	1	1	1	1	1	1	8	8	Bgh2|BLGH_04592,BghR1|BGHR1_13778,Bgt|EPQ64382.1,Ene|KHJ34055.1,GcC1|GcC1_216015,GcM1|GcM1_241134,OnM2|OnM2_026062,GcM3|GcM3_175014
OG0001182	Core-1	1	1	1	1	1	1	1	1	8	8	Bgh2|BLGH_05064,BghR1|BGHR1_13396,Bgt|EPQ67076.1,Ene|KHJ34619.1,GcC1|GcC1_127014,GcM1|GcM1_237117,OnM2|OnM2_068029,GcM3|GcM3_065021
OG0001183	Core-1	1	1	1	1	1	1	1	1	8	8	Bgh2|BLGH_06030,BghR1|BGHR1_14263,Bgt|EPQ63765.1,Ene|KHJ30940.1,GcC1|GcC1_207017,GcM1|GcM1_249227,OnM2|OnM2_022008,GcM3|GcM3_192010
OG0001184	Core-1	1	1	1	1	1	1	1	1	8	8	Bgh2|BLGH_01321,BghR1|BGHR1_14561,Bgt|EPQ66205.1,Ene|KHJ33259.1,GcC1|GcC1_192012,GcM1|GcM1_243126,OnM2|OnM2_017042,GcM3|GcM3_208014
OG0001185	Core-1	1	1	1	1	1	1	1	1	8	8	Bgh2|BLGH_01111,BghR1|BGHR1_15340,Bgt|EPQ64422.1,Ene|KHJ33388.1,GcC1|GcC1_009029,GcM1|GcM1_223085,OnM2|OnM2_059017,GcM3|GcM3_138010
OG0001186	Core-1	1	1	1	1	1	1	1	1	8	8	Bgh2|BLGH_05829,BghR1|BGHR1_14460,Bgt|EPQ63150.1,Ene|KHJ33129.1,GcC1|GcC1_n018015,GcM1|GcM1_236024,OnM2|OnM2_098022,GcM3|GcM3_082016
OG0001187	Core-1	1	1	1	1	1	1	1	1	8	8	Bgh2|BLGH_03389,BghR1|BGHR1_11007,Bgt|EPQ64780.1,Ene|KHJ31115.1,GcC1|GcC1_120011,GcM1|GcM1_208031,OnM2|OnM2_067031,GcM3|GcM3_123008
OG0001188	Core-1	1	1	1	1	1	1	1	1	8	8	Bgh2|BLGH_05229,BghR1|BGHR1_16543,Bgt|EPQ62288.1,Ene|KHJ32674.1,GcC1|GcC1_214041,GcM1|GcM1_225005,OnM2|OnM2_044038,GcM3|GcM3_058008
OG0001189	Core-1	1	1	1	1	1	1	1	1	8	8	Bgh2|BLGH_01098,BghR1|BGHR1_15353,Bgt|EPQ67056.1,Ene|KHJ34711.1,GcC1|GcC1_013006,GcM1|GcM1_250206,OnM2|OnM2_003006,GcM3|GcM3_029003
OG0001190	Core-1	1	1	1	1	1	1	1	1	8	8	Bgh2|BLGH_00549,BghR1|BGHR1_15736,Bgt|EPQ65232.1,Ene|KHJ32190.1,GcC1|GcC1_006033,GcM1|GcM1_242136,OnM2|OnM2_031044,GcM3|GcM3_007021
OG0001191	Core-1	1	1	1	1	1	1	1	1	8	8	Bgh2|BLGH_06608,BghR1|BGHR1_16204,Bgt|EPQ62859.1,Ene|KHJ33719.1,GcC1|GcC1_170001,GcM1|GcM1_249027,OnM2|OnM2_046022,GcM3|GcM3_199006
OG0001192	Core-1	1	1	1	1	1	1	1	1	8	8	Bgh2|BLGH_03150,BghR1|BGHR1_11525,Bgt|EPQ62619.1,Ene|KHJ32654.1,GcC1|GcC1_139011,GcM1|GcM1_244103,OnM2|OnM2_084039,GcM3|GcM3_008030
OG0001193	Core-1	1	1	1	1	1	1	1	1	8	8	Bgh2|BLGH_02823,BghR1|BGHR1_13199,Bgt|EPQ67384.1,Ene|KHJ32875.1,GcC1|GcC1_136006,GcM1|GcM1_215029,OnM2|OnM2_055014,GcM3|GcM3_035023
OG0001194	Core-1	1	1	1	1	1	1	1	1	8	8	Bgh2|BLGH_03778,BghR1|BGHR1_10287,Bgt|EPQ67778.1,Ene|KHJ35217.1,GcC1|GcC1_191001,GcM1|GcM1_249267,OnM2|OnM2_037046,GcM3|GcM3_013002
OG0001195	Core-1	1	1	1	1	1	1	1	1	8	8	Bgh2|BLGH_04595,BghR1|BGHR1_13775,Bgt|EPQ62364.1,Ene|KHJ35848.1,GcC1|GcC1_172001,GcM1|GcM1_250093,OnM2|OnM2_013034,GcM3|GcM3_196012
OG0001196	Core-1	1	1	1	1	1	1	1	1	8	8	Bgh2|BLGH_06568,BghR1|BGHR1_16248,Bgt|EPQ66219.1,Ene|KHJ33772.1,GcC1|GcC1_004008,GcM1|GcM1_245174,OnM2|OnM2_055036,GcM3|GcM3_019012
OG0001197	Core-1	1	1	1	1	1	1	1	1	8	8	Bgh2|BLGH_00729,BghR1|BGHR1_10764,Bgt|EPQ67668.1,Ene|KHJ32607.1,GcC1|GcC1_180007,GcM1|GcM1_250241,OnM2|OnM2_064017,GcM3|GcM3_136002
OG0001198	Core-1	1	1	1	1	1	1	1	1	8	8	Bgh2|BLGH_05419,BghR1|BGHR1_13592,Bgt|EPQ65985.1,Ene|KHJ33496.1,GcC1|GcC1_038015,GcM1|GcM1_219022,OnM2|OnM2_017069,GcM3|GcM3_190041
OG0001199	Core-1	1	1	1	1	1	1	1	1	8	8	Bgh2|BLGH_03829,BghR1|BGHR1_10339,Bgt|EPQ62781.1,Ene|KHJ33423.1,GcC1|GcC1_094010,GcM1|GcM1_239001,OnM2|OnM2_061059,GcM3|GcM3_179018
OG0001200	Core-1	1	1	1	1	1	1	1	1	8	8	Bgh2|BLGH_02453,BghR1|BGHR1_12840,Bgt|EPQ64333.1,Ene|KHJ34292.1,GcC1|GcC1_032007,GcM1|GcM1_241015,OnM2|OnM2_058017,GcM3|GcM3_215017
OG0001201	Core-1	1	1	1	1	1	1	1	1	8	8	Bgh2|BLGH_05461,BghR1|BGHR1_13550,Bgt|EPQ62839.1,Ene|KHJ30478.1,GcC1|GcC1_223036,GcM1|GcM1_193004,OnM2|OnM2_067044,GcM3|GcM3_133019
OG0001202	Core-1	1	1	1	1	1	1	1	1	8	8	Bgh2|BLGH_01303,BghR1|BGHR1_14580,Bgt|EPQ66186.1,Ene|KHJ32421.1,GcC1|GcC1_168001,GcM1|GcM1_246015,OnM2|OnM2_038039,GcM3|GcM3_224043
OG0001203	Core-1	1	1	1	1	1	1	1	1	8	8	Bgh2|BLGH_00040,BghR1|BGHR1_16572,Bgt|EPQ62415.1,Ene|KHJ35462.1,GcC1|GcC1_039004,GcM1|GcM1_249052,OnM2|OnM2_043014,GcM3|GcM3_061006
OG0001204	Core-1	1	1	1	1	1	1	1	1	8	8	Bgh2|BLGH_03313,BghR1|BGHR1_10927,Bgt|EPQ65848.1,Ene|KHJ31922.1,GcC1|GcC1_005022,GcM1|GcM1_212054,OnM2|OnM2_068004,GcM3|GcM3_064008
OG0001205	Core-1	1	1	1	1	1	1	1	1	8	8	Bgh2|BLGH_02604,BghR1|BGHR1_12982,Bgt|EPQ66811.1,Ene|KHJ35484.1,GcC1|GcC1_014019,GcM1|GcM1_232039,OnM2|OnM2_048069,GcM3|GcM3_069013
OG0001206	Core-1	1	1	1	1	1	1	1	1	8	8	Bgh2|BLGH_02209,BghR1|BGHR1_12593,Bgt|EPQ61696.1,Ene|KHJ31210.1,GcC1|GcC1_224006,GcM1|GcM1_203040,OnM2|OnM2_072008,GcM3|GcM3_169010
OG0001207	Core-1	1	1	1	1	1	1	1	1	8	8	Bgh2|BLGH_05946,BghR1|BGHR1_16062,Bgt|EPQ66493.1,Ene|KHJ31509.1,GcC1|GcC1_207009,GcM1|GcM1_193039,OnM2|OnM2_090042,GcM3|GcM3_009043
OG0001208	Core-1	1	1	1	1	1	1	1	1	8	8	Bgh2|BLGH_02142,BghR1|BGHR1_12525,Bgt|EPQ61930.1,Ene|KHJ32787.1,GcC1|GcC1_147010,GcM1|GcM1_219050,OnM2|OnM2_052049,GcM3|GcM3_207036
OG0001209	Core-1	1	1	1	1	1	1	1	1	8	8	Bgh2|BLGH_03170,BghR1|BGHR1_11626,Bgt|EPQ67494.1,Ene|KHJ35242.1,GcC1|GcC1_215021,GcM1|GcM1_246182,OnM2|OnM2_070009,GcM3|GcM3_093009
OG0001210	Core-1	1	1	1	1	1	1	1	1	8	8	Bgh2|BLGH_01805,BghR1|BGHR1_11941,Bgt|EPQ64303.1,Ene|KHJ31846.1,GcC1|GcC1_215025,GcM1|GcM1_238052,OnM2|OnM2_068022,GcM3|GcM3_207024
OG0001211	Core-1	1	1	1	1	1	1	1	1	8	8	Bgh2|BLGH_05799,BghR1|BGHR1_14491,Bgt|EPQ65539.1,Ene|KHJ31577.1,GcC1|GcC1_124005,GcM1|GcM1_246117,OnM2|OnM2_054065,GcM3|GcM3_122014
OG0001212	Core-1	1	1	1	1	1	1	1	1	8	8	Bgh2|BLGH_00796,BghR1|BGHR1_10833,Bgt|EPQ62129.1,Ene|KHJ34850.1,GcC1|GcC1_173034,GcM1|GcM1_237132,OnM2|OnM2_042044,GcM3|GcM3_046004
OG0001213	Core-1	1	1	1	1	1	1	1	1	8	8	Bgh2|BLGH_00164,BghR1|BGHR1_16696,Bgt|EPQ63264.1,Ene|KHJ31698.1,GcC1|GcC1_179016,GcM1|GcM1_236056,OnM2|OnM2_054048,GcM3|GcM3_184019
OG0001214	Core-1	1	1	1	1	1	1	1	1	8	8	Bgh2|BLGH_03328,BghR1|BGHR1_10943,Bgt|EPQ65866.1,Ene|KHJ32633.1,GcC1|GcC1_042010,GcM1|GcM1_239093,OnM2|OnM2_033006,GcM3|GcM3_097003
OG0001215	Core-1	1	1	1	1	1	1	1	1	8	8	Bgh2|BLGH_05113,BghR1|BGHR1_13343,Bgt|EPQ64051.1,Ene|KHJ35935.1,GcC1|GcC1_155007,GcM1|GcM1_240085,OnM2|OnM2_029036,GcM3|GcM3_219036
OG0001216	Core-1	1	1	1	1	1	1	1	1	8	8	Bgh2|BLGH_02419,BghR1|BGHR1_12805,Bgt|EPQ67286.1,Ene|KHJ34476.1,GcC1|GcC1_098014,GcM1|GcM1_250194,OnM2|OnM2_014011,GcM3|GcM3_098009
OG0001217	Core-1	1	1	1	1	1	1	1	1	8	8	Bgh2|BLGH_04568,BghR1|BGHR1_16271,Bgt|EPQ63819.1,Ene|KHJ33136.1,GcC1|GcC1_074001,GcM1|GcM1_238131,OnM2|OnM2_088025,GcM3|GcM3_207001
OG0001218	Core-1	1	1	1	1	1	1	1	1	8	8	Bgh2|BLGH_05427,BghR1|BGHR1_13584,Bgt|EPQ67408.1,Ene|KHJ34496.1,GcC1|GcC1_209023,GcM1|GcM1_247172,OnM2|OnM2_076025,GcM3|GcM3_012013
OG0001219	Core-1	1	1	1	1	1	1	1	1	8	8	Bgh2|BLGH_04287,BghR1|BGHR1_14948,Bgt|EPQ66773.1,Ene|KHJ34312.1,GcC1|GcC1_067013,GcM1|GcM1_237118,OnM2|OnM2_023008,GcM3|GcM3_003023
OG0001220	Core-1	1	1	1	1	1	1	1	1	8	8	Bgh2|BLGH_06263,BghR1|BGHR1_14690,Bgt|EPQ65201.1,Ene|KHJ30757.1,GcC1|GcC1_096016,GcM1|GcM1_217044,OnM2|OnM2_069017,GcM3|GcM3_115009
OG0001221	Core-1	1	1	1	1	1	1	1	1	8	8	Bgh2|BLGH_01444,BghR1|BGHR1_12300,Bgt|EPQ65584.1,Ene|KHJ35803.1,GcC1|GcC1_052003,GcM1|GcM1_250047,OnM2|OnM2_102014,GcM3|GcM3_200002
OG0001222	Core-1	1	1	1	1	1	1	1	1	8	8	Bgh2|BLGH_01877,BghR1|BGHR1_11868,Bgt|EPQ62198.1,Ene|KHJ32583.1,GcC1|GcC1_028009,GcM1|GcM1_247197,OnM2|OnM2_020061,GcM3|GcM3_199012
OG0001223	Core-1	1	1	1	1	1	1	1	1	8	8	Bgh2|BLGH_01233,BghR1|BGHR1_15213,Bgt|EPQ63738.1,Ene|KHJ31881.1,GcC1|GcC1_052026,GcM1|GcM1_247178,OnM2|OnM2_102013,GcM3|GcM3_217008
OG0001224	Core-1	1	1	1	1	1	1	1	1	8	8	Bgh2|BLGH_04867,BghR1|BGHR1_10176,Bgt|EPQ66536.1,Ene|KHJ31572.1,GcC1|GcC1_207011,GcM1|GcM1_230072,OnM2|OnM2_018043,GcM3|GcM3_215010
OG0001225	Core-1	1	1	1	1	1	1	1	1	8	8	Bgh2|BLGH_04886,BghR1|BGHR1_10156,Bgt|EPQ62246.1,Ene|KHJ35083.1,GcC1|GcC1_025003,GcM1|GcM1_205018,OnM2|OnM2_018040,GcM3|GcM3_135001
OG0001226	Core-1	1	1	1	1	1	1	1	1	8	8	Bgh2|BLGH_02170,BghR1|BGHR1_12553,Bgt|EPQ66969.1,Ene|KHJ32260.1,GcC1|GcC1_096022,GcM1|GcM1_200029,OnM2|OnM2_060024,GcM3|GcM3_096014
OG0001227	Core-1	1	1	1	1	1	1	1	1	8	8	Bgh2|BLGH_01699,BghR1|BGHR1_12044,Bgt|EPQ63949.1,Ene|KHJ30236.1,GcC1|GcC1_052033,GcM1|GcM1_248121,OnM2|OnM2_063019,GcM3|GcM3_191048
OG0001228	Core-1	1	1	1	1	1	1	1	1	8	8	Bgh2|BLGH_03678,BghR1|BGHR1_17142,Bgt|EPQ67867.1,Ene|KHJ33392.1,GcC1|GcC1_006014,GcM1|GcM1_244065,OnM2|OnM2_004003,GcM3|GcM3_001008
OG0001229	Core-1	1	1	1	1	1	1	1	1	8	8	Bgh2|BLGH_01608,BghR1|BGHR1_12136,Bgt|EPQ65654.1,Ene|KHJ32200.1,GcC1|GcC1_058009,GcM1|GcM1_247035,OnM2|OnM2_021119,GcM3|GcM3_214003
OG0001230	Core-1	1	1	1	1	1	1	1	1	8	8	Bgh2|BLGH_04753,BghR1|BGHR1_13620,Bgt|EPQ63488.1,Ene|KHJ34207.1,GcC1|GcC1_055025,GcM1|GcM1_214068,OnM2|OnM2_061041,GcM3|GcM3_198032
OG0001231	Core-1	1	1	1	1	1	1	1	1	8	8	Bgh2|BLGH_03510,BghR1|BGHR1_13891,Bgt|EPQ62746.1,Ene|KHJ32798.1,GcC1|GcC1_028020,GcM1|GcM1_247194,OnM2|OnM2_105025,GcM3|GcM3_050012
OG0001232	Core-1	1	1	1	1	1	1	1	1	8	8	Bgh2|BLGH_00394,BghR1|BGHR1_16929,Bgt|EPQ65608.1,Ene|KHJ35662.1,GcC1|GcC1_065005,GcM1|GcM1_233097,OnM2|OnM2_020058,GcM3|GcM3_065006
OG0001233	Core-1	1	1	1	1	1	1	1	1	8	8	Bgh2|BLGH_05006,BghR1|BGHR1_10028,Bgt|EPQ67917.1,Ene|KHJ31838.1,GcC1|GcC1_052012,GcM1|GcM1_246156,OnM2|OnM2_076050,GcM3|GcM3_179006
OG0001234	Core-1	1	1	1	1	1	1	1	1	8	8	Bgh2|BLGH_04637,BghR1|BGHR1_13735,Bgt|EPQ65972.1,Ene|KHJ33367.1,GcC1|GcC1_186012,GcM1|GcM1_247122,OnM2|OnM2_002022,GcM3|GcM3_001010
OG0001235	Core-1	1	1	1	1	1	1	1	1	8	8	Bgh2|BLGH_01227,BghR1|BGHR1_15219,Bgt|EPQ63731.1,Ene|KHJ36276.1,GcC1|GcC1_152010,GcM1|GcM1_203051,OnM2|OnM2_086052,GcM3|GcM3_213029
OG0001236	Core-1	1	1	1	1	1	1	1	1	8	8	Bgh2|BLGH_03736,BghR1|BGHR1_10244,Bgt|EPQ62184.1,Ene|KHJ35096.1,GcC1|GcC1_224032,GcM1|GcM1_212043,OnM2|OnM2_070051,GcM3|GcM3_090019
OG0001237	Core-1	1	1	1	1	1	1	1	1	8	8	Bgh2|BLGH_02763,BghR1|BGHR1_13139,Bgt|EPQ67245.1,Ene|KHJ34455.1,GcC1|GcC1_033038,GcM1|GcM1_217054,OnM2|OnM2_078022,GcM3|GcM3_119011
OG0001238	Core-1	1	1	1	1	1	1	1	1	8	8	Bgh2|BLGH_02867,BghR1|BGHR1_13243,Bgt|EPQ65076.1,Ene|KHJ32045.1,GcC1|GcC1_081019,GcM1|GcM1_206023,OnM2|OnM2_028058,GcM3|GcM3_082038
OG0001239	Core-1	1	1	1	1	1	1	1	1	8	8	Bgh2|BLGH_02805,BghR1|BGHR1_13181,Bgt|EPQ67382.1,Ene|KHJ35232.1,GcC1|GcC1_191025,GcM1|GcM1_206012,OnM2|OnM2_010012,GcM3|GcM3_008002
OG0001240	Core-1	1	1	1	1	1	1	1	1	8	8	Bgh2|BLGH_01420,BghR1|BGHR1_12324,Bgt|EPQ64964.1,Ene|KHJ30319.1,GcC1|GcC1_046005,GcM1|GcM1_232057,OnM2|OnM2_088029,GcM3|GcM3_097026
OG0001241	Core-1	1	1	1	1	1	1	1	1	8	8	Bgh2|BLGH_00405,BghR1|BGHR1_16942,Bgt|EPQ65621.1,Ene|KHJ32505.1,GcC1|GcC1_187003,GcM1|GcM1_241035,OnM2|OnM2_089002,GcM3|GcM3_043012
OG0001242	Core-1	1	1	1	1	1	1	1	1	8	8	Bgh2|BLGH_00212,BghR1|BGHR1_16747,Bgt|EPQ63397.1,Ene|KHJ33358.1,GcC1|GcC1_023029,GcM1|GcM1_214065,OnM2|OnM2_051043,GcM3|GcM3_024027
OG0001243	Core-1	1	1	1	1	1	1	1	1	8	8	Bgh2|BLGH_03536,BghR1|BGHR1_13865,Bgt|EPQ67378.1,Ene|KHJ34956.1,GcC1|GcC1_000017,GcM1|GcM1_234106,OnM2|OnM2_023044,GcM3|GcM3_085021
OG0001244	Core-1	1	1	1	1	1	1	1	1	8	8	Bgh2|BLGH_03727,BghR1|BGHR1_10235,Bgt|EPQ62173.1,Ene|KHJ35711.1,GcC1|GcC1_002002,GcM1|GcM1_249018,OnM2|OnM2_045044,GcM3|GcM3_007007
OG0001245	Core-1	1	1	1	1	1	1	1	1	8	8	Bgh2|BLGH_00219,BghR1|BGHR1_16754,Bgt|EPQ67838.1,Ene|KHJ32537.1,GcC1|GcC1_080016,GcM1|GcM1_242066,OnM2|OnM2_056047,GcM3|GcM3_101024
OG0001246	Core-1	1	1	1	1	1	1	1	1	8	8	Bgh2|BLGH_03046,BghR1|BGHR1_11119,Bgt|EPQ67173.1,Ene|KHJ31730.1,GcC1|GcC1_084007,GcM1|GcM1_247061,OnM2|OnM2_051012,GcM3|GcM3_188011
OG0001247	Core-1	1	1	1	1	1	1	1	1	8	8	Bgh2|BLGH_00715,BghR1|BGHR1_15964,Bgt|EPQ62716.1,Ene|KHJ30008.1,GcC1|GcC1_039030,GcM1|GcM1_242036,OnM2|OnM2_084024,GcM3|GcM3_026017
OG0001248	Core-1	1	1	1	1	1	1	1	1	8	8	Bgh2|BLGH_04871,BghR1|BGHR1_10171,Bgt|EPQ66538.1,Ene|KHJ34787.1,GcC1|GcC1_019033,GcM1|GcM1_197001,OnM2|OnM2_063023,GcM3|GcM3_112011
OG0001249	Core-1	1	1	1	1	1	1	1	1	8	8	Bgh2|BLGH_05027,BghR1|BGHR1_10007,Bgt|EPQ64155.1,Ene|KHJ33286.1,GcC1|GcC1_217019,GcM1|GcM1_243066,OnM2|OnM2_089045,GcM3|GcM3_131012
OG0001250	Core-1	1	1	1	1	1	1	1	1	8	8	Bgh2|BLGH_00801,BghR1|BGHR1_10838,Bgt|EPQ64202.1,Ene|KHJ30658.1,GcC1|GcC1_055019,GcM1|GcM1_238031,OnM2|OnM2_068026,GcM3|GcM3_001017
OG0001251	Core-1	1	1	1	1	1	1	1	1	8	8	Bgh2|BLGH_06027,BghR1|BGHR1_14260,Bgt|EPQ64921.1,Ene|KHJ30926.1,GcC1|GcC1_109007,GcM1|GcM1_202018,OnM2|OnM2_026050,GcM3|GcM3_007025
OG0001252	Core-1	1	1	1	1	1	1	1	1	8	8	Bgh2|BLGH_00228,BghR1|BGHR1_16764,Bgt|EPQ63207.1,Ene|KHJ33998.1,GcC1|GcC1_109001,GcM1|GcM1_215010,OnM2|OnM2_046015,GcM3|GcM3_008031
OG0001253	Core-1	1	1	1	1	1	1	1	1	8	8	Bgh2|BLGH_01498,BghR1|BGHR1_12246,Bgt|EPQ66381.1,Ene|KHJ32842.1,GcC1|GcC1_175035,GcM1|GcM1_233089,OnM2|OnM2_020004,GcM3|GcM3_045026
OG0001254	Core-1	1	1	1	1	1	1	1	1	8	8	Bgh2|BLGH_01453,BghR1|BGHR1_12291,Bgt|EPQ66901.1,Ene|KHJ32927.1,GcC1|GcC1_005018,GcM1|GcM1_220026,OnM2|OnM2_062019,GcM3|GcM3_058007
OG0001255	Core-1	1	1	1	1	1	1	1	1	8	8	Bgh2|BLGH_01581,BghR1|BGHR1_12164,Bgt|EPQ62847.1,Ene|KHJ36006.1,GcC1|GcC1_088017,GcM1|GcM1_189024,OnM2|OnM2_065021,GcM3|GcM3_210049
OG0001256	Monocot	3	3	2	0	0	0	0	0	8	3	Bgh2|BLGH_04481,Bgh2|BLGH_04487,Bgh2|BLGH_04489,BghR1|BGHR1_16351,BghR1|BGHR1_16353,BghR1|BGHR1_16359,Bgt|EPQ66727.1,Bgt|EPQ66736.1
OG0001257	Core-1	1	1	1	1	1	1	1	1	8	8	Bgh2|BLGH_05865,BghR1|BGHR1_15980,Bgt|EPQ61482.1,Ene|KHJ31424.1,GcC1|GcC1_005033,GcM1|GcM1_159011,OnM2|OnM2_047078,GcM3|GcM3_072022
OG0001258	Core-1	1	1	1	1	1	1	1	1	8	8	Bgh2|BLGH_05009,BghR1|BGHR1_10025,Bgt|EPQ67914.1,Ene|KHJ31183.1,GcC1|GcC1_215017,GcM1|GcM1_238117,OnM2|OnM2_088034,GcM3|GcM3_069006
OG0001259	Core-1	1	1	1	1	1	1	1	1	8	8	Bgh2|BLGH_04605,BghR1|BGHR1_13765,Bgt|EPQ62353.1,Ene|KHJ30893.1,GcC1|GcC1_213009,GcM1|GcM1_226082,OnM2|OnM2_096015,GcM3|GcM3_056001
OG0001260	Core-1	1	1	1	1	1	1	1	1	8	8	Bgh2|BLGH_03351,BghR1|BGHR1_10966,Bgt|EPQ65887.1,Ene|KHJ35930.1,GcC1|GcC1_116021,GcM1|GcM1_214036,OnM2|OnM2_053002,GcM3|GcM3_026037
OG0001261	Core-1	1	1	1	1	1	1	1	1	8	8	Bgh2|BLGH_01953,BghR1|BGHR1_11790,Bgt|EPQ63475.1,Ene|KHJ33620.1,GcC1|GcC1_008011,GcM1|GcM1_223054,OnM2|OnM2_081033,GcM3|GcM3_180035
OG0001262	Core-1	1	1	1	1	1	1	1	1	8	8	Bgh2|BLGH_03088,BghR1|BGHR1_11074,Bgt|EPQ63516.1,Ene|KHJ35151.1,GcC1|GcC1_166006,GcM1|GcM1_244055,OnM2|OnM2_055047,GcM3|GcM3_158001
OG0001263	Core-1	1	1	1	1	1	1	1	1	8	8	Bgh2|BLGH_01339,BghR1|BGHR1_14543,Bgt|EPQ63171.1,Ene|KHJ30488.1,GcC1|GcC1_170013,GcM1|GcM1_248058,OnM2|OnM2_030032,GcM3|GcM3_008018
OG0001264	L-Core	1	1	1	0	1	1	1	2	8	7	Bgh2|BLGH_00769,BghR1|BGHR1_10805,Bgt|EPQ65049.1,GcC1|GcC1_171013,GcM1|GcM1_198025,OnM2|OnM2_033064,GcM3|GcM3_194040,GcM3|GcM3_216038
OG0001265	Core-1	1	1	1	1	1	1	1	1	8	8	Bgh2|BLGH_00470,BghR1|BGHR1_15656,Bgt|EPQ63667.1,Ene|KHJ30334.1,GcC1|GcC1_213030,GcM1|GcM1_244155,OnM2|OnM2_094019,GcM3|GcM3_002014
OG0001266	Core-1	1	1	1	1	1	1	1	1	8	8	Bgh2|BLGH_03725,BghR1|BGHR1_10233,Bgt|EPQ62171.1,Ene|KHJ35713.1,GcC1|GcC1_002004,GcM1|GcM1_249020,OnM2|OnM2_045046,GcM3|GcM3_007005
OG0001267	Core-1	1	1	1	1	1	1	1	1	8	8	Bgh2|BLGH_03878,BghR1|BGHR1_10393,Bgt|EPQ65564.1,Ene|KHJ30684.1,GcC1|GcC1_010008,GcM1|GcM1_243019,OnM2|OnM2_081018,GcM3|GcM3_180021
OG0001268	Core-1	1	1	1	1	1	1	1	1	8	8	Bgh2|BLGH_00624,BghR1|BGHR1_15811,Bgt|EPQ65940.1,Ene|KHJ35945.1,GcC1|GcC1_025008,GcM1|GcM1_187013,OnM2|OnM2_055082,GcM3|GcM3_024004
OG0001269	Core-1	1	1	1	1	1	1	1	1	8	8	Bgh2|BLGH_04675,BghR1|BGHR1_13696,Bgt|EPQ64120.1,Ene|KHJ33366.1,GcC1|GcC1_026022,GcM1|GcM1_214051,OnM2|OnM2_025030,GcM3|GcM3_165015
OG0001270	Core-1	1	1	1	1	1	1	1	1	8	8	Bgh2|BLGH_00004,BghR1|BGHR1_14021,Bgt|EPQ61996.1,Ene|KHJ35612.1,GcC1|GcC1_200015,GcM1|GcM1_247150,OnM2|OnM2_039058,GcM3|GcM3_005026
OG0001271	Core-1	1	1	1	1	1	1	1	1	8	8	Bgh2|BLGH_04134,BghR1|BGHR1_15100,Bgt|EPQ63873.1,Ene|KHJ32182.1,GcC1|GcC1_053003,GcM1|GcM1_242092,OnM2|OnM2_091015,GcM3|GcM3_203012
OG0001272	Core-1	1	1	1	1	1	1	1	1	8	8	Bgh2|BLGH_02003,BghR1|BGHR1_12385,Bgt|EPQ61558.1,Ene|KHJ36128.1,GcC1|GcC1_138007,GcM1|GcM1_236047,OnM2|OnM2_051038,GcM3|GcM3_013023
OG0001273	Core-1	1	1	1	1	1	1	1	1	8	8	Bgh2|BLGH_02807,BghR1|BGHR1_13183,Bgt|EPQ64065.1,Ene|KHJ30945.1,GcC1|GcC1_188027,GcM1|GcM1_223032,OnM2|OnM2_012008,GcM3|GcM3_194024
OG0001274	Core-1	1	1	1	1	1	1	1	1	8	8	Bgh2|BLGH_01664,BghR1|BGHR1_12078,Bgt|EPQ65797.1,Ene|KHJ31463.1,GcC1|GcC1_081010,GcM1|GcM1_250089,OnM2|OnM2_013020,GcM3|GcM3_196027
OG0001275	Core-1	1	1	1	1	1	1	1	1	8	8	Bgh2|BLGH_05583,BghR1|BGHR1_10701,Bgt|EPQ62451.1,Ene|KHJ32303.1,GcC1|GcC1_188042,GcM1|GcM1_245123,OnM2|OnM2_017095,GcM3|GcM3_185043
OG0001276	Core-1	1	1	1	1	1	1	1	1	8	8	Bgh2|BLGH_05651,BghR1|BGHR1_10626,Bgt|EPQ64831.1,Ene|KHJ36469.1,GcC1|GcC1_042008,GcM1|GcM1_230019,OnM2|OnM2_083020,GcM3|GcM3_156002
OG0001277	Core-1	1	1	1	1	1	1	1	1	8	8	Bgh2|BLGH_04986,BghR1|BGHR1_10050,Bgt|EPQ62009.1,Ene|KHJ31672.1,GcC1|GcC1_040022,GcM1|GcM1_244011,OnM2|OnM2_025087,GcM3|GcM3_183033
OG0001278	Core-1	1	1	1	1	1	1	1	1	8	8	Bgh2|BLGH_03771,BghR1|BGHR1_10279,Bgt|EPQ61830.1,Ene|KHJ31619.1,GcC1|GcC1_067009,GcM1|GcM1_243061,OnM2|OnM2_023058,GcM3|GcM3_223008
OG0001279	Core-1	1	1	1	1	1	1	1	1	8	8	Bgh2|BLGH_03344,BghR1|BGHR1_10959,Bgt|EPQ65868.1,Ene|KHJ30775.1,GcC1|GcC1_144003,GcM1|GcM1_248063,OnM2|OnM2_077017,GcM3|GcM3_059004
OG0001280	Core-1	1	1	1	1	1	1	1	1	8	8	Bgh2|BLGH_01594,BghR1|BGHR1_12150,Bgt|EPQ65641.1,Ene|KHJ36007.1,GcC1|GcC1_067023,GcM1|GcM1_222033,OnM2|OnM2_020032,GcM3|GcM3_013045
OG0001281	Core-1	1	1	1	1	1	1	1	1	8	8	Bgh2|BLGH_01944,BghR1|BGHR1_11799,Bgt|EPQ63462.1,Ene|KHJ33610.1,GcC1|GcC1_018006,GcM1|GcM1_154006,OnM2|OnM2_080018,GcM3|GcM3_138003
OG0001282	Core-1	1	1	1	1	1	1	1	1	8	8	Bgh2|BLGH_04156,BghR1|BGHR1_15079,Bgt|EPQ67529.1,Ene|KHJ31809.1,GcC1|GcC1_108006,GcM1|GcM1_198002,OnM2|OnM2_059004,GcM3|GcM3_220013
OG0001283	Core-1	1	1	1	1	1	1	1	1	8	8	Bgh2|BLGH_00256,BghR1|BGHR1_16792,Bgt|EPQ62583.1,Ene|KHJ34304.1,GcC1|GcC1_112006,GcM1|GcM1_221015,OnM2|OnM2_033043,GcM3|GcM3_103011
OG0001284	Core-1	1	1	1	1	1	1	1	1	8	8	Bgh2|BLGH_05042,BghR1|BGHR1_13419,Bgt|EPQ62627.1,Ene|KHJ33313.1,GcC1|GcC1_014014,GcM1|GcM1_241041,OnM2|OnM2_036068,GcM3|GcM3_183025
OG0001285	Core-1	1	1	1	1	1	1	1	1	8	8	Bgh2|BLGH_02870,BghR1|BGHR1_13246,Bgt|EPQ65079.1,Ene|KHJ35208.1,GcC1|GcC1_098027,GcM1|GcM1_216006,OnM2|OnM2_017044,GcM3|GcM3_000024
OG0001286	Core-1	1	1	1	1	1	1	1	1	8	8	Bgh2|BLGH_04462,BghR1|BGHR1_16379,Bgt|EPQ62114.1,Ene|KHJ31303.1,GcC1|GcC1_202034,GcM1|GcM1_200011,OnM2|OnM2_025015,GcM3|GcM3_027044
OG0001287	Core-1	1	1	1	1	1	1	1	1	8	8	Bgh2|BLGH_01766,BghR1|BGHR1_11978,Bgt|EPQ67023.1,Ene|KHJ33640.1,GcC1|GcC1_221001,GcM1|GcM1_234040,OnM2|OnM2_063068,GcM3|GcM3_129014
OG0001288	Core-1	1	1	1	1	1	1	1	1	8	8	Bgh2|BLGH_01315,BghR1|BGHR1_14567,Bgt|EPQ66199.1,Ene|KHJ34656.1,GcC1|GcC1_013002,GcM1|GcM1_238112,OnM2|OnM2_030049,GcM3|GcM3_125011
OG0001289	Core-1	1	1	1	1	1	1	1	1	8	8	Bgh2|BLGH_03794,BghR1|BGHR1_10303,Bgt|EPQ62215.1,Ene|KHJ32195.1,GcC1|GcC1_016010,GcM1|GcM1_231101,OnM2|OnM2_037079,GcM3|GcM3_121005
OG0001290	Core-1	1	1	1	1	1	1	1	1	8	8	Bgh2|BLGH_06253,BghR1|BGHR1_14702,Bgt|EPQ64508.1,Ene|KHJ32209.1,GcC1|GcC1_186033,GcM1|GcM1_184009,OnM2|OnM2_040013,GcM3|GcM3_038031
OG0001291	Core-1	1	1	1	1	1	1	1	1	8	8	Bgh2|BLGH_00924,BghR1|BGHR1_15528,Bgt|EPQ61637.1,Ene|KHJ35491.1,GcC1|GcC1_179022,GcM1|GcM1_229048,OnM2|OnM2_045026,GcM3|GcM3_197020
OG0001292	Core-1	1	1	1	1	1	1	1	1	8	8	Bgh2|BLGH_03936,BghR1|BGHR1_13109,Bgt|EPQ64950.1,Ene|KHJ32018.1,GcC1|GcC1_028022,GcM1|GcM1_233101,OnM2|OnM2_021069,GcM3|GcM3_058016
OG0001293	Core-1	1	1	1	1	1	1	1	1	8	8	Bgh2|BLGH_04441,BghR1|BGHR1_16410,Bgt|EPQ64709.1,Ene|KHJ33462.1,GcC1|GcC1_095003,GcM1|GcM1_246057,OnM2|OnM2_040033,GcM3|GcM3_210008
OG0001294	Core-1	1	1	1	1	1	1	1	1	8	8	Bgh2|BLGH_01679,BghR1|BGHR1_12064,Bgt|EPQ65783.1,Ene|KHJ33280.1,GcC1|GcC1_035009,GcM1|GcM1_224021,OnM2|OnM2_013021,GcM3|GcM3_060031
OG0001295	Core-1	1	1	1	1	1	1	1	1	8	8	Bgh2|BLGH_00288,BghR1|BGHR1_16824,Bgt|EPQ62550.1,Ene|KHJ30648.1,GcC1|GcC1_006041,GcM1|GcM1_201004,OnM2|OnM2_030051,GcM3|GcM3_046007
OG0001296	Core-1	1	1	1	1	1	1	1	1	8	8	Bgh2|BLGH_01066,BghR1|BGHR1_15386,Bgt|EPQ65324.1,Ene|KHJ32246.1,GcC1|GcC1_031023,GcM1|GcM1_178007,OnM2|OnM2_025042,GcM3|GcM3_211017
OG0001297	Core-1	1	1	1	1	1	1	1	1	8	8	Bgh2|BLGH_00542,BghR1|BGHR1_15729,Bgt|EPQ64441.1,Ene|KHJ30364.1,GcC1|GcC1_127003,GcM1|GcM1_244083,OnM2|OnM2_048007,GcM3|GcM3_103004
OG0001298	Core-1	1	1	1	1	1	1	1	1	8	8	Bgh2|BLGH_03859,BghR1|BGHR1_10372,Bgt|EPQ65546.1,Ene|KHJ32201.1,GcC1|GcC1_025034,GcM1|GcM1_187005,OnM2|OnM2_061005,GcM3|GcM3_062024
OG0001299	Core-1	1	1	1	1	1	1	1	1	8	8	Bgh2|BLGH_00364,BghR1|BGHR1_16900,Bgt|EPQ65715.1,Ene|KHJ32447.1,GcC1|GcC1_060012,GcM1|GcM1_240071,OnM2|OnM2_072019,GcM3|GcM3_040012
OG0001300	Core-1	1	1	1	1	1	1	1	1	8	8	Bgh2|BLGH_01371,BghR1|BGHR1_12369,Bgt|EPQ62682.1,Ene|KHJ34041.1,GcC1|GcC1_008018,GcM1|GcM1_186016,OnM2|OnM2_021114,GcM3|GcM3_039029
OG0001301	Core-1	1	1	1	1	1	1	1	1	8	8	Bgh2|BLGH_02637,BghR1|BGHR1_11502,Bgt|EPQ64188.1,Ene|KHJ30713.1,GcC1|GcC1_182011,GcM1|GcM1_205026,OnM2|OnM2_036010,GcM3|GcM3_167007
OG0001302	Core-1	1	1	1	1	1	1	1	1	8	8	Bgh2|BLGH_00310,BghR1|BGHR1_16846,Bgt|EPQ64414.1,Ene|KHJ30552.1,GcC1|GcC1_004029,GcM1|GcM1_215001,OnM2|OnM2_049050,GcM3|GcM3_199044
OG0001303	Core-1	1	1	1	1	1	1	1	1	8	8	Bgh2|BLGH_03026,BghR1|BGHR1_11139,Bgt|EPQ67636.1,Ene|KHJ31104.1,GcC1|GcC1_088007,GcM1|GcM1_198013,OnM2|OnM2_065014,GcM3|GcM3_037013
OG0001304	Core-1	1	1	1	1	1	1	1	1	8	8	Bgh2|BLGH_00948,BghR1|BGHR1_15502,Bgt|EPQ61604.1,Ene|KHJ34868.1,GcC1|GcC1_197025,GcM1|GcM1_221021,OnM2|OnM2_078030,GcM3|GcM3_099007
OG0001305	Core-1	1	1	1	1	1	1	1	1	8	8	Bgh2|BLGH_04239,BghR1|BGHR1_14996,Bgt|EPQ64735.1,Ene|KHJ30797.1,GcC1|GcC1_050026,GcM1|GcM1_242032,OnM2|OnM2_031001,GcM3|GcM3_053022
OG0001306	Core-1	1	1	1	1	1	1	1	1	8	8	Bgh2|BLGH_01746,BghR1|BGHR1_11998,Bgt|EPQ67605.1,Ene|KHJ34909.1,GcC1|GcC1_151003,GcM1|GcM1_234036,OnM2|OnM2_032067,GcM3|GcM3_188029
OG0001307	Core-1	1	1	1	1	1	1	1	1	8	8	Bgh2|BLGH_02690,BghR1|BGHR1_15872,Bgt|EPQ66851.1,Ene|KHJ31039.1,GcC1|GcC1_065009,GcM1|GcM1_243136,OnM2|OnM2_046004,GcM3|GcM3_055002
OG0001308	Core-1	1	1	1	1	1	1	1	1	8	8	Bgh2|BLGH_00954,BghR1|BGHR1_15496,Bgt|EPQ61610.1,Ene|KHJ33694.1,GcC1|GcC1_210019,GcM1|GcM1_249126,OnM2|OnM2_018070,GcM3|GcM3_093002
OG0001309	Core-1	1	1	1	1	1	1	1	1	8	8	Bgh2|BLGH_03369,BghR1|BGHR1_10986,Bgt|EPQ62660.1,Ene|KHJ34887.1,GcC1|GcC1_103011,GcM1|GcM1_235051,OnM2|OnM2_026064,GcM3|GcM3_206013
OG0001310	Core-1	1	1	1	1	1	1	1	1	8	8	Bgh2|BLGH_04098,BghR1|BGHR1_15137,Bgt|EPQ63080.1,Ene|KHJ31135.1,GcC1|GcC1_117016,GcM1|GcM1_244094,OnM2|OnM2_017013,GcM3|GcM3_133013
OG0001311	L-Core	1	1	1	1	1	1	2	0	8	7	Bgh2|BLGH_05564,BghR1|BGHR1_13444,Bgt|EPQ67326.1,Ene|KHJ33311.1,GcC1|GcC1_016014,GcM1|GcM1_247171,OnM2|OnM2_022096,OnM2|OnM2_101020
OG0001312	Core-1	1	1	1	1	1	1	1	1	8	8	Bgh2|BLGH_00682,BghR1|BGHR1_14116,Bgt|EPQ67146.1,Ene|KHJ33341.1,GcC1|GcC1_024016,GcM1|GcM1_250108,OnM2|OnM2_081036,GcM3|GcM3_104004
OG0001313	Core-1	1	1	1	1	1	1	1	1	8	8	Bgh2|BLGH_01476,BghR1|BGHR1_12268,Bgt|EPQ66372.1,Ene|KHJ32358.1,GcC1|GcC1_052030,GcM1|GcM1_224071,OnM2|OnM2_051036,GcM3|GcM3_217022
OG0001314	Core-1	1	1	1	1	1	1	1	1	8	8	Bgh2|BLGH_02699,BghR1|BGHR1_11449,Bgt|EPQ66866.1,Ene|KHJ31995.1,GcC1|GcC1_115004,GcM1|GcM1_225014,OnM2|OnM2_058063,GcM3|GcM3_195034
OG0001315	Core-1	1	1	1	1	1	1	1	1	8	8	Bgh2|BLGH_05917,BghR1|BGHR1_16032,Bgt|EPQ67352.1,Ene|KHJ31797.1,GcC1|GcC1_218016,GcM1|GcM1_232059,OnM2|OnM2_075040,GcM3|GcM3_070013
OG0001316	Core-1	1	1	1	1	1	1	1	1	8	8	Bgh2|BLGH_04084,BghR1|BGHR1_15151,Bgt|EPQ66982.1,Ene|KHJ33841.1,GcC1|GcC1_087026,GcM1|GcM1_244092,OnM2|OnM2_017010,GcM3|GcM3_133011
OG0001317	Core-1	1	1	1	1	1	1	1	1	8	8	Bgh2|BLGH_01206,BghR1|BGHR1_15241,Bgt|EPQ63708.1,Ene|KHJ30144.1,GcC1|GcC1_125012,GcM1|GcM1_224002,OnM2|OnM2_004011,GcM3|GcM3_043030
OG0001318	Core-1	1	1	1	1	1	1	1	1	8	8	Bgh2|BLGH_02394,BghR1|BGHR1_12780,Bgt|EPQ65252.1,Ene|KHJ36155.1,GcC1|GcC1_045028,GcM1|GcM1_219072,OnM2|OnM2_102002,GcM3|GcM3_050017
OG0001319	Monocot	2	6	0	0	0	0	0	0	8	2	Bgh2|BLGH_03873,Bgh2|BLGH_03911,BghR1|BGHR1_10384,BghR1|BGHR1_10388,BghR1|BGHR1_10406,BghR1|BGHR1_10413,BghR1|BGHR1_10424,BghR1|BGHR1_10429
OG0001320	Core-1	1	1	1	1	1	1	1	1	8	8	Bgh2|BLGH_06485,BghR1|BGHR1_17213,Bgt|EPQ62168.1,Ene|KHJ33628.1,GcC1|GcC1_009017,GcM1|GcM1_236065,OnM2|OnM2_090017,GcM3|GcM3_072007
OG0001321	Core-1	1	1	1	1	1	1	1	1	8	8	Bgh2|BLGH_01550,BghR1|BGHR1_12192,Bgt|EPQ67949.1,Ene|KHJ36028.1,GcC1|GcC1_067021,GcM1|GcM1_250183,OnM2|OnM2_035049,GcM3|GcM3_107018
OG0001322	Core-1	1	1	1	1	1	1	1	1	8	8	Bgh2|BLGH_03356,BghR1|BGHR1_10971,Bgt|EPQ65883.1,Ene|KHJ35451.1,GcC1|GcC1_045018,GcM1|GcM1_247176,OnM2|OnM2_083013,GcM3|GcM3_025037
OG0001323	Core-1	1	1	1	1	1	1	1	1	8	8	Bgh2|BLGH_03845,BghR1|BGHR1_10356,Bgt|EPQ67372.1,Ene|KHJ36179.1,GcC1|GcC1_194005,GcM1|GcM1_250122,OnM2|OnM2_029054,GcM3|GcM3_205005
OG0001324	Core-1	1	1	1	1	1	1	1	1	8	8	Bgh2|BLGH_01745,BghR1|BGHR1_11999,Bgt|EPQ67604.1,Ene|KHJ34916.1,GcC1|GcC1_151002,GcM1|GcM1_234037,OnM2|OnM2_086012,GcM3|GcM3_188031
OG0001325	Core-1	1	1	1	1	1	1	1	1	8	8	Bgh2|BLGH_04625,BghR1|BGHR1_13745,Bgt|EPQ62336.1,Ene|KHJ36145.1,GcC1|GcC1_117007,GcM1|GcM1_208007,OnM2|OnM2_018056,GcM3|GcM3_193010
OG0001326	Core-1	1	1	1	1	1	1	1	1	8	8	Bgh2|BLGH_03474,BghR1|BGHR1_13928,Bgt|EPQ63582.1,Ene|KHJ32587.1,GcC1|GcC1_101017,GcM1|GcM1_212019,OnM2|OnM2_035089,GcM3|GcM3_106026
OG0001327	Core-1	1	1	1	1	1	1	1	1	8	8	Bgh2|BLGH_00995,BghR1|BGHR1_15458,Bgt|EPQ63604.1,Ene|KHJ34763.1,GcC1|GcC1_199016,GcM1|GcM1_238143,OnM2|OnM2_079026,GcM3|GcM3_182024
OG0001328	Core-1	1	1	1	1	1	1	1	1	8	8	Bgh2|BLGH_04176,BghR1|BGHR1_15060,Bgt|EPQ62043.1,Ene|KHJ31888.1,GcC1|GcC1_014010,GcM1|GcM1_246212,OnM2|OnM2_025053,GcM3|GcM3_209005
OG0001329	Core-1	1	1	1	1	1	1	1	1	8	8	Bgh2|BLGH_02040,BghR1|BGHR1_12423,Bgt|EPQ61563.1,Ene|KHJ32007.1,GcC1|GcC1_074008,GcM1|GcM1_246218,OnM2|OnM2_047012,GcM3|GcM3_191001
OG0001330	Core-1	1	1	1	1	1	1	1	1	8	8	Bgh2|BLGH_03562,BghR1|BGHR1_13839,Bgt|EPQ66057.1,Ene|KHJ33606.1,GcC1|GcC1_165001,GcM1|GcM1_247187,OnM2|OnM2_052013,GcM3|GcM3_062002
OG0001331	Core-1	1	1	1	1	1	1	1	1	8	8	Bgh2|BLGH_06248,BghR1|BGHR1_14707,Bgt|EPQ64514.1,Ene|KHJ31890.1,GcC1|GcC1_175026,GcM1|GcM1_238057,OnM2|OnM2_060057,GcM3|GcM3_015017
OG0001332	Core-1	1	1	1	1	1	1	1	1	8	8	Bgh2|BLGH_03519,BghR1|BGHR1_13882,Bgt|EPQ66119.1,Ene|KHJ30346.1,GcC1|GcC1_044009,GcM1|GcM1_237047,OnM2|OnM2_060006,GcM3|GcM3_035021
OG0001333	Core-1	1	1	1	1	1	1	1	1	8	8	Bgh2|BLGH_03336,BghR1|BGHR1_10951,Bgt|EPQ62652.1,Ene|KHJ34448.1,GcC1|GcC1_006007,GcM1|GcM1_247066,OnM2|OnM2_002026,GcM3|GcM3_150001
OG0001334	Core-1	1	1	1	1	1	1	1	1	8	8	Bgh2|BLGH_02745,BghR1|BGHR1_11399,Bgt|EPQ67154.1,Ene|KHJ34899.1,GcC1|GcC1_144012,GcM1|GcM1_241096,OnM2|OnM2_075055,GcM3|GcM3_174002
OG0001335	Core-1	1	1	1	1	1	1	1	1	8	8	Bgh2|BLGH_04570,BghR1|BGHR1_16269,Bgt|EPQ63816.1,Ene|KHJ33134.1,GcC1|GcC1_074003,GcM1|GcM1_238129,OnM2|OnM2_088027,GcM3|GcM3_207003
OG0001336	Core-1	1	1	1	1	1	1	1	1	8	8	Bgh2|BLGH_05935,BghR1|BGHR1_16050,Bgt|EPQ66505.1,Ene|KHJ33070.1,GcC1|GcC1_207007,GcM1|GcM1_249074,OnM2|OnM2_081024,GcM3|GcM3_053009
OG0001337	Core-1	1	1	1	1	1	1	1	1	8	8	Bgh2|BLGH_01401,BghR1|BGHR1_12343,Bgt|EPQ64985.1,Ene|KHJ31692.1,GcC1|GcC1_043017,GcM1|GcM1_227069,OnM2|OnM2_034045,GcM3|GcM3_013029
OG0001338	Monocot	2	5	1	0	0	0	0	0	8	3	Bgh2|BLGH_04066,Bgh2|BLGH_06911,BghR1|BGHR1_15169,BghR1|BGHR1_17010,BghR1|BGHR1_17011,BghR1|BGHR1_17012,BghR1|BGHR1_17013,Bgt|EPQ67376.1
OG0001339	Core-1	1	1	1	1	1	1	1	1	8	8	Bgh2|BLGH_06176,BghR1|BGHR1_14058,Bgt|EPQ62493.1,Ene|KHJ32397.1,GcC1|GcC1_207029,GcM1|GcM1_227026,OnM2|OnM2_044070,GcM3|GcM3_215024
OG0001340	Core-1	1	1	1	1	1	1	1	1	8	8	Bgh2|BLGH_03596,BghR1|BGHR1_13804,Bgt|EPQ64407.1,Ene|KHJ30079.1,GcC1|GcC1_224027,GcM1|GcM1_193010,OnM2|OnM2_043022,GcM3|GcM3_115012
OG0001341	Core-1	1	1	1	1	1	1	1	1	8	8	Bgh2|BLGH_04547,BghR1|BGHR1_16292,Bgt|EPQ63351.1,Ene|KHJ36336.1,GcC1|GcC1_182037,GcM1|GcM1_217010,OnM2|OnM2_085036,GcM3|GcM3_042031
OG0001342	Core-1	1	1	1	1	1	1	1	1	8	8	Bgh2|BLGH_00015,BghR1|BGHR1_14010,Bgt|EPQ61987.1,Ene|KHJ32452.1,GcC1|GcC1_210009,GcM1|GcM1_250280,OnM2|OnM2_015025,GcM3|GcM3_015006
OG0001343	Core-1	1	1	1	1	1	1	1	1	8	8	Bgh2|BLGH_03374,BghR1|BGHR1_10991,Bgt|EPQ65104.1,Ene|KHJ34886.1,GcC1|GcC1_070003,GcM1|GcM1_246084,OnM2|OnM2_032027,GcM3|GcM3_199015
OG0001344	Core-1	1	1	1	1	1	1	1	1	8	8	Bgh2|BLGH_04552,BghR1|BGHR1_16287,Bgt|EPQ63347.1,Ene|KHJ30371.1,GcC1|GcC1_193019,GcM1|GcM1_150004,OnM2|OnM2_045073,GcM3|GcM3_100011
OG0001345	Core-1	1	1	1	1	1	1	1	1	8	8	Bgh2|BLGH_04164,BghR1|BGHR1_15071,Bgt|EPQ62826.1,Ene|KHJ31010.1,GcC1|GcC1_048030,GcM1|GcM1_151001,OnM2|OnM2_028088,GcM3|GcM3_084011
OG0001346	Core-1	1	1	1	1	1	1	1	1	8	8	Bgh2|BLGH_04831,BghR1|BGHR1_10212,Bgt|EPQ65315.1,Ene|KHJ35714.1,GcC1|GcC1_025030,GcM1|GcM1_211034,OnM2|OnM2_033069,GcM3|GcM3_088014
OG0001347	Core-1	1	1	1	1	1	1	1	1	8	8	Bgh2|BLGH_04950,BghR1|BGHR1_10092,Bgt|EPQ65687.1,Ene|KHJ34674.1,GcC1|GcC1_078016,GcM1|GcM1_218060,OnM2|OnM2_095007,GcM3|GcM3_051024
OG0001348	Core-1	1	1	1	1	1	1	1	1	8	8	Bgh2|BLGH_04834,BghR1|BGHR1_10210,Bgt|EPQ65313.1,Ene|KHJ34562.1,GcC1|GcC1_121013,GcM1|GcM1_177009,OnM2|OnM2_033067,GcM3|GcM3_088013
OG0001349	Core-1	1	1	1	1	1	1	1	1	8	8	Bgh2|BLGH_00855,BghR1|BGHR1_15595,Bgt|EPQ66624.1,Ene|KHJ32098.1,GcC1|GcC1_025002,GcM1|GcM1_229067,OnM2|OnM2_018041,GcM3|GcM3_135002
OG0001350	Core-1	1	1	1	1	1	1	1	1	8	8	Bgh2|BLGH_00525,BghR1|BGHR1_15713,Bgt|EPQ65398.1,Ene|KHJ31227.1,GcC1|GcC1_207028,GcM1|GcM1_167010,OnM2|OnM2_043031,GcM3|GcM3_204041
OG0001351	Core-1	1	1	1	1	1	1	1	1	8	8	Bgh2|BLGH_05611,BghR1|BGHR1_10670,Bgt|EPQ66637.1,Ene|KHJ34461.1,GcC1|GcC1_193016,GcM1|GcM1_245182,OnM2|OnM2_029052,GcM3|GcM3_176006
OG0001352	Core-1	1	1	1	1	1	1	1	1	8	8	Bgh2|BLGH_00841,BghR1|BGHR1_15608,Bgt|EPQ66610.1,Ene|KHJ35452.1,GcC1|GcC1_185001,GcM1|GcM1_250139,OnM2|OnM2_028071,GcM3|GcM3_019001
OG0001353	Core-1	1	1	1	1	1	1	1	1	8	8	Bgh2|BLGH_01287,BghR1|BGHR1_14596,Bgt|EPQ66174.1,Ene|KHJ32173.1,GcC1|GcC1_063006,GcM1|GcM1_240127,OnM2|OnM2_101014,GcM3|GcM3_051020
OG0001354	Core-1	1	1	1	1	1	1	1	1	8	8	Bgh2|BLGH_01867,BghR1|BGHR1_11880,Bgt|EPQ67541.1,Ene|KHJ33470.1,GcC1|GcC1_193042,GcM1|GcM1_184016,OnM2|OnM2_052084,GcM3|GcM3_140019
OG0001355	Core-1	1	1	1	1	1	1	1	1	8	8	Bgh2|BLGH_06637,BghR1|BGHR1_16490,Bgt|EPQ63998.1,Ene|KHJ30750.1,GcC1|GcC1_023035,GcM1|GcM1_223016,OnM2|OnM2_028056,GcM3|GcM3_032028
OG0001356	Core-1	1	1	1	1	1	1	1	1	8	8	Bgh2|BLGH_00317,BghR1|BGHR1_16853,Bgt|EPQ64409.1,Ene|KHJ33141.1,GcC1|GcC1_140011,GcM1|GcM1_192031,OnM2|OnM2_058064,GcM3|GcM3_103020
OG0001357	Core-1	1	1	1	1	1	1	1	1	8	8	Bgh2|BLGH_01416,BghR1|BGHR1_12328,Bgt|EPQ64966.1,Ene|KHJ35125.1,GcC1|GcC1_127012,GcM1|GcM1_223028,OnM2|OnM2_059052,GcM3|GcM3_202029
OG0001358	Core-1	1	1	1	1	1	1	1	1	8	8	Bgh2|BLGH_02035,BghR1|BGHR1_12418,Bgt|EPQ64691.1,Ene|KHJ34811.1,GcC1|GcC1_015003,GcM1|GcM1_250143,OnM2|OnM2_025082,GcM3|GcM3_195007
OG0001359	Core-1	1	1	1	1	1	1	1	1	8	8	Bgh2|BLGH_03400,BghR1|BGHR1_11019,Bgt|EPQ64767.1,Ene|KHJ34988.1,GcC1|GcC1_204009,GcM1|GcM1_250110,OnM2|OnM2_022093,GcM3|GcM3_125009
OG0001360	Core-1	1	1	1	1	1	1	1	1	8	8	Bgh2|BLGH_06459,BghR1|BGHR1_11653,Bgt|EPQ62082.1,Ene|KHJ32420.1,GcC1|GcC1_163005,GcM1|GcM1_230017,OnM2|OnM2_048045,GcM3|GcM3_040015
OG0001361	Core-1	1	1	1	1	1	1	1	1	8	8	Bgh2|BLGH_05747,BghR1|BGHR1_16145,Bgt|EPQ63308.1,Ene|KHJ30510.1,GcC1|GcC1_185026,GcM1|GcM1_218003,OnM2|OnM2_050016,GcM3|GcM3_224030
OG0001362	Core-1	1	1	1	1	1	1	1	1	8	8	Bgh2|BLGH_01284,BghR1|BGHR1_14599,Bgt|EPQ66167.1,Ene|KHJ32960.1,GcC1|GcC1_012041,GcM1|GcM1_154010,OnM2|OnM2_024008,GcM3|GcM3_036039
OG0001363	Core-1	1	1	1	1	1	1	1	1	8	8	Bgh2|BLGH_03509,BghR1|BGHR1_13892,Bgt|EPQ62747.1,Ene|KHJ33243.1,GcC1|GcC1_028021,GcM1|GcM1_247195,OnM2|OnM2_018083,GcM3|GcM3_050013
OG0001364	Core-1	1	1	1	1	1	1	1	1	8	8	Bgh2|BLGH_01351,BghR1|BGHR1_14531,Bgt|EPQ63163.1,Ene|KHJ32900.1,GcC1|GcC1_188005,GcM1|GcM1_246141,OnM2|OnM2_042039,GcM3|GcM3_061010
OG0001365	Core-1	1	1	1	1	1	1	1	1	8	8	Bgh2|BLGH_00936,BghR1|BGHR1_15516,Bgt|EPQ61624.1,Ene|KHJ34698.1,GcC1|GcC1_044003,GcM1|GcM1_243118,OnM2|OnM2_048051,GcM3|GcM3_218003
OG0001366	Core-1	1	1	1	1	1	1	1	1	8	8	Bgh2|BLGH_06271,BghR1|BGHR1_14682,Bgt|EPQ65068.1,Ene|KHJ30804.1,GcC1|GcC1_139009,GcM1|GcM1_244006,OnM2|OnM2_091009,GcM3|GcM3_192025
OG0001367	Core-1	1	1	1	1	1	1	1	1	8	8	Bgh2|BLGH_03078,BghR1|BGHR1_11085,Bgt|EPQ63527.1,Ene|KHJ34382.1,GcC1|GcC1_002006,GcM1|GcM1_247031,OnM2|OnM2_028048,GcM3|GcM3_057002
OG0001368	Core-1	1	1	1	1	1	1	1	1	8	8	Bgh2|BLGH_04964,BghR1|BGHR1_10077,Bgt|EPQ67077.1,Ene|KHJ35422.1,GcC1|GcC1_192020,GcM1|GcM1_223006,OnM2|OnM2_106006,GcM3|GcM3_077014
OG0001369	Core-1	1	1	1	1	1	1	1	1	8	8	Bgh2|BLGH_04214,BghR1|BGHR1_15021,Bgt|EPQ63675.1,Ene|KHJ32019.1,GcC1|GcC1_082011,GcM1|GcM1_237071,OnM2|OnM2_037060,GcM3|GcM3_213019
OG0001370	Core-1	1	1	1	1	1	1	1	1	8	8	Bgh2|BLGH_00871,BghR1|BGHR1_15580,Bgt|EPQ64616.1,Ene|KHJ30718.1,GcC1|GcC1_036019,GcM1|GcM1_238080,OnM2|OnM2_083002,GcM3|GcM3_032020
OG0001371	Core-1	1	1	1	1	1	1	1	1	8	8	Bgh2|BLGH_01147,BghR1|BGHR1_15304,Bgt|EPQ67049.1,Ene|KHJ36317.1,GcC1|GcC1_035019,GcM1|GcM1_211049,OnM2|OnM2_032014,GcM3|GcM3_129002
OG0001372	Core-1	1	1	1	1	1	1	1	1	8	8	Bgh2|BLGH_05217,BghR1|BGHR1_14743,Bgt|EPQ66324.1,Ene|KHJ31502.1,GcC1|GcC1_013034,GcM1|GcM1_214008,OnM2|OnM2_000003,GcM3|GcM3_056016
OG0001373	Core-1	1	1	1	1	1	1	1	1	8	8	Bgh2|BLGH_03446,BghR1|BGHR1_13957,Bgt|EPQ63010.1,Ene|KHJ30989.1,GcC1|GcC1_201008,GcM1|GcM1_234044,OnM2|OnM2_063014,GcM3|GcM3_042016
OG0001374	Core-1	1	1	1	1	1	1	1	1	8	8	Bgh2|BLGH_03008,BghR1|BGHR1_10443,Bgt|EPQ64499.1,Ene|KHJ35104.1,GcC1|GcC1_211005,GcM1|GcM1_242040,OnM2|OnM2_035001,GcM3|GcM3_035013
OG0001375	Core-1	1	1	1	1	1	1	1	1	8	8	Bgh2|BLGH_01121,BghR1|BGHR1_15330,Bgt|EPQ63338.1,Ene|KHJ36406.1,GcC1|GcC1_048010,GcM1|GcM1_248055,OnM2|OnM2_040014,GcM3|GcM3_196021
OG0001376	Core-1	1	1	1	1	1	1	1	1	8	8	Bgh2|BLGH_01759,BghR1|BGHR1_11985,Bgt|EPQ67030.1,Ene|KHJ34488.1,GcC1|GcC1_187023,GcM1|GcM1_231014,OnM2|OnM2_035048,GcM3|GcM3_185021
OG0001377	Core-1	1	1	1	1	1	1	1	1	8	8	Bgh2|BLGH_03149,BghR1|BGHR1_11526,Bgt|EPQ62620.1,Ene|KHJ35864.1,GcC1|GcC1_139010,GcM1|GcM1_244104,OnM2|OnM2_051049,GcM3|GcM3_008028
OG0001378	Core-1	1	1	1	1	1	1	1	1	8	8	Bgh2|BLGH_05789,BghR1|BGHR1_14501,Bgt|EPQ65529.1,Ene|KHJ33531.1,GcC1|GcC1_208009,GcM1|GcM1_238020,OnM2|OnM2_033084,GcM3|GcM3_196029
OG0001379	Core-1	1	1	1	1	1	1	1	1	8	8	Bgh2|BLGH_00058,BghR1|BGHR1_16590,Bgt|EPQ62396.1,Ene|KHJ36091.1,GcC1|GcC1_031001,GcM1|GcM1_235022,OnM2|OnM2_053008,GcM3|GcM3_198010
OG0001380	Core-1	1	1	1	1	1	1	1	1	8	8	Bgh2|BLGH_06471,BghR1|BGHR1_11641,Bgt|EPQ62073.1,Ene|KHJ30857.1,GcC1|GcC1_148007,GcM1|GcM1_250196,OnM2|OnM2_078003,GcM3|GcM3_124004
OG0001381	Core-1	1	1	1	1	1	1	1	1	8	8	Bgh2|BLGH_06173,BghR1|BGHR1_14061,Bgt|EPQ62498.1,Ene|KHJ33798.1,GcC1|GcC1_078001,GcM1|GcM1_245112,OnM2|OnM2_087019,GcM3|GcM3_049007
OG0001382	Core-1	1	1	1	1	1	1	1	1	8	8	Bgh2|BLGH_05782,BghR1|BGHR1_14508,Bgt|EPQ65522.1,Ene|KHJ31578.1,GcC1|GcC1_010025,GcM1|GcM1_225049,OnM2|OnM2_100001,GcM3|GcM3_199039
OG0001383	Core-1	1	1	1	1	1	1	1	1	8	8	Bgh2|BLGH_00514,BghR1|BGHR1_15701,Bgt|EPQ67340.1,Ene|KHJ31281.1,GcC1|GcC1_224026,GcM1|GcM1_212049,OnM2|OnM2_035041,GcM3|GcM3_116008
OG0001384	Core-1	1	1	1	1	1	1	1	1	8	8	Bgh2|BLGH_03434,BghR1|BGHR1_13971,Bgt|EPQ67272.1,Ene|KHJ35074.1,GcC1|GcC1_068012,GcM1|GcM1_232018,OnM2|OnM2_030015,GcM3|GcM3_003024
OG0001385	Core-1	1	1	1	1	1	1	1	1	8	8	Bgh2|BLGH_03127,BghR1|BGHR1_11034,Bgt|EPQ67375.1,Ene|KHJ34267.1,GcC1|GcC1_010029,GcM1|GcM1_190020,OnM2|OnM2_016069,GcM3|GcM3_196041
OG0001386	Core-1	1	1	1	1	1	1	1	1	8	8	Bgh2|BLGH_05576,BghR1|BGHR1_10708,Bgt|EPQ62442.1,Ene|KHJ33751.1,GcC1|GcC1_003022,GcM1|GcM1_224010,OnM2|OnM2_027021,GcM3|GcM3_126003
OG0001387	Core-1	1	1	1	1	1	1	1	1	8	8	Bgh2|BLGH_04807,BghR1|BGHR1_10550,Bgt|EPQ67788.1,Ene|KHJ31651.1,GcC1|GcC1_065019,GcM1|GcM1_240138,OnM2|OnM2_043069,GcM3|GcM3_213028
OG0001388	Core-1	1	1	1	1	1	1	1	1	8	8	Bgh2|BLGH_06239,BghR1|BGHR1_14716,Bgt|EPQ64504.1,Ene|KHJ34795.1,GcC1|GcC1_182040,GcM1|GcM1_223036,OnM2|OnM2_095011,GcM3|GcM3_172007
OG0001389	Core-1	1	1	1	1	1	1	1	1	8	8	Bgh2|BLGH_04629,BghR1|BGHR1_13742,Bgt|EPQ67070.1,Ene|KHJ35331.1,GcC1|GcC1_204015,GcM1|GcM1_199026,OnM2|OnM2_006002,GcM3|GcM3_090016
OG0001390	Core-1	1	1	1	1	1	1	1	1	8	8	Bgh2|BLGH_03363,BghR1|BGHR1_10979,Bgt|EPQ61918.1,Ene|KHJ35924.1,GcC1|GcC1_067006,GcM1|GcM1_249250,OnM2|OnM2_019098,GcM3|GcM3_190016
OG0001391	Core-1	1	1	1	1	1	1	1	1	8	8	Bgh2|BLGH_04915,BghR1|BGHR1_10127,Bgt|EPQ67004.1,Ene|KHJ34395.1,GcC1|GcC1_188034,GcM1|GcM1_246207,OnM2|OnM2_035054,GcM3|GcM3_012032
OG0001392	Core-1	1	1	1	1	1	1	1	1	8	8	Bgh2|BLGH_02677,BghR1|BGHR1_15859,Bgt|EPQ63136.1,Ene|KHJ31000.1,GcC1|GcC1_193035,GcM1|GcM1_230008,OnM2|OnM2_108012,GcM3|GcM3_044017
OG0001393	Core-1	1	1	1	1	1	1	1	1	8	8	Bgh2|BLGH_04133,BghR1|BGHR1_15101,Bgt|EPQ63872.1,Ene|KHJ32181.1,GcC1|GcC1_01652,GcM1|GcM1_01643,OnM2|OnM2_03279,GcM3|GcM3_203013
OG0001394	Core-1	1	1	1	1	1	1	1	1	8	8	Bgh2|BLGH_00371,BghR1|BGHR1_16907,Bgt|EPQ65721.1,Ene|KHJ33814.1,GcC1|GcC1_069006,GcM1|GcM1_237014,OnM2|OnM2_038055,GcM3|GcM3_181013
OG0001395	Core-1	1	1	1	1	1	1	1	1	8	8	Bgh2|BLGH_04025,BghR1|BGHR1_13020,Bgt|EPQ62227.1,Ene|KHJ31767.1,GcC1|GcC1_012020,GcM1|GcM1_249160,OnM2|OnM2_033023,GcM3|GcM3_032016
OG0001396	Core-1	1	1	1	1	1	1	1	1	8	8	Bgh2|BLGH_06700,BghR1|BGHR1_17069,Bgt|EPQ66344.1,Ene|KHJ35593.1,GcC1|GcC1_123004,GcM1|GcM1_248131,OnM2|OnM2_045053,GcM3|GcM3_083006
OG0001397	Core-1	1	1	1	1	1	1	1	1	8	8	Bgh2|BLGH_06321,BghR1|BGHR1_14390,Bgt|EPQ65949.1,Ene|KHJ31124.1,GcC1|GcC1_189001,GcM1|GcM1_215011,OnM2|OnM2_030038,GcM3|GcM3_010011
OG0001398	Core-1	1	1	1	1	1	1	1	1	8	8	Bgh2|BLGH_02657,BghR1|BGHR1_11481,Bgt|EPQ63367.1,Ene|KHJ34361.1,GcC1|GcC1_050011,GcM1|GcM1_235024,OnM2|OnM2_016007,GcM3|GcM3_168008
OG0001399	Core-1	1	1	1	1	1	1	1	1	8	8	Bgh2|BLGH_00662,BghR1|BGHR1_14097,Bgt|EPQ66210.1,Ene|KHJ33417.1,GcC1|GcC1_196004,GcM1|GcM1_248106,OnM2|OnM2_075039,GcM3|GcM3_176004
OG0001400	Core-1	1	1	1	1	1	1	1	1	8	8	Bgh2|BLGH_06965,BghR1|BGHR1_11395,Bgt|EPQ63761.1,Ene|KHJ33721.1,GcC1|GcC1_188036,GcM1|GcM1_230075,OnM2|OnM2_086026,GcM3|GcM3_192017
OG0001401	Core-1	1	1	1	1	1	1	1	1	8	8	Bgh2|BLGH_05111,BghR1|BGHR1_13345,Bgt|EPQ67588.1,Ene|KHJ36252.1,GcC1|GcC1_178027,GcM1|GcM1_236060,OnM2|OnM2_094032,GcM3|GcM3_185001
OG0001402	Core-1	1	1	1	1	1	1	1	1	8	8	Bgh2|BLGH_06126,BghR1|BGHR1_10736,Bgt|EPQ63118.1,Ene|KHJ32826.1,GcC1|GcC1_199020,GcM1|GcM1_239027,OnM2|OnM2_051046,GcM3|GcM3_146001
OG0001403	Core-1	1	1	1	1	1	1	1	1	8	8	Bgh2|BLGH_01212,BghR1|BGHR1_15235,Bgt|EPQ63702.1,Ene|KHJ32968.1,GcC1|GcC1_058016,GcM1|GcM1_245116,OnM2|OnM2_045097,GcM3|GcM3_013015
OG0001404	Core-1	1	1	1	1	1	1	1	1	8	8	Bgh2|BLGH_05597,BghR1|BGHR1_10685,Bgt|EPQ62463.1,Ene|KHJ35091.1,GcC1|GcC1_167009,GcM1|GcM1_212012,OnM2|OnM2_036023,GcM3|GcM3_022026
OG0001405	Core-1	1	1	1	1	1	1	1	1	8	8	Bgh2|BLGH_03624,BghR1|BGHR1_14187,Bgt|EPQ66031.1,Ene|KHJ35807.1,GcC1|GcC1_117003,GcM1|GcM1_249170,OnM2|OnM2_044001,GcM3|GcM3_212015
OG0001406	Core-1	1	1	1	1	1	1	1	1	8	8	Bgh2|BLGH_00324,BghR1|BGHR1_16860,Bgt|EPQ66789.1,Ene|KHJ33149.1,GcC1|GcC1_050004,GcM1|GcM1_231085,OnM2|OnM2_075018,GcM3|GcM3_048001
OG0001407	Core-1	1	1	1	1	1	1	1	1	8	8	Bgh2|BLGH_00361,BghR1|BGHR1_16896,Bgt|EPQ65713.1,Ene|KHJ36429.1,GcC1|GcC1_226004,GcM1|GcM1_229015,OnM2|OnM2_031018,GcM3|GcM3_166009
OG0001408	Core-1	1	1	1	1	1	1	1	1	8	8	Bgh2|BLGH_05102,BghR1|BGHR1_13354,Bgt|EPQ62889.1,Ene|KHJ35932.1,GcC1|GcC1_181035,GcM1|GcM1_223004,OnM2|OnM2_029039,GcM3|GcM3_148005
OG0001409	Core-1	1	1	1	1	1	1	1	1	8	8	Bgh2|BLGH_01831,BghR1|BGHR1_11916,Bgt|EPQ66949.1,Ene|KHJ30798.1,GcC1|GcC1_225039,GcM1|GcM1_195022,OnM2|OnM2_044062,GcM3|GcM3_029009
OG0001410	Core-1	1	1	1	1	1	1	1	1	8	8	Bgh2|BLGH_00232,BghR1|BGHR1_16768,Bgt|EPQ63211.1,Ene|KHJ34934.1,GcC1|GcC1_206047,GcM1|GcM1_204039,OnM2|OnM2_040045,GcM3|GcM3_036007
OG0001411	Core-1	1	1	1	1	1	1	1	1	8	8	Bgh2|BLGH_05383,BghR1|BGHR1_11296,Bgt|EPQ65366.1,Ene|KHJ31616.1,GcC1|GcC1_015022,GcM1|GcM1_240053,OnM2|OnM2_054027,GcM3|GcM3_201014
OG0001412	Core-1	1	1	1	1	1	1	1	1	8	8	Bgh2|BLGH_01903,BghR1|BGHR1_11842,Bgt|EPQ67446.1,Ene|KHJ33204.1,GcC1|GcC1_179028,GcM1|GcM1_225067,OnM2|OnM2_049055,GcM3|GcM3_177006
OG0001413	Core-1	1	1	1	1	1	1	1	1	8	8	Bgh2|BLGH_04138,BghR1|BGHR1_15096,Bgt|EPQ63876.1,Ene|KHJ32631.1,GcC1|GcC1_048008,GcM1|GcM1_220035,OnM2|OnM2_031012,GcM3|GcM3_210005
OG0001414	Core-1	1	1	1	1	1	1	1	1	8	8	Bgh2|BLGH_06205,BghR1|BGHR1_14028,Bgt|EPQ62817.1,Ene|KHJ35677.1,GcC1|GcC1_213029,GcM1|GcM1_237050,OnM2|OnM2_022047,GcM3|GcM3_053027
OG0001415	Core-1	1	1	1	1	1	1	1	1	8	8	Bgh2|BLGH_06652,BghR1|BGHR1_16508,Bgt|EPQ64003.1,Ene|KHJ34608.1,GcC1|GcC1_060003,GcM1|GcM1_250071,OnM2|OnM2_087009,GcM3|GcM3_191025
OG0001416	Core-1	1	1	1	1	1	1	1	1	8	8	Bgh2|BLGH_01874,BghR1|BGHR1_11872,Bgt|EPQ67188.1,Ene|KHJ33777.1,GcC1|GcC1_176013,GcM1|GcM1_249275,OnM2|OnM2_098025,GcM3|GcM3_031003
OG0001417	Core-1	1	1	1	1	1	1	1	1	8	8	Bgh2|BLGH_06278,BghR1|BGHR1_14675,Bgt|EPQ67394.1,Ene|KHJ36434.1,GcC1|GcC1_190009,GcM1|GcM1_226103,OnM2|OnM2_023022,GcM3|GcM3_006006
OG0001418	Core-1	1	1	1	1	1	1	1	1	8	8	Bgh2|BLGH_00672,BghR1|BGHR1_14106,Bgt|EPQ64589.1,Ene|KHJ33156.1,GcC1|GcC1_084010,GcM1|GcM1_238046,OnM2|OnM2_054037,GcM3|GcM3_067011
OG0001419	Core-1	1	1	1	1	1	1	1	1	8	8	Bgh2|BLGH_01175,BghR1|BGHR1_15273,Bgt|EPQ67092.1,Ene|KHJ31711.1,GcC1|GcC1_220010,GcM1|GcM1_242063,OnM2|OnM2_053018,GcM3|GcM3_003002
OG0001420	Core-1	1	1	1	1	1	1	1	1	8	8	Bgh2|BLGH_03079,BghR1|BGHR1_11084,Bgt|EPQ63526.1,Ene|KHJ34381.1,GcC1|GcC1_002005,GcM1|GcM1_247032,OnM2|OnM2_028049,GcM3|GcM3_057001
OG0001421	Core-1	1	1	1	1	1	1	1	1	8	8	Bgh2|BLGH_05163,BghR1|BGHR1_14797,Bgt|EPQ61450.1,Ene|KHJ33845.1,GcC1|GcC1_198008,GcM1|GcM1_244097,OnM2|OnM2_022016,GcM3|GcM3_116005
OG0001422	Core-1	1	1	1	1	1	1	1	1	8	8	Bgh2|BLGH_00842,BghR1|BGHR1_15607,Bgt|EPQ66611.1,Ene|KHJ35449.1,GcC1|GcC1_083018,GcM1|GcM1_226056,OnM2|OnM2_093014,GcM3|GcM3_036003
OG0001423	Core-1	1	1	1	1	1	1	1	1	8	8	Bgh2|BLGH_00318,BghR1|BGHR1_16854,Bgt|EPQ64408.1,Ene|KHJ33147.1,GcC1|GcC1_003023,GcM1|GcM1_241148,OnM2|OnM2_072062,GcM3|GcM3_192015
OG0001424	Core-1	1	1	1	1	1	1	1	1	8	8	Bgh2|BLGH_02184,BghR1|BGHR1_12568,Bgt|EPQ63916.1,Ene|KHJ32908.1,GcC1|GcC1_062011,GcM1|GcM1_235019,OnM2|OnM2_056030,GcM3|GcM3_147007
OG0001425	Core-1	1	1	1	1	1	1	1	1	8	8	Bgh2|BLGH_05323,BghR1|BGHR1_11232,Bgt|EPQ63895.1,Ene|KHJ36241.1,GcC1|GcC1_107007,GcM1|GcM1_220045,OnM2|OnM2_024080,GcM3|GcM3_025033
OG0001426	Core-1	1	1	1	1	1	1	1	1	8	8	Bgh2|BLGH_01381,BghR1|BGHR1_12359,Bgt|EPQ62668.1,Ene|KHJ32865.1,GcC1|GcC1_188018,GcM1|GcM1_248168,OnM2|OnM2_021005,GcM3|GcM3_043017
OG0001427	Core-1	1	1	1	1	1	1	1	1	8	8	Bgh2|BLGH_06330,BghR1|BGHR1_14381,Bgt|EPQ65960.1,Ene|KHJ31088.1,GcC1|GcC1_051027,GcM1|GcM1_129008,OnM2|OnM2_019036,GcM3|GcM3_080030
OG0001428	Core-1	1	1	1	1	1	1	1	1	8	8	Bgh2|BLGH_02458,BghR1|BGHR1_12845,Bgt|EPQ64341.1,Ene|KHJ32369.1,GcC1|GcC1_063002,GcM1|GcM1_228008,OnM2|OnM2_087018,GcM3|GcM3_207035
OG0001429	Core-1	1	1	1	1	1	1	1	1	8	8	Bgh2|BLGH_02374,BghR1|BGHR1_12759,Bgt|EPQ66926.1,Ene|KHJ35640.1,GcC1|GcC1_052025,GcM1|GcM1_228034,OnM2|OnM2_015043,GcM3|GcM3_222022
OG0001430	Core-1	1	1	1	1	1	1	1	1	8	8	Bgh2|BLGH_02489,BghR1|BGHR1_12875,Bgt|EPQ65494.1,Ene|KHJ33189.1,GcC1|GcC1_048034,GcM1|GcM1_220028,OnM2|OnM2_015014,GcM3|GcM3_152010
OG0001431	Core-1	1	1	1	1	1	1	1	1	8	8	Bgh2|BLGH_00430,BghR1|BGHR1_16967,Bgt|EPQ65765.1,Ene|KHJ36369.1,GcC1|GcC1_065003,GcM1|GcM1_238111,OnM2|OnM2_037063,GcM3|GcM3_216012
OG0001432	Core-1	1	1	1	1	1	1	1	1	8	8	Bgh2|BLGH_03780,BghR1|BGHR1_10289,Bgt|EPQ67780.1,Ene|KHJ35221.1,GcC1|GcC1_191003,GcM1|GcM1_249265,OnM2|OnM2_069033,GcM3|GcM3_013004
OG0001433	Core-1	1	1	1	1	1	1	1	1	8	8	Bgh2|BLGH_05553,BghR1|BGHR1_13455,Bgt|EPQ67301.1,Ene|KHJ30379.1,GcC1|GcC1_220018,GcM1|GcM1_240068,OnM2|OnM2_093006,GcM3|GcM3_075004
OG0001434	Core-1	1	1	1	1	1	1	1	1	8	8	Bgh2|BLGH_01328,BghR1|BGHR1_14554,Bgt|EPQ67642.1,Ene|KHJ35379.1,GcC1|GcC1_225008,GcM1|GcM1_238058,OnM2|OnM2_016039,GcM3|GcM3_036002
OG0001435	Core-1	1	1	1	1	1	1	1	1	8	8	Bgh2|BLGH_06762,BghR1|BGHR1_14144,Bgt|EPQ66672.1,Ene|KHJ34517.1,GcC1|GcC1_206013,GcM1|GcM1_214026,OnM2|OnM2_027064,GcM3|GcM3_062006
OG0001436	Core-1	1	1	1	1	1	1	1	1	8	8	Bgh2|BLGH_02101,BghR1|BGHR1_12486,Bgt|EPQ61955.1,Ene|KHJ30420.1,GcC1|GcC1_210045,GcM1|GcM1_247041,OnM2|OnM2_027086,GcM3|GcM3_184026
OG0001437	Core-1	1	1	1	1	1	1	1	1	8	8	Bgh2|BLGH_06856,BghR1|BGHR1_10578,Bgt|EPQ66890.1,Ene|KHJ33922.1,GcC1|GcC1_178033,GcM1|GcM1_233065,OnM2|OnM2_020077,GcM3|GcM3_056015
OG0001438	Core-1	1	1	1	1	1	1	1	1	8	8	Bgh2|BLGH_03104,BghR1|BGHR1_11054,Bgt|EPQ66523.1,Ene|KHJ35629.1,GcC1|GcC1_184044,GcM1|GcM1_232022,OnM2|OnM2_062049,GcM3|GcM3_198027
OG0001439	Core-1	1	1	1	1	1	1	1	1	8	8	Bgh2|BLGH_05254,BghR1|BGHR1_11161,Bgt|EPQ62314.1,Ene|KHJ31492.1,GcC1|GcC1_190024,GcM1|GcM1_199028,OnM2|OnM2_063005,GcM3|GcM3_129013
OG0001440	Core-1	1	1	1	1	1	1	1	1	8	8	Bgh2|BLGH_05741,BghR1|BGHR1_16151,Bgt|EPQ63315.1,Ene|KHJ30509.1,GcC1|GcC1_001006,GcM1|GcM1_242126,OnM2|OnM2_050017,GcM3|GcM3_217007
OG0001441	Core-1	1	1	1	1	1	1	1	1	8	8	Bgh2|BLGH_02958,BghR1|BGHR1_10500,Bgt|EPQ62002.1,Ene|KHJ35297.1,GcC1|GcC1_056017,GcM1|GcM1_227007,OnM2|OnM2_030050,GcM3|GcM3_050002
OG0001442	Core-1	1	1	1	1	1	1	1	1	8	8	Bgh2|BLGH_05737,BghR1|BGHR1_16156,Bgt|EPQ63318.1,Ene|KHJ35831.1,GcC1|GcC1_007014,GcM1|GcM1_234058,OnM2|OnM2_077025,GcM3|GcM3_033019
OG0001443	Core-1	1	1	1	1	1	1	1	1	8	8	Bgh2|BLGH_06288,BghR1|BGHR1_14665,Bgt|EPQ65063.1,Ene|KHJ30806.1,GcC1|GcC1_083024,GcM1|GcM1_201028,OnM2|OnM2_024092,GcM3|GcM3_207043
OG0001444	Core-1	1	1	1	1	1	1	1	1	8	8	Bgh2|BLGH_06613,BghR1|BGHR1_16199,Bgt|EPQ62864.1,Ene|KHJ33714.1,GcC1|GcC1_170004,GcM1|GcM1_249025,OnM2|OnM2_047025,GcM3|GcM3_199003
OG0001445	Core-1	1	1	1	1	1	1	1	1	8	8	Bgh2|BLGH_02006,BghR1|BGHR1_12388,Bgt|EPQ64659.1,Ene|KHJ35777.1,GcC1|GcC1_011014,GcM1|GcM1_225044,OnM2|OnM2_037067,GcM3|GcM3_183047
OG0001446	Core-1	1	1	1	1	1	1	1	1	8	8	Bgh2|BLGH_00635,BghR1|BGHR1_15822,Bgt|EPQ65930.1,Ene|KHJ33733.1,GcC1|GcC1_062005,GcM1|GcM1_244062,OnM2|OnM2_009006,GcM3|GcM3_053024
OG0001447	Core-1	1	1	1	1	1	1	1	1	8	8	Bgh2|BLGH_02122,BghR1|BGHR1_12508,Bgt|EPQ61951.1,Ene|KHJ31421.1,GcC1|GcC1_083007,GcM1|GcM1_249055,OnM2|OnM2_020025,GcM3|GcM3_124005
OG0001448	Core-1	1	1	1	1	1	1	1	1	8	8	Bgh2|BLGH_02246,BghR1|BGHR1_12629,Bgt|EPQ61676.1,Ene|KHJ30579.1,GcC1|GcC1_033023,GcM1|GcM1_213043,OnM2|OnM2_027012,GcM3|GcM3_194019
OG0001449	Core-1	1	1	1	1	1	1	1	1	8	8	Bgh2|BLGH_06291,BghR1|BGHR1_14661,Bgt|EPQ63992.1,Ene|KHJ30046.1,GcC1|GcC1_045007,GcM1|GcM1_204045,OnM2|OnM2_060055,GcM3|GcM3_052016
OG0001450	Core-1	1	1	1	1	1	1	1	1	8	8	Bgh2|BLGH_05575,BghR1|BGHR1_10710,Bgt|EPQ67125.1,Ene|KHJ33745.1,GcC1|GcC1_003021,GcM1|GcM1_224011,OnM2|OnM2_027020,GcM3|GcM3_126002
OG0001451	Core-1	1	1	1	1	1	1	1	1	8	8	Bgh2|BLGH_04535,BghR1|BGHR1_16304,Bgt|EPQ66993.1,Ene|KHJ33051.1,GcC1|GcC1_171015,GcM1|GcM1_193017,OnM2|OnM2_051059,GcM3|GcM3_138019
OG0001452	Core-1	1	1	1	1	1	1	1	1	8	8	Bgh2|BLGH_06036,BghR1|BGHR1_14269,Bgt|EPQ63772.1,Ene|KHJ32130.1,GcC1|GcC1_211007,GcM1|GcM1_201024,OnM2|OnM2_022042,GcM3|GcM3_183045
OG0001453	Core-1	1	1	1	1	1	1	1	1	8	8	Bgh2|BLGH_05230,BghR1|BGHR1_16547,Bgt|EPQ62290.1,Ene|KHJ36227.1,GcC1|GcC1_091011,GcM1|GcM1_247133,OnM2|OnM2_080024,GcM3|GcM3_033016
OG0001454	Core-1	1	1	1	1	1	1	1	1	8	8	Bgh2|BLGH_06229,BghR1|BGHR1_14726,Bgt|EPQ64325.1,Ene|KHJ35815.1,GcC1|GcC1_105001,GcM1|GcM1_202029,OnM2|OnM2_063056,GcM3|GcM3_192031
OG0001455	Core-1	1	1	1	1	1	1	1	1	8	8	Bgh2|BLGH_05302,BghR1|BGHR1_11210,Bgt|EPQ64791.1,Ene|KHJ33513.1,GcC1|GcC1_043019,GcM1|GcM1_207035,OnM2|OnM2_013015,GcM3|GcM3_046009
OG0001456	Core-1	1	1	1	1	1	1	1	1	8	8	Bgh2|BLGH_04285,BghR1|BGHR1_14950,Bgt|EPQ66772.1,Ene|KHJ35350.1,GcC1|GcC1_060018,GcM1|GcM1_247211,OnM2|OnM2_023006,GcM3|GcM3_111008
OG0001457	Core-1	1	1	1	1	1	1	1	1	8	8	Bgh2|BLGH_02165,BghR1|BGHR1_12548,Bgt|EPQ61848.1,Ene|KHJ33824.1,GcC1|GcC1_035004,GcM1|GcM1_211036,OnM2|OnM2_041010,GcM3|GcM3_076020
OG0001458	Core-1	1	1	1	1	1	1	1	1	8	8	Bgh2|BLGH_06066,BghR1|BGHR1_14299,Bgt|EPQ64566.1,Ene|KHJ32104.1,GcC1|GcC1_023025,GcM1|GcM1_243070,OnM2|OnM2_070025,GcM3|GcM3_208015
OG0001459	Core-1	1	1	1	1	1	1	1	1	8	8	Bgh2|BLGH_06640,BghR1|BGHR1_16495,Bgt|EPQ63988.1,Ene|KHJ30748.1,GcC1|GcC1_012032,GcM1|GcM1_174025,OnM2|OnM2_038052,GcM3|GcM3_096017
OG0001460	Core-1	1	1	1	1	1	1	1	1	8	8	Bgh2|BLGH_00239,BghR1|BGHR1_16775,Bgt|EPQ63219.1,Ene|KHJ34716.1,GcC1|GcC1_025025,GcM1|GcM1_227034,OnM2|OnM2_045071,GcM3|GcM3_068014
OG0001461	Core-1	1	1	1	1	1	1	1	1	8	8	Bgh2|BLGH_02663,BghR1|BGHR1_11475,Bgt|EPQ67466.1,Ene|KHJ35244.1,GcC1|GcC1_115018,GcM1|GcM1_206019,OnM2|OnM2_070033,GcM3|GcM3_224037
OG0001462	Core-1	1	1	1	1	1	1	1	1	8	8	Bgh2|BLGH_01836,BghR1|BGHR1_11912,Bgt|EPQ66945.1,Ene|KHJ32523.1,GcC1|GcC1_211009,GcM1|GcM1_240124,OnM2|OnM2_030030,GcM3|GcM3_213004
OG0001463	Core-1	1	1	1	1	1	1	1	1	8	8	Bgh2|BLGH_01365,BghR1|BGHR1_12377,Bgt|EPQ62693.1,Ene|KHJ31475.1,GcC1|GcC1_000009,GcM1|GcM1_224031,OnM2|OnM2_030022,GcM3|GcM3_122008
OG0001464	Core-1	1	1	1	1	1	1	1	1	8	8	Bgh2|BLGH_01205,BghR1|BGHR1_15242,Bgt|EPQ63709.1,Ene|KHJ32118.1,GcC1|GcC1_182022,GcM1|GcM1_250171,OnM2|OnM2_079020,GcM3|GcM3_010006
OG0001465	Core-1	1	1	1	1	1	1	1	1	8	8	Bgh2|BLGH_03306,BghR1|BGHR1_10919,Bgt|EPQ65845.1,Ene|KHJ35509.1,GcC1|GcC1_026014,GcM1|GcM1_243155,OnM2|OnM2_021111,GcM3|GcM3_037024
OG0001466	Core-1	1	1	1	1	1	1	1	1	8	8	Bgh2|BLGH_04658,BghR1|BGHR1_13713,Bgt|EPQ64139.1,Ene|KHJ31520.1,GcC1|GcC1_144024,GcM1|GcM1_225024,OnM2|OnM2_018053,GcM3|GcM3_026038
OG0001467	Core-1	1	1	1	1	1	1	1	1	8	8	Bgh2|BLGH_04851,BghR1|BGHR1_10192,Bgt|EPQ66269.1,Ene|KHJ33997.1,GcC1|GcC1_118007,GcM1|GcM1_242100,OnM2|OnM2_074020,GcM3|GcM3_200059
OG0001468	Core-1	1	1	1	1	1	1	1	1	8	8	Bgh2|BLGH_01067,BghR1|BGHR1_15385,Bgt|EPQ65325.1,Ene|KHJ30780.1,GcC1|GcC1_181028,GcM1|GcM1_247048,OnM2|OnM2_056024,GcM3|GcM3_208023
OG0001469	Core-1	1	1	1	1	1	1	1	1	8	8	Bgh2|BLGH_01254,BghR1|BGHR1_14630,Bgt|EPQ64107.1,Ene|KHJ31757.1,GcC1|GcC1_181005,GcM1|GcM1_246006,OnM2|OnM2_027011,GcM3|GcM3_183004
OG0001470	Core-1	1	1	1	1	1	1	1	1	8	8	Bgh2|BLGH_03466,BghR1|BGHR1_13937,Bgt|EPQ63576.1,Ene|KHJ36062.1,GcC1|GcC1_124002,GcM1|GcM1_245086,OnM2|OnM2_058003,GcM3|GcM3_041015
OG0001471	Core-1	1	1	1	1	1	1	1	1	8	8	Bgh2|BLGH_01396,BghR1|BGHR1_12348,Bgt|EPQ62675.1,Ene|KHJ32813.1,GcC1|GcC1_225022,GcM1|GcM1_237005,OnM2|OnM2_046063,GcM3|GcM3_015024
OG0001472	Core-1	1	1	1	1	1	1	1	1	8	8	Bgh2|BLGH_02973,BghR1|BGHR1_10483,Bgt|EPQ67662.1,Ene|KHJ33094.1,GcC1|GcC1_091014,GcM1|GcM1_217065,OnM2|OnM2_054012,GcM3|GcM3_060029
OG0001473	Core-1	1	1	1	1	1	1	1	1	8	8	Bgh2|BLGH_01617,BghR1|BGHR1_12127,Bgt|EPQ66136.1,Ene|KHJ33120.1,GcC1|GcC1_185032,GcM1|GcM1_187010,OnM2|OnM2_022114,GcM3|GcM3_162009
OG0001474	Core-1	1	1	1	1	1	1	1	1	8	8	Bgh2|BLGH_04495,BghR1|BGHR1_16344,Bgt|EPQ67955.1,Ene|KHJ32434.1,GcC1|GcC1_078004,GcM1|GcM1_244111,OnM2|OnM2_045057,GcM3|GcM3_200033
OG0001475	Core-1	1	1	1	1	1	1	1	1	8	8	Bgh2|BLGH_02896,BghR1|BGHR1_13273,Bgt|EPQ65145.1,Ene|KHJ35358.1,GcC1|GcC1_205012,GcM1|GcM1_235117,OnM2|OnM2_074018,GcM3|GcM3_165011
OG0001476	Core-1	1	1	1	1	1	1	1	1	8	8	Bgh2|BLGH_00610,BghR1|BGHR1_15797,Bgt|EPQ64460.1,Ene|KHJ33654.1,GcC1|GcC1_174010,GcM1|GcM1_248157,OnM2|OnM2_002017,GcM3|GcM3_055023
OG0001477	Core-1	1	1	1	1	1	1	1	1	8	8	Bgh2|BLGH_01559,BghR1|BGHR1_12185,Bgt|EPQ67936.1,Ene|KHJ33669.1,GcC1|GcC1_129003,GcM1|GcM1_226096,OnM2|OnM2_063067,GcM3|GcM3_055027
OG0001478	Core-1	1	1	1	1	1	1	1	1	8	8	Bgh2|BLGH_03131,BghR1|BGHR1_11543,Bgt|EPQ66532.1,Ene|KHJ32736.1,GcC1|GcC1_197012,GcM1|GcM1_244007,OnM2|OnM2_015055,GcM3|GcM3_073001
OG0001479	Core-1	1	1	1	1	1	1	1	1	8	8	Bgh2|BLGH_01571,BghR1|BGHR1_12174,Bgt|EPQ62147.1,Ene|KHJ31735.1,GcC1|GcC1_098006,GcM1|GcM1_246042,OnM2|OnM2_049065,GcM3|GcM3_183021
OG0001480	Core-1	1	1	1	1	1	1	1	1	8	8	Bgh2|BLGH_03192,BghR1|BGHR1_11604,Bgt|EPQ62033.1,Ene|KHJ34765.1,GcC1|GcC1_196016,GcM1|GcM1_248123,OnM2|OnM2_039007,GcM3|GcM3_025004
OG0001481	Core-1	1	1	1	1	1	1	1	1	8	8	Bgh2|BLGH_06096,BghR1|BGHR1_14328,Bgt|EPQ66299.1,Ene|KHJ33429.1,GcC1|GcC1_019002,GcM1|GcM1_210038,OnM2|OnM2_049019,GcM3|GcM3_212005
OG0001482	Core-1	1	1	1	1	1	1	1	1	8	8	Bgh2|BLGH_05839,BghR1|BGHR1_14451,Bgt|EPQ63160.1,Ene|KHJ31319.1,GcC1|GcC1_030001,GcM1|GcM1_240143,OnM2|OnM2_034048,GcM3|GcM3_011007
OG0001483	Core-1	1	1	1	1	1	1	1	1	8	8	Bgh2|BLGH_06170,BghR1|BGHR1_14064,Bgt|EPQ67131.1,Ene|KHJ30957.1,GcC1|GcC1_036005,GcM1|GcM1_249155,OnM2|OnM2_070007,GcM3|GcM3_224012
OG0001484	Core-1	1	1	1	1	1	1	1	1	8	8	Bgh2|BLGH_02849,BghR1|BGHR1_13225,Bgt|EPQ63024.1,Ene|KHJ35560.1,GcC1|GcC1_020008,GcM1|GcM1_244119,OnM2|OnM2_055010,GcM3|GcM3_200008
OG0001485	Core-1	1	1	1	1	1	1	1	1	8	8	Bgh2|BLGH_00811,BghR1|BGHR1_10848,Bgt|EPQ64211.1,Ene|KHJ33933.1,GcC1|GcC1_176020,GcM1|GcM1_234002,OnM2|OnM2_031028,GcM3|GcM3_187009
OG0001486	Core-1	1	1	1	1	1	1	1	1	8	8	Bgh2|BLGH_07044,BghR1|BGHR1_16101,Bgt|EPQ66468.1,Ene|KHJ32278.1,GcC1|GcC1_096018,GcM1|GcM1_241133,OnM2|OnM2_029072,GcM3|GcM3_176009
OG0001487	Core-1	1	1	1	1	1	1	1	1	8	8	Bgh2|BLGH_01820,BghR1|BGHR1_11927,Bgt|EPQ64287.1,Ene|KHJ35319.1,GcC1|GcC1_003036,GcM1|GcM1_155004,OnM2|OnM2_084007,GcM3|GcM3_053044
OG0001488	Core-1	1	1	1	1	1	1	1	1	8	8	Bgh2|BLGH_00671,BghR1|BGHR1_14105,Bgt|EPQ64588.1,Ene|KHJ33625.1,GcC1|GcC1_084011,GcM1|GcM1_238047,OnM2|OnM2_099019,GcM3|GcM3_067012
OG0001489	Core-1	1	1	1	1	1	1	1	1	8	8	Bgh2|BLGH_06755,BghR1|BGHR1_14137,Bgt|EPQ67907.1,Ene|KHJ30978.1,GcC1|GcC1_199025,GcM1|GcM1_201003,OnM2|OnM2_025104,GcM3|GcM3_145014
OG0001490	Core-1	1	1	1	1	1	1	1	1	8	8	Bgh2|BLGH_02093,BghR1|BGHR1_12478,Bgt|EPQ61961.1,Ene|KHJ33443.1,GcC1|GcC1_155010,GcM1|GcM1_250031,OnM2|OnM2_067011,GcM3|GcM3_201019
OG0001491	Core-1	1	1	1	1	1	1	1	1	8	8	Bgh2|BLGH_01806,BghR1|BGHR1_11940,Bgt|EPQ64304.1,Ene|KHJ32322.1,GcC1|GcC1_007025,GcM1|GcM1_228027,OnM2|OnM2_017005,GcM3|GcM3_185038
OG0001492	Core-1	1	1	1	1	1	1	1	1	8	8	Bgh2|BLGH_03584,BghR1|BGHR1_13816,Bgt|EPQ62516.1,Ene|KHJ30530.1,GcC1|GcC1_221020,GcM1|GcM1_246051,OnM2|OnM2_021060,GcM3|GcM3_073021
OG0001493	Core-1	1	1	1	1	1	1	1	1	8	8	Bgh2|BLGH_02221,BghR1|BGHR1_12606,Bgt|EPQ61689.1,Ene|KHJ31211.1,GcC1|GcC1_114001,GcM1|GcM1_247135,OnM2|OnM2_072006,GcM3|GcM3_210016
OG0001494	Core-1	1	1	1	1	1	1	1	1	8	8	Bgh2|BLGH_02776,BghR1|BGHR1_13152,Bgt|EPQ62061.1,Ene|KHJ34882.1,GcC1|GcC1_031005,GcM1|GcM1_243086,OnM2|OnM2_106007,GcM3|GcM3_056011
OG0001495	Core-1	1	1	1	1	1	1	1	1	8	8	Bgh2|BLGH_00976,BghR1|BGHR1_15476,Bgt|EPQ67814.1,Ene|KHJ31435.1,GcC1|GcC1_219033,GcM1|GcM1_208020,OnM2|OnM2_056041,GcM3|GcM3_014018
OG0001496	Core-1	1	1	1	1	1	1	1	1	8	8	Bgh2|BLGH_04386,BghR1|BGHR1_16463,Bgt|EPQ67616.1,Ene|KHJ32538.1,GcC1|GcC1_003007,GcM1|GcM1_247200,OnM2|OnM2_075046,GcM3|GcM3_070006
OG0001497	Core-1	1	1	1	1	1	1	1	1	8	8	Bgh2|BLGH_03397,BghR1|BGHR1_11016,Bgt|EPQ64770.1,Ene|KHJ30895.1,GcC1|GcC1_204006,GcM1|GcM1_250113,OnM2|OnM2_065030,GcM3|GcM3_125006
OG0001498	Core-1	1	1	1	1	1	1	1	1	8	8	Bgh2|BLGH_00311,BghR1|BGHR1_16847,Bgt|EPQ64413.1,Ene|KHJ31887.1,GcC1|GcC1_144026,GcM1|GcM1_142008,OnM2|OnM2_049049,GcM3|GcM3_130018
OG0001499	Core-1	1	1	1	1	1	1	1	1	8	8	Bgh2|BLGH_01577,BghR1|BGHR1_12168,Bgt|EPQ67687.1,Ene|KHJ36027.1,GcC1|GcC1_032015,GcM1|GcM1_240132,OnM2|OnM2_082010,GcM3|GcM3_002007
OG0001500	Core-1	1	1	1	1	1	1	1	1	8	8	Bgh2|BLGH_04146,BghR1|BGHR1_15088,Bgt|EPQ63883.1,Ene|KHJ31892.1,GcC1|GcC1_014004,GcM1|GcM1_250238,OnM2|OnM2_022028,GcM3|GcM3_216004
OG0001501	Core-1	1	1	1	1	1	1	1	1	8	8	Bgh2|BLGH_02436,BghR1|BGHR1_12823,Bgt|EPQ63547.1,Ene|KHJ31648.1,GcC1|GcC1_186009,GcM1|GcM1_239050,OnM2|OnM2_036041,GcM3|GcM3_065017
OG0001502	Core-1	1	1	1	1	1	1	1	1	8	8	Bgh2|BLGH_02685,BghR1|BGHR1_15867,Bgt|EPQ66856.1,Ene|KHJ35043.1,GcC1|GcC1_047014,GcM1|GcM1_242030,OnM2|OnM2_038045,GcM3|GcM3_224016
OG0001503	Core-1	1	1	1	1	1	1	1	1	8	8	Bgh2|BLGH_02385,BghR1|BGHR1_12771,Bgt|EPQ65262.1,Ene|KHJ33939.1,GcC1|GcC1_015028,GcM1|GcM1_231053,OnM2|OnM2_056026,GcM3|GcM3_207041
OG0001504	Core-1	1	1	1	1	1	1	1	1	8	8	Bgh2|BLGH_05803,BghR1|BGHR1_14487,Bgt|EPQ65543.1,Ene|KHJ33022.1,GcC1|GcC1_035016,GcM1|GcM1_229074,OnM2|OnM2_027048,GcM3|GcM3_154002
OG0001505	Core-1	1	1	1	1	1	1	1	1	8	8	Bgh2|BLGH_02463,BghR1|BGHR1_12850,Bgt|EPQ62379.1,Ene|KHJ34470.1,GcC1|GcC1_043012,GcM1|GcM1_246053,OnM2|OnM2_037074,GcM3|GcM3_195021
OG0001506	Core-1	1	1	1	1	1	1	1	1	8	8	Bgh2|BLGH_06841,BghR1|BGHR1_17051,Bgt|EPQ67265.1,Ene|KHJ35425.1,GcC1|GcC1_003012,GcM1|GcM1_247137,OnM2|OnM2_032022,GcM3|GcM3_124008
OG0001507	Core-1	1	1	1	1	1	1	1	1	8	8	Bgh2|BLGH_05349,BghR1|BGHR1_11260,Bgt|EPQ61725.1,Ene|KHJ35520.1,GcC1|GcC1_006042,GcM1|GcM1_209013,OnM2|OnM2_038042,GcM3|GcM3_007040
OG0001508	Core-1	1	1	1	1	1	1	1	1	8	8	Bgh2|BLGH_05605,BghR1|BGHR1_10677,Bgt|EPQ62472.1,Ene|KHJ35310.1,GcC1|GcC1_143003,GcM1|GcM1_250149,OnM2|OnM2_043047,GcM3|GcM3_208007
OG0001509	Core-1	1	1	1	1	1	1	1	1	8	8	Bgh2|BLGH_06059,BghR1|BGHR1_14292,Bgt|EPQ64572.1,Ene|KHJ30662.1,GcC1|GcC1_072003,GcM1|GcM1_208005,OnM2|OnM2_081052,GcM3|GcM3_093014
OG0001510	Core-1	1	1	1	1	1	1	1	1	8	8	Bgh2|BLGH_01103,BghR1|BGHR1_15348,Bgt|EPQ65387.1,Ene|KHJ34710.1,GcC1|GcC1_046003,GcM1|GcM1_243053,OnM2|OnM2_033056,GcM3|GcM3_192019
OG0001511	Core-1	1	1	1	1	1	1	1	1	8	8	Bgh2|BLGH_05830,BghR1|BGHR1_14459,Bgt|EPQ63151.1,Ene|KHJ33128.1,GcC1|GcC1_192026,GcM1|GcM1_231003,OnM2|OnM2_050052,GcM3|GcM3_103012
OG0001512	Core-1	1	1	1	1	1	1	1	1	8	8	Bgh2|BLGH_02112,BghR1|BGHR1_12497,Bgt|EPQ61943.1,Ene|KHJ36047.1,GcC1|GcC1_197008,GcM1|GcM1_210039,OnM2|OnM2_093033,GcM3|GcM3_186009
OG0001513	Core-1	1	1	1	1	1	1	1	1	8	8	Bgh2|BLGH_02854,BghR1|BGHR1_13230,Bgt|EPQ63019.1,Ene|KHJ31255.1,GcC1|GcC1_033013,GcM1|GcM1_228003,OnM2|OnM2_077005,GcM3|GcM3_210011
OG0001514	Core-1	1	1	1	1	1	1	1	1	8	8	Bgh2|BLGH_06201,BghR1|BGHR1_14032,Bgt|EPQ64940.1,Ene|KHJ35790.1,GcC1|GcC1_077009,GcM1|GcM1_221022,OnM2|OnM2_081041,GcM3|GcM3_039017
OG0001515	Core-1	1	1	1	1	1	1	1	1	8	8	Bgh2|BLGH_04105,BghR1|BGHR1_15129,Bgt|EPQ63090.1,Ene|KHJ30911.1,GcC1|GcC1_013024,GcM1|GcM1_234095,OnM2|OnM2_082008,GcM3|GcM3_059015
OG0001516	Core-1	1	1	1	1	1	1	1	1	8	8	Bgh2|BLGH_04355,BghR1|BGHR1_14883,Bgt|EPQ64879.1,Ene|KHJ31173.1,GcC1|GcC1_025005,GcM1|GcM1_248016,OnM2|OnM2_020026,GcM3|GcM3_094006
OG0001517	Core-1	1	1	1	1	1	1	1	1	8	8	Bgh2|BLGH_05123,BghR1|BGHR1_13332,Bgt|EPQ64058.1,Ene|KHJ33560.1,GcC1|GcC1_037026,GcM1|GcM1_205041,OnM2|OnM2_032034,GcM3|GcM3_215032
OG0001518	Core-1	1	1	1	1	1	1	1	1	8	8	Bgh2|BLGH_04681,BghR1|BGHR1_13690,Bgt|EPQ64114.1,Ene|KHJ34744.1,GcC1|GcC1_025018,GcM1|GcM1_238066,OnM2|OnM2_070004,GcM3|GcM3_178005
OG0001519	Core-1	1	1	1	1	1	1	1	1	8	8	Bgh2|BLGH_05114,BghR1|BGHR1_13342,Bgt|EPQ64052.1,Ene|KHJ35931.1,GcC1|GcC1_155006,GcM1|GcM1_240084,OnM2|OnM2_029035,GcM3|GcM3_219035
OG0001520	Core-1	1	1	1	1	1	1	1	1	8	8	Bgh2|BLGH_00915,BghR1|BGHR1_15537,Bgt|EPQ65012.1,Ene|KHJ32281.1,GcC1|GcC1_222016,GcM1|GcM1_158003,OnM2|OnM2_020090,GcM3|GcM3_049018
OG0001521	Core-1	1	1	1	1	1	1	1	1	8	8	Bgh2|BLGH_02248,BghR1|BGHR1_12631,Bgt|EPQ61678.1,Ene|KHJ33766.1,GcC1|GcC1_198010,GcM1|GcM1_235020,OnM2|OnM2_011005,GcM3|GcM3_207022
OG0001522	Core-1	1	1	1	1	1	1	1	1	8	8	Bgh2|BLGH_06197,BghR1|BGHR1_14036,Bgt|EPQ64936.1,Ene|KHJ35788.1,GcC1|GcC1_213016,GcM1|GcM1_242093,OnM2|OnM2_017047,GcM3|GcM3_170001
OG0001523	Core-1	1	1	1	1	1	1	1	1	8	8	Bgh2|BLGH_03542,BghR1|BGHR1_13858,Bgt|EPQ66905.1,Ene|KHJ30885.1,GcC1|GcC1_191008,GcM1|GcM1_219018,OnM2|OnM2_077010,GcM3|GcM3_045013
OG0001524	Core-1	1	1	1	1	1	1	1	1	8	8	Bgh2|BLGH_01478,BghR1|BGHR1_12266,Bgt|EPQ66373.1,Ene|KHJ32359.1,GcC1|GcC1_058023,GcM1|GcM1_233061,OnM2|OnM2_035014,GcM3|GcM3_026026
OG0001525	Core-1	1	1	1	1	1	1	1	1	8	8	Bgh2|BLGH_05196,BghR1|BGHR1_14764,Bgt|EPQ66308.1,Ene|KHJ35836.1,GcC1|GcC1_033006,GcM1|GcM1_214066,OnM2|OnM2_019072,GcM3|GcM3_002001
OG0001526	Core-1	1	1	1	1	1	1	1	1	8	8	Bgh2|BLGH_03818,BghR1|BGHR1_10327,Bgt|EPQ63688.1,Ene|KHJ35886.1,GcC1|GcC1_034014,GcM1|GcM1_201022,OnM2|OnM2_075047,GcM3|GcM3_124011
OG0001527	Core-1	1	1	1	1	1	1	1	1	8	8	Bgh2|BLGH_02265,BghR1|BGHR1_12648,Bgt|EPQ67217.1,Ene|KHJ33760.1,GcC1|GcC1_200040,GcM1|GcM1_218033,OnM2|OnM2_027016,GcM3|GcM3_187029
OG0001528	Core-1	1	1	1	1	1	1	1	1	8	8	Bgh2|BLGH_00901,BghR1|BGHR1_15550,Bgt|EPQ64998.1,Ene|KHJ34238.1,GcC1|GcC1_044019,GcM1|GcM1_191007,OnM2|OnM2_029014,GcM3|GcM3_123010
OG0001529	Core-1	1	1	1	1	1	1	1	1	8	8	Bgh2|BLGH_06427,BghR1|BGHR1_11684,Bgt|EPQ62260.1,Ene|KHJ30009.1,GcC1|GcC1_128020,GcM1|GcM1_210011,OnM2|OnM2_088055,GcM3|GcM3_126016
OG0001530	Core-1	1	1	1	1	1	1	1	1	8	8	Bgh2|BLGH_02538,BghR1|BGHR1_12922,Bgt|EPQ65449.1,Ene|KHJ30700.1,GcC1|GcC1_206017,GcM1|GcM1_247119,OnM2|OnM2_018002,GcM3|GcM3_131003
OG0001531	Core-1	1	1	1	1	1	1	1	1	8	8	Bgh2|BLGH_06922,BghR1|BGHR1_16999,Bgt|EPQ62599.1,Ene|KHJ36081.1,GcC1|GcC1_214017,GcM1|GcM1_208016,OnM2|OnM2_054009,GcM3|GcM3_023014
OG0001532	Core-1	1	1	1	1	1	1	1	1	8	8	Bgh2|BLGH_05965,BghR1|BGHR1_16081,Bgt|EPQ66471.1,Ene|KHJ31778.1,GcC1|GcC1_186024,GcM1|GcM1_248212,OnM2|OnM2_087001,GcM3|GcM3_084009
OG0001533	Core-1	1	1	1	1	1	1	1	1	8	8	Bgh2|BLGH_05424,BghR1|BGHR1_13587,Bgt|EPQ65980.1,Ene|KHJ34120.1,GcC1|GcC1_217026,GcM1|GcM1_170008,OnM2|OnM2_049064,GcM3|GcM3_039028
OG0001534	Core-1	1	1	1	1	1	1	1	1	8	8	Bgh2|BLGH_05925,BghR1|BGHR1_16040,Bgt|EPQ62162.1,Ene|KHJ31780.1,GcC1|GcC1_218021,GcM1|GcM1_214041,OnM2|OnM2_087004,GcM3|GcM3_057007
OG0001535	Core-1	1	1	1	1	1	1	1	1	8	8	Bgh2|BLGH_04357,BghR1|BGHR1_14881,Bgt|EPQ64854.1,Ene|KHJ31816.1,GcC1|GcC1_180001,GcM1|GcM1_248105,OnM2|OnM2_095034,GcM3|GcM3_037037
OG0001536	Core-1	1	1	1	1	1	1	1	1	8	8	Bgh2|BLGH_05187,BghR1|BGHR1_14773,Bgt|EPQ61461.1,Ene|KHJ30293.1,GcC1|GcC1_107017,GcM1|GcM1_242140,OnM2|OnM2_026011,GcM3|GcM3_185026
OG0001537	Core-1	1	1	1	1	1	1	1	1	8	8	Bgh2|BLGH_06017,BghR1|BGHR1_14250,Bgt|EPQ64908.1,Ene|KHJ30139.1,GcC1|GcC1_052027,GcM1|GcM1_237072,OnM2|OnM2_057003,GcM3|GcM3_036013
OG0001538	Core-1	1	1	1	1	1	1	1	1	8	8	Bgh2|BLGH_05466,BghR1|BGHR1_13545,Bgt|EPQ62843.1,Ene|KHJ35502.1,GcC1|GcC1_063004,GcM1|GcM1_246209,OnM2|OnM2_062006,GcM3|GcM3_158006
OG0001539	Core-1	1	1	1	1	1	1	1	1	8	8	Bgh2|BLGH_06859,BghR1|BGHR1_10581,Bgt|EPQ61805.1,Ene|KHJ33115.1,GcC1|GcC1_036026,GcM1|GcM1_214061,OnM2|OnM2_081022,GcM3|GcM3_123015
OG0001540	Core-1	1	1	1	1	1	1	1	1	8	8	Bgh2|BLGH_05360,BghR1|BGHR1_11271,Bgt|EPQ66689.1,Ene|KHJ30464.1,GcC1|GcC1_188010,GcM1|GcM1_239132,OnM2|OnM2_088014,GcM3|GcM3_198006
OG0001541	Core-1	1	1	1	1	1	1	1	1	8	8	Bgh2|BLGH_04037,BghR1|BGHR1_13008,Bgt|EPQ67831.1,Ene|KHJ35250.1,GcC1|GcC1_084020,GcM1|GcM1_203025,OnM2|OnM2_029022,GcM3|GcM3_192047
OG0001542	Core-1	1	1	1	1	1	1	1	1	8	8	Bgh2|BLGH_02793,BghR1|BGHR1_13169,Bgt|EPQ64082.1,Ene|KHJ35562.1,GcC1|GcC1_060001,GcM1|GcM1_244125,OnM2|OnM2_048038,GcM3|GcM3_102002
OG0001543	Core-1	1	1	1	1	1	1	1	1	8	8	Bgh2|BLGH_01610,BghR1|BGHR1_12134,Bgt|EPQ65656.1,Ene|KHJ35427.1,GcC1|GcC1_000004,GcM1|GcM1_249132,OnM2|OnM2_021008,GcM3|GcM3_007001
OG0001544	Core-1	1	1	1	1	1	1	1	1	8	8	Bgh2|BLGH_03537,BghR1|BGHR1_13864,Bgt|EPQ62641.1,Ene|KHJ35952.1,GcC1|GcC1_039042,GcM1|GcM1_225060,OnM2|OnM2_096013,GcM3|GcM3_049026
OG0001545	Core-1	1	1	1	1	1	1	1	1	8	8	Bgh2|BLGH_03458,BghR1|BGHR1_13945,Bgt|EPQ66440.1,Ene|KHJ32534.1,GcC1|GcC1_186003,GcM1|GcM1_249167b,OnM2|OnM2_031041,GcM3|GcM3_067003
OG0001546	Core-1	1	1	1	1	1	1	1	1	8	8	Bgh2|BLGH_06519,BghR1|BGHR1_15910,Bgt|EPQ62927.1,Ene|KHJ35119.1,GcC1|GcC1_200021,GcM1|GcM1_241125,OnM2|OnM2_001012,GcM3|GcM3_223011
OG0001547	Core-1	1	1	1	1	1	1	1	1	8	8	Bgh2|BLGH_02262,BghR1|BGHR1_12645,Bgt|EPQ61654.1,Ene|KHJ30666.1,GcC1|GcC1_219004,GcM1|GcM1_231073,OnM2|OnM2_039052,GcM3|GcM3_041003
OG0001548	Core-1	1	1	1	1	1	1	1	1	8	8	Bgh2|BLGH_05399,BghR1|BGHR1_11312,Bgt|EPQ66022.1,Ene|KHJ36286.1,GcC1|GcC1_003016,GcM1|GcM1_237109,OnM2|OnM2_031014,GcM3|GcM3_208020
OG0001549	Core-1	1	1	1	1	1	1	1	1	8	8	Bgh2|BLGH_00399,BghR1|BGHR1_16935,Bgt|EPQ65616.1,Ene|KHJ34345.1,GcC1|GcC1_199030,GcM1|GcM1_249254,OnM2|OnM2_088041,GcM3|GcM3_030024
OG0001550	Core-1	1	1	1	1	1	1	1	1	8	8	Bgh2|BLGH_06443,BghR1|BGHR1_11669,Bgt|EPQ67629.1,Ene|KHJ35644.1,GcC1|GcC1_126007,GcM1|GcM1_233051,OnM2|OnM2_080034,GcM3|GcM3_146013
OG0001551	Core-1	1	1	1	1	1	1	1	1	8	8	Bgh2|BLGH_04193,BghR1|BGHR1_15043,Bgt|EPQ63196.1,Ene|KHJ34375.1,GcC1|GcC1_214040,GcM1|GcM1_241110,OnM2|OnM2_028076,GcM3|GcM3_071010
OG0001552	Core-1	1	1	1	1	1	1	1	1	8	8	Bgh2|BLGH_05204,BghR1|BGHR1_14756,Bgt|EPQ66304.1,Ene|KHJ34186.1,GcC1|GcC1_104014,GcM1|GcM1_147007,OnM2|OnM2_035056,GcM3|GcM3_115018
OG0001553	Core-1	1	1	1	1	1	1	1	1	8	8	Bgh2|BLGH_02876,BghR1|BGHR1_13252,Bgt|EPQ65085.1,Ene|KHJ32042.1,GcC1|GcC1_223004,GcM1|GcM1_249258,OnM2|OnM2_088007,GcM3|GcM3_196003
OG0001554	Core-1	1	1	1	1	1	1	1	1	8	8	Bgh2|BLGH_00757,BghR1|BGHR1_10793,Bgt|EPQ64281.1,Ene|KHJ32306.1,GcC1|GcC1_009026,GcM1|GcM1_215007,OnM2|OnM2_070070,GcM3|GcM3_026030
OG0001555	Core-1	1	1	1	1	1	1	1	1	8	8	Bgh2|BLGH_02758,BghR1|BGHR1_13134,Bgt|EPQ67164.1,Ene|KHJ30809.1,GcC1|GcC1_223020,GcM1|GcM1_246185,OnM2|OnM2_060018,GcM3|GcM3_201005
OG0001556	Core-1	1	1	1	1	1	1	1	1	8	8	Bgh2|BLGH_03315,BghR1|BGHR1_10929,Bgt|EPQ65850.1,Ene|KHJ31921.1,GcC1|GcC1_030009,GcM1|GcM1_244050,OnM2|OnM2_034035,GcM3|GcM3_143001
OG0001557	Core-1	1	1	1	1	1	1	1	1	8	8	Bgh2|BLGH_00880,BghR1|BGHR1_15571,Bgt|EPQ64632.1,Ene|KHJ34697.1,GcC1|GcC1_045003,GcM1|GcM1_248077,OnM2|OnM2_021055,GcM3|GcM3_023005
OG0001558	Core-1	1	1	1	1	1	1	1	1	8	8	Bgh2|BLGH_00301,BghR1|BGHR1_16837,Bgt|EPQ62542.1,Ene|KHJ36345.1,GcC1|GcC1_133009,GcM1|GcM1_237128,OnM2|OnM2_036025,GcM3|GcM3_195025
OG0001559	Core-1	1	1	1	1	1	1	1	1	8	8	Bgh2|BLGH_02321,BghR1|BGHR1_12707,Bgt|EPQ64348.1,Ene|KHJ31739.1,GcC1|GcC1_087011,GcM1|GcM1_247074,OnM2|OnM2_074035,GcM3|GcM3_212020
OG0001560	Core-1	1	1	1	1	1	1	1	1	8	8	Bgh2|BLGH_02380,BghR1|BGHR1_12766,Bgt|EPQ66927.1,Ene|KHJ35229.1,GcC1|GcC1_122009,GcM1|GcM1_229008,OnM2|OnM2_012006b,GcM3|GcM3_183043
OG0001561	Core-1	1	1	1	1	1	1	1	1	8	8	Bgh2|BLGH_00146,BghR1|BGHR1_16678,Bgt|EPQ63279.1,Ene|KHJ31825.1,GcC1|GcC1_197023,GcM1|GcM1_216024,OnM2|OnM2_053044,GcM3|GcM3_033005
OG0001562	Core-1	1	1	1	1	1	1	1	1	8	8	Bgh2|BLGH_05810,BghR1|BGHR1_14479,Bgt|EPQ67235.1,Ene|KHJ35131.1,GcC1|GcC1_001013,GcM1|GcM1_211038,OnM2|OnM2_064047,GcM3|GcM3_055033
OG0001563	Core-1	1	1	1	1	1	1	1	1	8	8	Bgh2|BLGH_02989,BghR1|BGHR1_10465,Bgt|EPQ67120.1,Ene|KHJ33038.1,GcC1|GcC1_188015,GcM1|GcM1_249001,OnM2|OnM2_085002,GcM3|GcM3_189007
OG0001564	Core-1	1	1	1	1	1	1	1	1	8	8	Bgh2|BLGH_03823,BghR1|BGHR1_10333,Bgt|EPQ62775.1,Ene|KHJ35889.1,GcC1|GcC1_203010,GcM1|GcM1_246199,OnM2|OnM2_019016,GcM3|GcM3_009006
OG0001565	Core-1	1	1	1	1	1	1	1	1	8	8	Bgh2|BLGH_02549,BghR1|BGHR1_12933,Bgt|EPQ65419.1,Ene|KHJ31855.1,GcC1|GcC1_145009,GcM1|GcM1_215062,OnM2|OnM2_102001,GcM3|GcM3_018036
OG0001566	Core-1	1	1	1	1	1	1	1	1	8	8	Bgh2|BLGH_00887,BghR1|BGHR1_15564,Bgt|EPQ64619.1,Ene|KHJ31051.1,GcC1|GcC1_074025,GcM1|GcM1_246022,OnM2|OnM2_002020,GcM3|GcM3_197029
OG0001567	Core-1	1	1	1	1	1	1	1	1	8	8	Bgh2|BLGH_05507,BghR1|BGHR1_13502,Bgt|EPQ61769.1,Ene|KHJ34640.1,GcC1|GcC1_004003,GcM1|GcM1_246147,OnM2|OnM2_049006,GcM3|GcM3_011002
OG0001568	Core-1	1	1	1	1	1	1	1	1	8	8	Bgh2|BLGH_02818,BghR1|BGHR1_13194,Bgt|EPQ64070.1,Ene|KHJ34142.1,GcC1|GcC1_004006,GcM1|GcM1_237007,OnM2|OnM2_035099,GcM3|GcM3_221018
OG0001569	Core-1	1	1	1	1	1	1	1	1	8	8	Bgh2|BLGH_04316,BghR1|BGHR1_14919,Bgt|EPQ66093.1,Ene|KHJ32388.1,GcC1|GcC1_034030,GcM1|GcM1_210051,OnM2|OnM2_023064,GcM3|GcM3_118020
OG0001570	Core-1	1	1	1	1	1	1	1	1	8	8	Bgh2|BLGH_02572,BghR1|BGHR1_12956,Bgt|EPQ64761.1,Ene|KHJ34283.1,GcC1|GcC1_144019,GcM1|GcM1_212018,OnM2|OnM2_010019,GcM3|GcM3_174003
OG0001571	Core-1	1	1	1	1	1	1	1	1	8	8	Bgh2|BLGH_00537,BghR1|BGHR1_15724,Bgt|EPQ64436.1,Ene|KHJ33053.1,GcC1|GcC1_127004,GcM1|GcM1_244084,OnM2|OnM2_023073,GcM3|GcM3_103005
OG0001572	Core-1	1	1	1	1	1	1	1	1	8	8	Bgh2|BLGH_04378,BghR1|BGHR1_16471,Bgt|EPQ67423.1,Ene|KHJ31460.1,GcC1|GcC1_115013,GcM1|GcM1_234039,OnM2|OnM2_034013,GcM3|GcM3_106022
OG0001573	Core-1	1	1	1	1	1	1	1	1	8	8	Bgh2|BLGH_00593,BghR1|BGHR1_15780,Bgt|EPQ64471.1,Ene|KHJ33404.1,GcC1|GcC1_181039,GcM1|GcM1_228014,OnM2|OnM2_043020,GcM3|GcM3_041019
OG0001574	Core-1	1	1	1	1	1	1	1	1	8	8	Bgh2|BLGH_03805,BghR1|BGHR1_10314,Bgt|EPQ62214.1,Ene|KHJ30241.1,GcC1|GcC1_055031,GcM1|GcM1_249278,OnM2|OnM2_051044,GcM3|GcM3_073032
OG0001575	Core-1	1	1	1	1	1	1	1	1	8	8	Bgh2|BLGH_02060,BghR1|BGHR1_12443,Bgt|EPQ61584.1,Ene|KHJ33444.1,GcC1|GcC1_197015,GcM1|GcM1_238040,OnM2|OnM2_071010,GcM3|GcM3_039014
OG0001576	Core-1	1	1	1	1	1	1	1	1	8	8	Bgh2|BLGH_02079,BghR1|BGHR1_12464,Bgt|EPQ61978.1,Ene|KHJ33449.1,GcC1|GcC1_033040,GcM1|GcM1_239139,OnM2|OnM2_015030,GcM3|GcM3_179030
OG0001577	Core-1	1	1	1	1	1	1	1	1	8	8	Bgh2|BLGH_02760,BghR1|BGHR1_13136,Bgt|EPQ67155.1,Ene|KHJ31181.1,GcC1|GcC1_164002,GcM1|GcM1_243167,OnM2|OnM2_045032,GcM3|GcM3_033006
OG0001578	Core-1	1	1	1	1	1	1	1	1	8	8	Bgh2|BLGH_02325,BghR1|BGHR1_12711,Bgt|EPQ64350.1,Ene|KHJ34756.1,GcC1|GcC1_049029,GcM1|GcM1_247073,OnM2|OnM2_083005,GcM3|GcM3_212021
OG0001579	Core-1	1	1	1	1	1	1	1	1	8	8	Bgh2|BLGH_01248,BghR1|BGHR1_14636,Bgt|EPQ64100.1,Ene|KHJ32218.1,GcC1|GcC1_195027,GcM1|GcM1_211052,OnM2|OnM2_079044,GcM3|GcM3_193020
OG0001580	Core-1	1	1	1	1	1	1	1	1	8	8	Bgh2|BLGH_05369,BghR1|BGHR1_11280,Bgt|EPQ65373.1,Ene|KHJ30395.1,GcC1|GcC1_192017,GcM1|GcM1_207032,OnM2|OnM2_060023,GcM3|GcM3_043018
OG0001581	Core-1	1	1	1	1	1	1	1	1	8	8	Bgh2|BLGH_04504,BghR1|BGHR1_16335,Bgt|EPQ63391.1,Ene|KHJ33646.1,GcC1|GcC1_137012,GcM1|GcM1_241103,OnM2|OnM2_054033,GcM3|GcM3_012024
OG0001582	Core-1	1	1	1	1	1	1	1	1	8	8	Bgh2|BLGH_00105,BghR1|BGHR1_16638,Bgt|EPQ64886.1,Ene|KHJ31244.1,GcC1|GcC1_135006,GcM1|GcM1_203020,OnM2|OnM2_060040,GcM3|GcM3_028038
OG0001583	Core-1	1	1	1	1	1	1	1	1	8	8	Bgh2|BLGH_00374,BghR1|BGHR1_16910,Bgt|EPQ67762.1,Ene|KHJ31298.1,GcC1|GcC1_038018,GcM1|GcM1_228017,OnM2|OnM2_013026,GcM3|GcM3_088010
OG0001584	Core-1	1	1	1	1	1	1	1	1	8	8	Bgh2|BLGH_00637,BghR1|BGHR1_15824,Bgt|EPQ65928.1,Ene|KHJ33742.1,GcC1|GcC1_060002,GcM1|GcM1_250070,OnM2|OnM2_087010,GcM3|GcM3_191026
OG0001585	Core-1	1	1	1	1	1	1	1	1	8	8	Bgh2|BLGH_04394,BghR1|BGHR1_16455,Bgt|EPQ67855.1,Ene|KHJ34106.1,GcC1|GcC1_173003,GcM1|GcM1_250274,OnM2|OnM2_034039,GcM3|GcM3_201001
OG0001586	Core-1	1	1	1	1	1	1	1	1	8	8	Bgh2|BLGH_06002,BghR1|BGHR1_14235,Bgt|EPQ64896.1,Ene|KHJ30015.1,GcC1|GcC1_147005,GcM1|GcM1_239057,OnM2|OnM2_015065,GcM3|GcM3_083018
OG0001587	Core-1	1	1	1	1	1	1	1	1	8	8	Bgh2|BLGH_03890,BghR1|BGHR1_10403,Bgt|EPQ64544.1,Ene|KHJ33494.1,GcC1|GcC1_193041,GcM1|GcM1_201032,OnM2|OnM2_072022,GcM3|GcM3_170014
OG0001588	Core-1	1	1	1	1	1	1	1	1	8	8	Bgh2|BLGH_03527,BghR1|BGHR1_13874,Bgt|EPQ66108.1,Ene|KHJ32797.1,GcC1|GcC1_209034,GcM1|GcM1_231020,OnM2|OnM2_034034,GcM3|GcM3_184024
OG0001589	Core-1	1	1	1	1	1	1	1	1	8	8	Bgh2|BLGH_01860,BghR1|BGHR1_11887,Bgt|EPQ65976.1,Ene|KHJ35724.1,GcC1|GcC1_197003,GcM1|GcM1_249239,OnM2|OnM2_015012,GcM3|GcM3_095006
OG0001590	Core-1	1	1	1	1	1	1	1	1	8	8	Bgh2|BLGH_04381,BghR1|BGHR1_16468,Bgt|EPQ67610.1,Ene|KHJ35100.1,GcC1|GcC1_024007,GcM1|GcM1_250036,OnM2|OnM2_103013,GcM3|GcM3_225005
OG0001591	Core-1	1	1	1	1	1	1	1	1	8	8	Bgh2|BLGH_03654,BghR1|BGHR1_17117,Bgt|EPQ64011.1,Ene|KHJ33086.1,GcC1|GcC1_026004,GcM1|GcM1_247083,OnM2|OnM2_063017,GcM3|GcM3_207012
OG0001592	Core-1	1	1	1	1	1	1	1	1	8	8	Bgh2|BLGH_05541,BghR1|BGHR1_13469,Bgt|EPQ67313.1,Ene|KHJ34342.1,GcC1|GcC1_056009,GcM1|GcM1_244003,OnM2|OnM2_014015,GcM3|GcM3_203023
OG0001593	Core-1	1	1	1	1	1	1	1	1	8	8	Bgh2|BLGH_05260,BghR1|BGHR1_11168,Bgt|EPQ62308.1,Ene|KHJ32832.1,GcC1|GcC1_107014,GcM1|GcM1_175022,OnM2|OnM2_103024,GcM3|GcM3_071020
OG0001594	Core-1	1	1	1	1	1	1	1	1	8	8	Bgh2|BLGH_04007,BghR1|BGHR1_13037,Bgt|EPQ62238.1,Ene|KHJ33110.1,GcC1|GcC1_069029,GcM1|GcM1_192007,OnM2|OnM2_040061,GcM3|GcM3_130014
OG0001595	Core-1	1	1	1	1	1	1	1	1	8	8	Bgh2|BLGH_04262,BghR1|BGHR1_14973,Bgt|EPQ66759.1,Ene|KHJ36451.1,GcC1|GcC1_191016,GcM1|GcM1_246046,OnM2|OnM2_037065,GcM3|GcM3_001014
OG0001596	Core-1	1	1	1	1	1	1	1	1	8	8	Bgh2|BLGH_00780,BghR1|BGHR1_10817,Bgt|EPQ62145.1,Ene|KHJ30679.1,GcC1|GcC1_127009,GcM1|GcM1_219012,OnM2|OnM2_080027,GcM3|GcM3_224038
OG0001597	Core-1	1	1	1	1	1	1	1	1	8	8	Bgh2|BLGH_01762,BghR1|BGHR1_11982,Bgt|EPQ67027.1,Ene|KHJ32236.1,GcC1|GcC1_212002,GcM1|GcM1_203027,OnM2|OnM2_098005,GcM3|GcM3_016002
OG0001598	Core-1	1	1	1	1	1	1	1	1	8	8	Bgh2|BLGH_01034,BghR1|BGHR1_15419,Bgt|EPQ66584.1,Ene|KHJ33179.1,GcC1|GcC1_015044,GcM1|GcM1_203017,OnM2|OnM2_077058,GcM3|GcM3_130015
OG0001599	Core-1	1	1	1	1	1	1	1	1	8	8	Bgh2|BLGH_02828,BghR1|BGHR1_13204,Bgt|EPQ63046.1,Ene|KHJ34492.1,GcC1|GcC1_080001,GcM1|GcM1_250215,OnM2|OnM2_061016,GcM3|GcM3_019002
OG0001600	Core-1	1	1	1	1	1	1	1	1	8	8	Bgh2|BLGH_05996,BghR1|BGHR1_14228,Bgt|EPQ67462.1,Ene|KHJ35902.1,GcC1|GcC1_092012,GcM1|GcM1_227014,OnM2|OnM2_050028,GcM3|GcM3_092023
OG0001601	Core-1	1	1	1	1	1	1	1	1	8	8	Bgh2|BLGH_01934,BghR1|BGHR1_11810,Bgt|EPQ63453.1,Ene|KHJ34552.1,GcC1|GcC1_009012,GcM1|GcM1_236071,OnM2|OnM2_024051,GcM3|GcM3_024009
OG0001602	Core-1	1	1	1	1	1	1	1	1	8	8	Bgh2|BLGH_02756,BghR1|BGHR1_13132,Bgt|EPQ67349.1,Ene|KHJ33809.1,GcC1|GcC1_017026,GcM1|GcM1_216049,OnM2|OnM2_019076,GcM3|GcM3_150005
OG0001603	Core-1	1	1	1	1	1	1	1	1	8	8	Bgh2|BLGH_01236,BghR1|BGHR1_15209,Bgt|EPQ63734.1,Ene|KHJ30947.1,GcC1|GcC1_195015,GcM1|GcM1_227006,OnM2|OnM2_026044,GcM3|GcM3_033018
OG0001604	Core-1	1	1	1	1	1	1	1	1	8	8	Bgh2|BLGH_02193,BghR1|BGHR1_12577,Bgt|EPQ63925.1,Ene|KHJ32334.1,GcC1|GcC1_059033,GcM1|GcM1_248202,OnM2|OnM2_034073,GcM3|GcM3_000015
OG0001605	Core-1	1	1	1	1	1	1	1	1	8	8	Bgh2|BLGH_00984,BghR1|BGHR1_15468,Bgt|EPQ62102.1,Ene|KHJ32304.1,GcC1|GcC1_133001,GcM1|GcM1_246143,OnM2|OnM2_034067,GcM3|GcM3_005004
OG0001606	Core-1	1	1	1	1	1	1	1	1	8	8	Bgh2|BLGH_06281,BghR1|BGHR1_14672,Bgt|EPQ65059.1,Ene|KHJ36441.1,GcC1|GcC1_190006,GcM1|GcM1_245092,OnM2|OnM2_023018,GcM3|GcM3_006003
OG0001607	Core-1	1	1	1	1	1	1	1	1	8	8	Bgh2|BLGH_02422,BghR1|BGHR1_12808,Bgt|EPQ62099.1,Ene|KHJ34836.1,GcC1|GcC1_120022,GcM1|GcM1_219077,OnM2|OnM2_019071,GcM3|GcM3_093022
OG0001608	Core-1	1	1	1	1	1	1	1	1	8	8	Bgh2|BLGH_00081,BghR1|BGHR1_16613,Bgt|EPQ65814.1,Ene|KHJ32991.1,GcC1|GcC1_039019,GcM1|GcM1_249141,OnM2|OnM2_026054,GcM3|GcM3_089004
OG0001609	Core-1	1	1	1	1	1	1	1	1	8	8	Bgh2|BLGH_04651,BghR1|BGHR1_13721,Bgt|EPQ64144.1,Ene|KHJ31049.1,GcC1|GcC1_100015,GcM1|GcM1_241150,OnM2|OnM2_050024,GcM3|GcM3_032005
OG0001610	Core-1	1	1	1	1	1	1	1	1	8	8	Bgh2|BLGH_03204,BghR1|BGHR1_11593,Bgt|EPQ63754.1,Ene|KHJ33566.1,GcC1|GcC1_210049,GcM1|GcM1_174017,OnM2|OnM2_088017,GcM3|GcM3_161020
OG0001611	Core-1	1	1	1	1	1	1	1	1	8	8	Bgh2|BLGH_06268,BghR1|BGHR1_14685,Bgt|EPQ65065.1,Ene|KHJ32884.1,GcC1|GcC1_080010,GcM1|GcM1_236052,OnM2|OnM2_016071,GcM3|GcM3_018020
OG0001612	Core-1	1	1	1	1	1	1	1	1	8	8	Bgh2|BLGH_06210,BghR1|BGHR1_11149,Bgt|EPQ67508.1,Ene|KHJ31218.1,GcC1|GcC1_119007,GcM1|GcM1_245043,OnM2|OnM2_075045,GcM3|GcM3_125016
OG0001613	Core-1	1	1	1	1	1	1	1	1	8	8	Bgh2|BLGH_02442,BghR1|BGHR1_12829,Bgt|EPQ63544.1,Ene|KHJ34469.1,GcC1|GcC1_001007,GcM1|GcM1_249194,OnM2|OnM2_026007,GcM3|GcM3_090002
OG0001614	Core-1	1	1	1	1	1	1	1	1	8	8	Bgh2|BLGH_06345,BghR1|BGHR1_14366,Bgt|EPQ64531.1,Ene|KHJ35938.1,GcC1|GcC1_086009,GcM1|GcM1_204030,OnM2|OnM2_028083,GcM3|GcM3_223017
OG0001615	Core-1	1	1	1	1	1	1	1	1	8	8	Bgh2|BLGH_06631,BghR1|BGHR1_16180,Bgt|EPQ63909.1,Ene|KHJ33713.1,GcC1|GcC1_104007,GcM1|GcM1_240091,OnM2|OnM2_086024,GcM3|GcM3_200024
OG0001616	Core-1	1	1	1	1	1	1	1	1	8	8	Bgh2|BLGH_02883,BghR1|BGHR1_13259,Bgt|EPQ65135.1,Ene|KHJ35594.1,GcC1|GcC1_081016,GcM1|GcM1_227074,OnM2|OnM2_009018,GcM3|GcM3_125015
OG0001617	Core-1	1	1	1	1	1	1	1	1	8	8	Bgh2|BLGH_06609,BghR1|BGHR1_16203,Bgt|EPQ62860.1,Ene|KHJ33716.1,GcC1|GcC1_170002,GcM1|GcM1_249028,OnM2|OnM2_046023,GcM3|GcM3_199005
OG0001618	Core-1	1	1	1	1	1	1	1	1	8	8	Bgh2|BLGH_05777,BghR1|BGHR1_14513,Bgt|EPQ63297.1,Ene|KHJ35385.1,GcC1|GcC1_170010,GcM1|GcM1_136014,OnM2|OnM2_037096,GcM3|GcM3_146015
OG0001619	Core-1	1	1	1	1	1	1	1	1	8	8	Bgh2|BLGH_04244,BghR1|BGHR1_14991,Bgt|EPQ64726.1,Ene|KHJ30627.1,GcC1|GcC1_080013,GcM1|GcM1_192038,OnM2|OnM2_092038,GcM3|GcM3_185033
OG0001620	Core-1	1	1	1	1	1	1	1	1	8	8	Bgh2|BLGH_02555,BghR1|BGHR1_12939,Bgt|EPQ65423.1,Ene|KHJ31955.1,GcC1|GcC1_124011,GcM1|GcM1_230090,OnM2|OnM2_027067,GcM3|GcM3_042027
OG0001621	Core-1	1	1	1	1	1	1	1	1	8	8	Bgh2|BLGH_04161,BghR1|BGHR1_15074,Bgt|EPQ67524.1,Ene|KHJ31902.1,GcC1|GcC1_059004,GcM1|GcM1_246226,OnM2|OnM2_084027,GcM3|GcM3_027006
OG0001622	Core-1	1	1	1	1	1	1	1	1	8	8	Bgh2|BLGH_04563,BghR1|BGHR1_16276,Bgt|EPQ63823.1,Ene|KHJ35269.1,GcC1|GcC1_070013,GcM1|GcM1_176002,OnM2|OnM2_042020,GcM3|GcM3_075024
OG0001623	Core-1	1	1	1	1	1	1	1	1	8	8	Bgh2|BLGH_00012,BghR1|BGHR1_14013,Bgt|EPQ61989.1,Ene|KHJ32451.1,GcC1|GcC1_210007,GcM1|GcM1_250282,OnM2|OnM2_065041,GcM3|GcM3_015008
OG0001624	Core-1	1	1	1	1	1	1	1	1	8	8	Bgh2|BLGH_03919,BghR1|BGHR1_10432,Bgt|EPQ61873.1,Ene|KHJ32754.1,GcC1|GcC1_192006,GcM1|GcM1_236100,OnM2|OnM2_086039,GcM3|GcM3_199010
OG0001625	Core-1	1	1	1	1	1	1	1	1	8	8	Bgh2|BLGH_03035,BghR1|BGHR1_11130,Bgt|EPQ63359.1,Ene|KHJ34135.1,GcC1|GcC1_064008,GcM1|GcM1_226089,OnM2|OnM2_039026,GcM3|GcM3_058013
OG0001626	Core-1	1	1	1	1	1	1	1	1	8	8	Bgh2|BLGH_01454,BghR1|BGHR1_12290,Bgt|EPQ67290.1,Ene|KHJ35796.1,GcC1|GcC1_047024,GcM1|GcM1_221020,OnM2|OnM2_007011,GcM3|GcM3_041021
OG0001627	Core-1	1	1	1	1	1	1	1	1	8	8	Bgh2|BLGH_03629,BghR1|BGHR1_14192,Bgt|EPQ67063.1,Ene|KHJ31555.1,GcC1|GcC1_083017,GcM1|GcM1_230002,OnM2|OnM2_020043,GcM3|GcM3_079011
OG0001628	Core-1	1	1	1	1	1	1	1	1	8	8	Bgh2|BLGH_03506,BghR1|BGHR1_13895,Bgt|EPQ62754.1,Ene|KHJ32983.1,GcC1|GcC1_003010,GcM1|GcM1_232079,OnM2|OnM2_082020,GcM3|GcM3_185029
OG0001629	Core-1	1	1	1	1	1	1	1	1	8	8	Bgh2|BLGH_03322,BghR1|BGHR1_10937,Bgt|EPQ65857.1,Ene|KHJ34034.1,GcC1|GcC1_059015,GcM1|GcM1_226051,OnM2|OnM2_027079,GcM3|GcM3_203022
OG0001630	Core-1	1	1	1	1	1	1	1	1	8	8	Bgh2|BLGH_06101,BghR1|BGHR1_14334,Bgt|EPQ67176.1,Ene|KHJ32162.1,GcC1|GcC1_006026,GcM1|GcM1_226032,OnM2|OnM2_012014,GcM3|GcM3_092012
OG0001631	Core-1	1	1	1	1	1	1	1	1	8	8	Bgh2|BLGH_01435,BghR1|BGHR1_12309,Bgt|EPQ65593.1,Ene|KHJ35802.1,GcC1|GcC1_016005,GcM1|GcM1_248036,OnM2|OnM2_072016,GcM3|GcM3_111004
OG0001632	Core-1	1	1	1	1	1	1	1	1	8	8	Bgh2|BLGH_01115,BghR1|BGHR1_15336,Bgt|EPQ63325.1,Ene|KHJ30502.1,GcC1|GcC1_061013,GcM1|GcM1_244147,OnM2|OnM2_097024,GcM3|GcM3_062014
OG0001633	Core-1	1	1	1	1	1	1	1	1	8	8	Bgh2|BLGH_03364,BghR1|BGHR1_10980,Bgt|EPQ62656.1,Ene|KHJ32992.1,GcC1|GcC1_017018,GcM1|GcM1_244054,OnM2|OnM2_058051,GcM3|GcM3_126008
OG0001634	Core-1	1	1	1	1	1	1	1	1	8	8	Bgh2|BLGH_03332,BghR1|BGHR1_10947,Bgt|EPQ65862.1,Ene|KHJ30776.1,GcC1|GcC1_144002,GcM1|GcM1_248064,OnM2|OnM2_094040,GcM3|GcM3_059005
OG0001635	Core-1	1	1	1	1	1	1	1	1	8	8	Bgh2|BLGH_04312,BghR1|BGHR1_14923,Bgt|EPQ66091.1,Ene|KHJ35114.1,GcC1|GcC1_055022,GcM1|GcM1_250138,OnM2|OnM2_040023,GcM3|GcM3_134001
OG0001636	Core-1	1	1	1	1	1	1	1	1	8	8	Bgh2|BLGH_06928,BghR1|BGHR1_16993,Bgt|EPQ62598.1,Ene|KHJ35396.1,GcC1|GcC1_015029,GcM1|GcM1_177018,OnM2|OnM2_065042,GcM3|GcM3_200061
OG0001637	Core-1	1	1	1	1	1	1	1	1	8	8	Bgh2|BLGH_03590,BghR1|BGHR1_13810,Bgt|EPQ62534.1,Ene|KHJ35107.1,GcC1|GcC1_221004,GcM1|GcM1_244120,OnM2|OnM2_067040,GcM3|GcM3_187005
OG0001638	Core-1	1	1	1	1	1	1	1	1	8	8	Bgh2|BLGH_02991,BghR1|BGHR1_10463,Bgt|EPQ67118.1,Ene|KHJ33037.1,GcC1|GcC1_209014,GcM1|GcM1_239043,OnM2|OnM2_031033,GcM3|GcM3_025014
OG0001639	Core-1	1	1	1	1	1	1	1	1	8	8	Bgh2|BLGH_00795,BghR1|BGHR1_10832,Bgt|EPQ67209.1,Ene|KHJ31877.1,GcC1|GcC1_208013,GcM1|GcM1_236076,OnM2|OnM2_082003,GcM3|GcM3_206018
OG0001640	Core-1	1	1	1	1	1	1	1	1	8	8	Bgh2|BLGH_02821,BghR1|BGHR1_13197,Bgt|EPQ67386.1,Ene|KHJ32876.1,GcC1|GcC1_136008,GcM1|GcM1_215031,OnM2|OnM2_055012,GcM3|GcM3_035025
OG0001641	Core-1	1	1	1	1	1	1	1	1	8	8	Bgh2|BLGH_03999,BghR1|BGHR1_13045,Bgt|EPQ65283.1,Ene|KHJ32870.1,GcC1|GcC1_198018,GcM1|GcM1_241122,OnM2|OnM2_041020,GcM3|GcM3_190025
OG0001642	Core-1	1	1	1	1	1	1	1	1	8	8	Bgh2|BLGH_00069,BghR1|BGHR1_16600,Bgt|EPQ62385.1,Ene|KHJ36107.1,GcC1|GcC1_188021,GcM1|GcM1_238106,OnM2|OnM2_022038,GcM3|GcM3_207020
OG0001643	Core-1	1	1	1	1	1	1	1	1	8	8	Bgh2|BLGH_03346,BghR1|BGHR1_10961,Bgt|EPQ62649.1,Ene|KHJ34998.1,GcC1|GcC1_046007,GcM1|GcM1_237129,OnM2|OnM2_032070,GcM3|GcM3_044014
OG0001644	Core-1	1	1	1	1	1	1	1	1	8	8	Bgh2|BLGH_06983,BghR1|BGHR1_16113,Bgt|EPQ66449.1,Ene|KHJ32375.1,GcC1|GcC1_052035,GcM1|GcM1_242128,OnM2|OnM2_019038,GcM3|GcM3_098005
OG0001645	Core-1	1	1	1	1	1	1	1	1	8	8	Bgh2|BLGH_03480,BghR1|BGHR1_13922,Bgt|EPQ63586.1,Ene|KHJ34012.1,GcC1|GcC1_092004,GcM1|GcM1_243049,OnM2|OnM2_024046,GcM3|GcM3_008011
OG0001646	Core-1	1	1	1	1	1	1	1	1	8	8	Bgh2|BLGH_00515,BghR1|BGHR1_15702,Bgt|EPQ65416.1,Ene|KHJ32701.1,GcC1|GcC1_202014,GcM1|GcM1_246026,OnM2|OnM2_090011,GcM3|GcM3_180003
OG0001647	Core-1	1	1	1	1	1	1	1	1	8	8	Bgh2|BLGH_02039,BghR1|BGHR1_12422,Bgt|EPQ61561.1,Ene|KHJ30150.1,GcC1|GcC1_218011,GcM1|GcM1_245052,OnM2|OnM2_025019,GcM3|GcM3_106001
OG0001648	Core-1	1	1	1	1	1	1	1	1	8	8	Bgh2|BLGH_00640,BghR1|BGHR1_15827,Bgt|EPQ65926.1,Ene|KHJ36189.1,GcC1|GcC1_199022,GcM1|GcM1_243047,OnM2|OnM2_047001,GcM3|GcM3_037020
OG0001649	Core-1	1	1	1	1	1	1	1	1	8	8	Bgh2|BLGH_05637,BghR1|BGHR1_10640,Bgt|EPQ64849.1,Ene|KHJ31953.1,GcC1|GcC1_179004,GcM1|GcM1_248048,OnM2|OnM2_039010,GcM3|GcM3_047001
OG0001650	Core-1	1	1	1	1	1	1	1	1	8	8	Bgh2|BLGH_02063,BghR1|BGHR1_12446,Bgt|EPQ61580.1,Ene|KHJ33447.1,GcC1|GcC1_218031,GcM1|GcM1_221068,OnM2|OnM2_070035,GcM3|GcM3_093015
OG0001651	Core-1	1	1	1	1	1	1	1	1	8	8	Bgh2|BLGH_01758,BghR1|BGHR1_11986,Bgt|EPQ67031.1,Ene|KHJ34484.1,GcC1|GcC1_187022,GcM1|GcM1_231015,OnM2|OnM2_035047,GcM3|GcM3_185020
OG0001652	Core-1	1	1	1	1	1	1	1	1	8	8	Bgh2|BLGH_00844,BghR1|BGHR1_15605,Bgt|EPQ66612.1,Ene|KHJ36349.1,GcC1|GcC1_042014,GcM1|GcM1_227037,OnM2|OnM2_013032,GcM3|GcM3_102008
OG0001653	Core-1	1	1	1	1	1	1	1	1	8	8	Bgh2|BLGH_02007,BghR1|BGHR1_12389,Bgt|EPQ64660.1,Ene|KHJ30828.1,GcC1|GcC1_211012,GcM1|GcM1_231066,OnM2|OnM2_037052,GcM3|GcM3_211024
OG0001654	Core-1	1	1	1	1	1	1	1	1	8	8	Bgh2|BLGH_01074,BghR1|BGHR1_15378,Bgt|EPQ65032.1,Ene|KHJ32721.1,GcC1|GcC1_187038,GcM1|GcM1_245034,OnM2|OnM2_050038,GcM3|GcM3_188019
OG0001655	Core-1	1	1	1	1	1	1	1	1	8	8	Bgh2|BLGH_05788,BghR1|BGHR1_14502,Bgt|EPQ65528.1,Ene|KHJ33532.1,GcC1|GcC1_058002,GcM1|GcM1_223030,OnM2|OnM2_078039,GcM3|GcM3_199022
OG0001656	Core-1	1	1	1	1	1	1	1	1	8	8	Bgh2|BLGH_04180,BghR1|BGHR1_15056,Bgt|EPQ62038.1,Ene|KHJ34412.1,GcC1|GcC1_002020,GcM1|GcM1_216020,OnM2|OnM2_028055,GcM3|GcM3_060008
OG0001657	Core-1	1	1	1	1	1	1	1	1	8	8	Bgh2|BLGH_01622,BghR1|BGHR1_12122,Bgt|EPQ66141.1,Ene|KHJ31487.1,GcC1|GcC1_035006,GcM1|GcM1_229007,OnM2|OnM2_100002,GcM3|GcM3_075005
OG0001658	Core-1	1	1	1	1	1	1	1	1	8	8	Bgh2|BLGH_04963,BghR1|BGHR1_10078,Bgt|EPQ65670.1,Ene|KHJ32050.1,GcC1|GcC1_065012,GcM1|GcM1_228079,OnM2|OnM2_041036,GcM3|GcM3_009028
OG0001659	Core-1	1	1	1	1	1	1	1	1	8	8	Bgh2|BLGH_00152,BghR1|BGHR1_16684,Bgt|EPQ63276.1,Ene|KHJ34553.1,GcC1|GcC1_182005,GcM1|GcM1_250287,OnM2|OnM2_039022,GcM3|GcM3_085008
OG0001660	Core-1	1	1	1	1	1	1	1	1	8	8	Bgh2|BLGH_06457,BghR1|BGHR1_11655,Bgt|EPQ62094.1,Ene|KHJ35646.1,GcC1|GcC1_189014,GcM1|GcM1_231023,OnM2|OnM2_057048,GcM3|GcM3_076017
OG0001661	Core-1	1	1	1	1	1	1	1	1	8	8	Bgh2|BLGH_02954,BghR1|BGHR1_10504,Bgt|EPQ63557.1,Ene|KHJ35299.1,GcC1|GcC1_101005,GcM1|GcM1_245131,OnM2|OnM2_081013,GcM3|GcM3_169003
OG0001662	Core-1	1	1	1	1	1	1	1	1	8	8	Bgh2|BLGH_03683,BghR1|BGHR1_17147,Bgt|EPQ67862.1,Ene|KHJ35415.1,GcC1|GcC1_178015,GcM1|GcM1_234100,OnM2|OnM2_034036,GcM3|GcM3_028029
OG0001663	Core-1	1	1	1	1	1	1	1	1	8	8	Bgh2|BLGH_01208,BghR1|BGHR1_15239,Bgt|EPQ63705.1,Ene|KHJ34072.1,GcC1|GcC1_033036,GcM1|GcM1_189027,OnM2|OnM2_056009,GcM3|GcM3_211025
OG0001664	Core-1	1	1	1	1	1	1	1	1	8	8	Bgh2|BLGH_02638,BghR1|BGHR1_11501,Bgt|EPQ64186.1,Ene|KHJ30714.1,GcC1|GcC1_182010,GcM1|GcM1_238095,OnM2|OnM2_057013,GcM3|GcM3_167005
OG0001665	Core-1	1	1	1	1	1	1	1	1	8	8	Bgh2|BLGH_02370,BghR1|BGHR1_12756,Bgt|EPQ63629.1,Ene|KHJ34022.1,GcC1|GcC1_034021,GcM1|GcM1_239028,OnM2|OnM2_078010,GcM3|GcM3_028035
OG0001666	Core-1	1	1	1	1	1	1	1	1	8	8	Bgh2|BLGH_02103,BghR1|BGHR1_12488,Bgt|EPQ61940.1,Ene|KHJ36044.1,GcC1|GcC1_062006,GcM1|GcM1_249128,OnM2|OnM2_026046,GcM3|GcM3_105004
OG0001667	Core-1	1	1	1	1	1	1	1	1	8	8	Bgh2|BLGH_06645,BghR1|BGHR1_16500,Bgt|EPQ63980.1,Ene|KHJ33255.1,GcC1|GcC1_121006,GcM1|GcM1_241120,OnM2|OnM2_018073,GcM3|GcM3_117001
OG0001668	Core-1	1	1	1	1	1	1	1	1	8	8	Bgh2|BLGH_00524,BghR1|BGHR1_15712,Bgt|EPQ65397.1,Ene|KHJ31225.1,GcC1|GcC1_207027,GcM1|GcM1_215066,OnM2|OnM2_043032,GcM3|GcM3_204040
OG0001669	Core-1	1	1	1	1	1	1	1	1	8	8	Bgh2|BLGH_06135,BghR1|BGHR1_10745,Bgt|EPQ67754.1,Ene|KHJ30358.1,GcC1|GcC1_192007,GcM1|GcM1_229085,OnM2|OnM2_020100,GcM3|GcM3_081002
OG0001670	Core-1	1	1	1	1	1	1	1	1	8	8	Bgh2|BLGH_03139,BghR1|BGHR1_11536,Bgt|EPQ62602.1,Ene|KHJ33546.1,GcC1|GcC1_064013,GcM1|GcM1_183028,OnM2|OnM2_020101,GcM3|GcM3_064011
OG0001671	Core-1	1	1	1	1	1	1	1	1	8	8	Bgh2|BLGH_01283,BghR1|BGHR1_14601,Bgt|EPQ66168.1,Ene|KHJ32961.1,GcC1|GcC1_223031,GcM1|GcM1_221017,OnM2|OnM2_024007,GcM3|GcM3_199035
OG0001672	Core-1	1	1	1	1	1	1	1	1	8	8	Bgh2|BLGH_05549,BghR1|BGHR1_13459,Bgt|EPQ67305.1,Ene|KHJ32954.1,GcC1|GcC1_198021,GcM1|GcM1_235110,OnM2|OnM2_048056,GcM3|GcM3_223014
OG0001673	Core-1	1	1	1	1	1	1	1	1	8	8	Bgh2|BLGH_05026,BghR1|BGHR1_10008,Bgt|EPQ64163.1,Ene|KHJ33284.1,GcC1|GcC1_214034,GcM1|GcM1_231032,OnM2|OnM2_046038,GcM3|GcM3_030014
OG0001674	Core-1	1	1	1	1	1	1	1	1	8	8	Bgh2|BLGH_06277,BghR1|BGHR1_14676,Bgt|EPQ67393.1,Ene|KHJ36437.1,GcC1|GcC1_190010,GcM1|GcM1_226102,OnM2|OnM2_023021,GcM3|GcM3_006007
OG0001675	Core-1	1	1	1	1	1	1	1	1	8	8	Bgh2|BLGH_01792,BghR1|BGHR1_11954,Bgt|EPQ62329.1,Ene|KHJ35975.1,GcC1|GcC1_215004,GcM1|GcM1_249200,OnM2|OnM2_050034,GcM3|GcM3_180012
OG0001676	Core-1	1	1	1	1	1	1	1	1	8	8	Bgh2|BLGH_06701,BghR1|BGHR1_17070,Bgt|EPQ66345.1,Ene|KHJ35592.1,GcC1|GcC1_123005,GcM1|GcM1_248130,OnM2|OnM2_045054,GcM3|GcM3_083005
OG0001677	Core-1	1	1	1	1	1	1	1	1	8	8	Bgh2|BLGH_04170,BghR1|BGHR1_15066,Bgt|EPQ67698.1,Ene|KHJ31891.1,GcC1|GcC1_219037,GcM1|GcM1_171009,OnM2|OnM2_022026,GcM3|GcM3_033031
OG0001678	Core-1	1	1	1	1	1	1	1	1	8	8	Bgh2|BLGH_01004,BghR1|BGHR1_15449,Bgt|EPQ63593.1,Ene|KHJ34714.1,GcC1|GcC1_033015,GcM1|GcM1_248190,OnM2|OnM2_013001,GcM3|GcM3_045004
OG0001679	Core-1	1	1	1	1	1	1	1	1	8	8	Bgh2|BLGH_00078,BghR1|BGHR1_16610,Bgt|EPQ65817.1,Ene|KHJ35028.1,GcC1|GcC1_039017,GcM1|GcM1_249139,OnM2|OnM2_086030,GcM3|GcM3_089002
OG0001680	Core-1	1	1	1	1	1	1	1	1	8	8	Bgh2|BLGH_01731,BghR1|BGHR1_12013,Bgt|EPQ67872.1,Ene|KHJ33282.1,GcC1|GcC1_191017,GcM1|GcM1_225025,OnM2|OnM2_030037,GcM3|GcM3_119003
OG0001681	Core-1	1	1	1	1	1	1	1	1	8	8	Bgh2|BLGH_03155,BghR1|BGHR1_11520,Bgt|EPQ62613.1,Ene|KHJ35861.1,GcC1|GcC1_050027,GcM1|GcM1_199005,OnM2|OnM2_055048,GcM3|GcM3_087011
OG0001682	Core-1	1	1	1	1	1	1	1	1	8	8	Bgh2|BLGH_01354,BghR1|BGHR1_14528,Bgt|EPQ63181.1,Ene|KHJ34110.1,GcC1|GcC1_064012,GcM1|GcM1_215074,OnM2|OnM2_094029,GcM3|GcM3_129008
OG0001683	Core-1	1	1	1	1	1	1	1	1	8	8	Bgh2|BLGH_05500,BghR1|BGHR1_13509,Bgt|EPQ61763.1,Ene|KHJ34641.1,GcC1|GcC1_134007,GcM1|GcM1_226099,OnM2|OnM2_073054,GcM3|GcM3_159003
OG0001684	Core-1	1	1	1	1	1	1	1	1	8	8	Bgh2|BLGH_04914,BghR1|BGHR1_10128,Bgt|EPQ64607.1,Ene|KHJ34393.1,GcC1|GcC1_074023,GcM1|GcM1_237113,OnM2|OnM2_022109,GcM3|GcM3_103010
OG0001685	Core-1	1	1	1	1	1	1	1	1	8	8	Bgh2|BLGH_02753,BghR1|BGHR1_13129,Bgt|EPQ67160.1,Ene|KHJ31999.1,GcC1|GcC1_018021,GcM1|GcM1_204026,OnM2|OnM2_086040,GcM3|GcM3_072015
OG0001686	Core-1	1	1	1	1	1	1	1	1	8	8	Bgh2|BLGH_03770,BghR1|BGHR1_10278,Bgt|EPQ61829.1,Ene|KHJ31594.1,GcC1|GcC1_067008,GcM1|GcM1_243062,OnM2|OnM2_023057,GcM3|GcM3_223009
OG0001687	Core-1	1	1	1	1	1	1	1	1	8	8	Bgh2|BLGH_04683,BghR1|BGHR1_13689,Bgt|EPQ64113.1,Ene|KHJ33365.1,GcC1|GcC1_035017,GcM1|GcM1_214011,OnM2|OnM2_070056,GcM3|GcM3_101003
OG0001688	Core-1	1	1	1	1	1	1	1	1	8	8	Bgh2|BLGH_06890,BghR1|BGHR1_17179,Bgt|EPQ63531.1,Ene|KHJ34086.1,GcC1|GcC1_007030,GcM1|GcM1_217008,OnM2|OnM2_019058,GcM3|GcM3_204002
OG0001689	Core-1	1	1	1	1	1	1	1	1	8	8	Bgh2|BLGH_04334,BghR1|BGHR1_14901,Bgt|EPQ66084.1,Ene|KHJ34739.1,GcC1|GcC1_144027,GcM1|GcM1_162013,OnM2|OnM2_021073,GcM3|GcM3_131019
OG0001690	Core-1	1	1	1	1	1	1	1	1	8	8	Bgh2|BLGH_00928,BghR1|BGHR1_15524,Bgt|EPQ61632.1,Ene|KHJ35543.1,GcC1|GcC1_101021,GcM1|GcM1_094002,OnM2|OnM2_023049,GcM3|GcM3_121015
OG0001691	Core-1	1	1	1	1	1	1	1	1	8	8	Bgh2|BLGH_00336,BghR1|BGHR1_16872,Bgt|EPQ66779.1,Ene|KHJ36433.1,GcC1|GcC1_114005,GcM1|GcM1_241060,OnM2|OnM2_031015,GcM3|GcM3_218007
OG0001692	Core-1	1	1	1	1	1	1	1	1	8	8	Bgh2|BLGH_00629,BghR1|BGHR1_15816,Bgt|EPQ65936.1,Ene|KHJ33729.1,GcC1|GcC1_109002,GcM1|GcM1_227063,OnM2|OnM2_009002,GcM3|GcM3_038023
OG0001693	L-Core	1	1	2	1	1	1	1	0	8	7	Bgh2|BLGH_04861,BghR1|BGHR1_10182,Bgt|EPQ66274.1,Bgt|EPQ66275.1,Ene|KHJ31571.1,GcC1|GcC1_207012,GcM1|GcM1_247147,OnM2|OnM2_077062
OG0001694	Core-1	1	1	1	1	1	1	1	1	8	8	Bgh2|BLGH_01753,BghR1|BGHR1_11991,Bgt|EPQ67037.1,Ene|KHJ30570.1,GcC1|GcC1_119017,GcM1|GcM1_240135,OnM2|OnM2_078012,GcM3|GcM3_015013
OG0001695	Core-1	1	1	1	1	1	1	1	1	8	8	Bgh2|BLGH_03134,BghR1|BGHR1_11540,Bgt|EPQ62606.1,Ene|KHJ31560.1,GcC1|GcC1_082004,GcM1|GcM1_236057,OnM2|OnM2_046059,GcM3|GcM3_065018
[truncated: 5,490 more rows]

## Sheet: Table S6 
Supplemental Table S6. Grouping of protein-encoding genes of eight sequenced PM genomes*
[truncated: 27 more rows]

[truncated: 6 more sheets: Table S7, Table S8 , Table S9, Table S10 , Table S11, Table S12]
