# Supplementary material for: Comparative genome analyses reveal sequence features reflecting distinct modes of host-adaptation between dicot and monocot powdery mildew
Source: BMC Genomics. 2018 Sep 25;19:705. doi: 10.1186/s12864-018-5069-z (PMC6156980; doi:10.1186/s12864-018-5069-z)
Supplement: Supplementary file 3 — Table S13. Mapping of RNA-seq reads to two PM genomes. Table S14. Percentages of PM genes expressed in mycelia and/or haustoria. Table S15. Functional enrichment of the differentially expressed genes in Oidium neolycopersici UMSG2. Table S16. Functional enrichment of the differentially expressed genes in Golovinomyces cichoracearum UMSG3. Table S17. Orthologous genes up-regulated between any two of the three PM biotypes examined. Table S18. Orthologus genes Up-regulated in haustoria in both OnM2 and GcM3. Table S19. Orthologus genes Up-regulated in haustoria in both GcC1 and GcM3. Table S20. Total number and percentage of predicted partial genes that are expressed. Table S21. A comparison of powdery mildew interaction with dicot and monocot hosts. Table S22. Composition of genes defining the secretome in eight PM genomes. Table S23. Predicted powdery mildew genes encoding proteins with a YxC motifa in eight PM genomes. Table S24. Ka/Ks ratios of CSEP gene clusters from seven PM biotypes. Table S25. High-level expression of six G. cichoracearum UCSC1-specific CSEP genes in haustoria. Table S26. CSEP genes of Gc UCSC1 and Gc UMSG3 that show induced expression in haustoria. Table S27. Shared CSEP genes among Gc UCSC1, Gc UMSG3 and Gc UMSG1 that show induced expression in haustoria of Gc UCSC1 and Gc UMSG3. Table S28. O. neolycopersici UMSG2-specific CSEP genes that are induced in haustoria. Table S29. BUSCO completeness assessment of the protein set for each PM biotype. (XLSX 234 kb) [file 12864_2018_5069_MOESM3_ESM.xlsx]

## Sheet: Table S13
	Supplemental Table S13. Mapping of RNA-seq reads to two PM genomes
Isolate	PM biotype	RNA sample*	total_reads	mapped_reads	mapped_pair	% of mapped reads
UCSC1	OnM2	H_rep1	164281290	6267106	6067878	0.0381486
UCSC1		H_rep2	134584758	4825093	4684462	0.0358517
UCSC1		H_rep3	131142084	3803710	3693496	0.0290045
UCSC1		M_rep1	99684488	87013424	85087230	0.872888
		M_rep2	40528142	36724151	36025688	0.90614
		M_rep3	45608234	38800670	37935984	0.850738
UMSG2	GcM3	H_rep1	94153416	1192060	1147824	0.0126608
UMSG2		H_rep2	107049632	1439246	1386548	0.0134447
UMSG2		H_rep3	103043154	1665933	1595564	0.0161673
UMSG2		M_rep1	131660718	102160765	98266058	0.77594
		M_rep2	63874606	51851608	50166332	0.811772
		M_rep3	39230968	31882426	30788092	0.812685
UMSG3	*H_rep1 to H_rep3, three replicates of total RNA prepared from leaf tissues containing haustoria; M_rep1 to M_rep3, three replicates of total RNA extracted from mycelia. OnM2, Oidium neolycopersici UMSG2; GcM3, G. cichoracearum UMSG3.

## Sheet: Table S14
Supplemental Table S14. Percentages of PM genes expressed in mycelia and/or haustoria
PM biotype	RNA sample*	Total	Expressed	Percentage
OnM2	H_rep1	6961	6404	0.919983
	H_rep2	6961	6360	0.913662
	H_rep3	6961	6329	0.909208
	M_rep1	6961	6569	0.943686
	M_rep2	6961	6375	0.915817
	M_rep3	6961	6481	0.931044
GcM3	H_rep1	6865	5660	0.824472
	H_rep2	6865	5739	0.83598
	H_rep3	6865	5849	0.852003
	M_rep1	6865	6158	0.897014
	M_rep2	6865	6068	0.883904
	M_rep3	6865	6082	0.885943
*H_rep1 to H_rep3, three replicates of total RNA prepared from leaf tissues containing haustoria; M_rep1 to M_rep3, three replicates of total RNA extracted from mycelia. OnM2, Oidium neolycopersici UMSG2; GcM3, G. cichoracearum UMSG3.Genes with normalized expression level FPKM>1.5 are considered as expressed. H, haustoria; M, mycelia.

## Sheet: Table S15
Supplemental Table S15. Functional enrichment of the differentially expressed genes in Oidium neolycopersici UMSG2
Category	ID	Description	No. of total gene	No. of Up/Down-regulated gene	Expected No.	Enriched ratio	p value
Up-regulated gene	GO:0016788	hydrolase activity, acting on ester bond...	164	30	13.55	2.21402	1.7e-05
	GO:0004540	ribonuclease activity	39	11	3.22	3.41615	0.0002
	GO:0016879	ligase activity, forming carbon-nitrogen...	28	8	2.31	3.4632	0.0014
	GO:0022891	substrate-specific transmembrane transpo...	95	16	7.85	2.03822	0.00415
	GO:0016830	carbon-carbon lyase activity	21	6	1.74	3.44828	0.00563
	GO:0016860	intramolecular oxidoreductase activity	9	3	0.74	4.05405	0.0322
	GO:0022804	active transmembrane transporter activit...	46	8	3.8	2.10526	0.03221
	GO:0000981	RNA polymerase II transcription factor a...	39	7	3.22	2.17391	0.03769
	GO:0016638	oxidoreductase activity, acting on the C...	5	2	0.41	4.87805	0.05754
	GO:1901682	sulfur compound transmembrane transporte...	5	2	0.41	4.87805	0.05754
Down-regulated gene	GO:0016746	transferase activity, transferring acyl ...	54	10	3.3	3.0303	0.0013
	GO:0016651	oxidoreductase activity, acting on NAD(P...	23	6	1.41	4.25532	0.00203
	GO:0016627	oxidoreductase activity, acting on the C...	25	6	1.53	3.92157	0.00321
	GO:0038023	signaling receptor activity	14	4	0.86	4.65116	0.00835
	GO:0008061	chitin binding	8	3	0.49	6.12245	0.01003
	GO:0050662	coenzyme binding	66	9	4.04	2.22772	0.01758
	GO:0000155	phosphorelay sensor kinase activity	10	3	0.61	4.91803	0.01962
	GO:0016788	hydrolase activity, acting on ester bond...	164	17	10.03	1.69492	0.02051
	GO:0016903	oxidoreductase activity, acting on the a...	14	3	0.86	3.48837	0.04971
*Bold faced indicates enrichedment also for Gc UMSG3

## Sheet: Table S16
Supplemental Table S16 Functional enrichment of the differentially expressed genes in Golovinomyces cichoracearum UMSG3
Category	name	Description	No. of total gene	No. of Up/Down-regulated gene	Expected No.	Enriched ratio	p value
Up-regulated gene	GO:0016667	oxidoreductase activity, acting on a sul...	14	7	1.78	0.00079	0.155733
	GO:0009055	electron transfer activity	26	10	3.31	0.0008	0.155733
	GO:0004540	ribonuclease activity	31	11	3.95	0.00097	0.161851
	GO:0050662	coenzyme binding	63	16	8.02	0.00433	0.466227
	GO:0016614	oxidoreductase activity, acting on CH-OH...	27	9	3.44	0.00457	0.466227
	GO:0016638	oxidoreductase activity, acting on the C...	4	3	0.51	0.00743	0.619874
	GO:0016755	transferase activity, transferring amino...	2	2	0.25	0.01619	0.83722
	GO:0008061	chitin binding	9	4	1.15	0.01932	0.83722
	GO:0016645	oxidoreductase activity, acting on the C...	9	4	1.15	0.01932	0.83722
	GO:0016866	intramolecular transferase activity	14	5	1.78	0.02453	0.83722
	GO:0016741	transferase activity, transferring one-c...	71	15	9.04	0.03061	0.83722
	GO:0016830	carbon-carbon lyase activity	20	6	2.55	0.03336	0.83722
	GO:0030170	pyridoxal phosphate binding	31	8	3.95	0.03581	0.83722
	GO:0070279	vitamin B6 binding	31	8	3.95	0.03581	0.83722
	GO:0016788	hydrolase activity, acting on ester bond...	145	26	18.47	0.0408	0.83722
	GO:0016721	oxidoreductase activity, acting on super...	3	2	0.38	0.04446	0.83722
Down-regulated gene	GO:0016798	hydrolase activity, acting on glycosyl b...	47	24	7.81	4.3e-08	1.2556e-05
	GO:0004497	monooxygenase activity	15	9	2.49	0.00018	0.04088
	GO:0016705	oxidoreductase activity, acting on paire...	28	13	4.65	0.00021	0.04088
	GO:0038023	signaling receptor activity	13	7	2.16	0.0023	0.298489
	GO:0016746	transferase activity, transferring acyl ...	53	17	8.8	0.0039	0.392114
	GO:0000155	phosphorelay sensor kinase activity	8	5	1.33	0.00448	0.392114
	GO:0046906	tetrapyrrole binding	27	10	4.49	0.00841	0.565831
	GO:0008061	chitin binding	9	5	1.5	0.00872	0.565831
	GO:0004672	protein kinase activity	100	25	16.61	0.01915	0.946424
	GO:0015238	drug transmembrane transporter activity	2	2	0.33	0.02755	0.946424
*Bold face indicates enrichedment also for On UMSG2

## Sheet: Table 17
Supplemental Table S17. Orthologous genes up-regulated between any two of the three PM biotypes* examined
CSEP Total	GcC1	OnM2	GcM3
GcC1	-	16	41
OnM2	194	-	23
GcM3	503	198	-
*GcC1, Golovinomyces cichoracearum UCSC1; OnM2, Oidium neolycopersici UMSG2; GcM3, G. cichoracearum UMSG3.
CSEP, candidate secreted effector protein

## Sheet: Table S18
Supplemental Table S18. Orthologus genes Up-regulated in haustoria in both OnM2 and GcM3
Gene ID	description	Mycelia (FPKMa)	Haustoria (FPKM)	Log2 ratiob	qc	Protein_length	if_SPe	Homologous to species other than PM	Pfam_accession	Pfam_description	cazy	Gene cluster_name	Cluster typed	SP cluster_name	SP Cluster typed	CSEP cluster_name	CSEP Cluster typed	Homolog in Gor
OnM2_040016	Fructose-bisphosphate aldolase 1	323.035	3512.09	3.44257	0.000204089	360	N	Y	PF01116	Fructose-bisphosphate aldolase class-II;	N	OG0000647	Core-1	NA	NA	NA	NA	NA
GcM3_196020	Fructose-bisphosphate aldolase 1	244.289	4855.39	4.31293	0.000171506	360	N	Y	PF01116	Fructose-bisphosphate aldolase class-II;	N	OG0000647	Core-1	NA	NA	NA	NA	NA
OnM2_023037	Fructose-1,6-bisphosphatase	41.5323	2386.34	5.84442	0.000204089	348	N	Y	PF00316	Fructose-1-6-bisphosphatase, N-terminal domain;	N	OG0000657	Core-1	NA	NA	NA	NA	NA
GcM3_010036	Fructose-1,6-bisphosphatase	64.6133	2530.79	5.29162	0.000171506	348	N	Y	PF00316	Fructose-1-6-bisphosphatase, N-terminal domain;	N	OG0000657	Core-1	NA	NA	NA	NA	NA
OnM2_055072	Secondary metabolism regulator LAE1	72.6155	355.793	2.29269	0.000204089	341	N	Y	NA	NA	N	OG0000739	Core-1	NA	NA	NA	NA	NA
GcM3_060014	Secondary metabolism regulator LAE1	56.2046	171.191	1.60685	0.000171506	326	N	Y	PF13489	Methyltransferase domain;	N	OG0000739	Core-1	NA	NA	NA	NA	NA
OnM2_101011	Glia maturation factor gamma	124.041	459.953	1.89067	0.000204089	143	N	Y	PF00241	Cofilin/tropomyosin-type actin-binding protein;	N	OG0000764	Core-1	NA	NA	NA	NA	NA
GcM3_132013	Actin-depolymerizing factor gmf1	63.6547	214.543	1.75293	0.000171506	143	N	Y	PF00241	Cofilin/tropomyosin-type actin-binding protein;	N	OG0000764	Core-1	NA	NA	NA	NA	NA
OnM2_018021	Transcription activator of gluconeogenesis BC1G_14637	7.9	168.994	4.41897	0.000204089	421	N	Y	NA	NA	N	OG0000771	Core-1	NA	NA	NA	NA	NA
GcM3_207004	Transcription activator of gluconeogenesis BC1G_14637	5.4194	45.697	3.07589	0.000171506	740	N	Y	NA	NA	N	OG0000771	Core-1	NA	NA	NA	NA	NA
OnM2_105009	Protein lifeguard 4	264.183	874.951	1.72766	0.000204089	274	N	Y	PF01027	Inhibitor of apoptosis-promoting Bax1;	N	OG0000786	Core-1	NA	NA	NA	NA	NA
GcM3_183046	Protein lifeguard 4	283.464	655.626	1.20971	0.000171506	303	N	Y	PF01027	Inhibitor of apoptosis-promoting Bax1;	N	OG0000786	Core-1	NA	NA	NA	NA	NA
OnM2_031024	putative duf1687 domain containing protein	286.317	577.135	1.01129	0.000204089	140	N	Y	PF07955	Protein of unknown function (DUF1687);	N	OG0000794	Core-1	NA	NA	NA	NA	NA
GcM3_120011	hypothetical protein	51.9301	131.268	1.33787	0.000171506	133	N	Y	PF07955	Protein of unknown function (DUF1687);	N	OG0000794	Core-1	NA	NA	NA	NA	NA
OnM2_040054	Spermidine synthase	335.709	7406.12	4.46343	0.000204089	325	N	Y	PF01564;PF17284	Spermine/spermidine synthase domain;Spermidine synthase tetramerisation domain;	N	OG0000821	Core-1	NA	NA	NA	NA	NA
GcM3_008014	Spermidine synthase	541.408	6789.54	3.64853	0.000171506	294	N	Y	PF01564;PF17284	Spermine/spermidine synthase domain;Spermidine synthase tetramerisation domain;	N	OG0000821	Core-1	NA	NA	NA	NA	NA
OnM2_091030	Aspartate kinase FUB3	13.8131	61.7996	2.16157	0.000204089	506	N	Y	PF00696;PF13840	Amino acid kinase family;ACT domain;	N	OG0000843	Core-1	NA	NA	NA	NA	NA
GcM3_196009	Aspartate kinase FUB3	72.4	168.401	1.21784	0.000171506	528	N	Y	PF00696;PF13840	Amino acid kinase family;ACT domain;	N	OG0000843	Core-1	NA	NA	NA	NA	NA
OnM2_095021	Cytoskeletal signaling protein slm1	45.7269	96.145	1.07217	0.000204089	501	N	Y	NA	NA	N	OG0000888	Core-1	NA	NA	NA	NA	NA
GcM3_209013	Cytoskeletal signaling protein slm1	79.4608	246.281	1.63199	0.000171506	492	N	Y	PF00169	PH domain;	N	OG0000888	Core-1	NA	NA	NA	NA	NA
OnM2_002038	putative c6 zinc finger domain containing protein	29.3143	77.3749	1.40026	0.000204089	381	N	Y	NA	NA	N	OG0000932	Core-1	NA	NA	NA	NA	NA
GcM3_006013	putative c6 zinc finger domain containing protein	14.173	211.725	3.90097	0.000171506	494	N	Y	NA	NA	N	OG0000932	Core-1	NA	NA	NA	NA	NA
OnM2_016080	Protein SnodProt1	82.7429	209.832	1.34253	0.000204089	145	Y	Y	PF07249	Cerato-platanin;	N	OG0000933	Core-1	SPOG0000100	Core-1	NA	NA	NA
GcM3_170009	Protein SnodProt1	77.8367	699.055	3.16688	0.000171506	145	Y	Y	PF07249	Cerato-platanin;	N	OG0000933	Core-1	SPOG0000100	Core-1	NA	NA	NA
OnM2_095015	putative csep0475 effector protein	37.772	308.23	3.02862	0.000204089	229	Y	N	NA	NA	N	OG0000945	Core-1	SPOG0000102	Core-1	CSEPOG0000002	Core-M	Gor|OEC15
GcM3_061019	CSEP0342 putative effector protein	24.2921	404.718	4.05835	0.000171506	198	Y	N	NA	NA	N	OG0000945	Core-1	SPOG0000102	Core-1	CSEPOG0000002	Core-M	Gor|OEC15
OnM2_048067	Catalase	43.4662	253.859	2.54606	0.000204089	691	Y	Y	PF00199	Catalase;	N	OG0000954	Core-1	SPOG0000175	L-Core	NA	NA	NA
GcM3_090010	Catalase	31.5557	2304.51	6.19042	0.000171506	730	Y	Y	PF00199;PF06628	Catalase;Catalase-related immune-responsive;	N	OG0000954	Core-1	SPOG0000175	L-Core	NA	NA	NA
OnM2_086037	Methylthioribose-1-phosphate isomerase	94.7198	268.661	1.50405	0.000204089	408	N	Y	PF01008	Initiation factor 2 subunit family;	N	OG0000957	Core-1	NA	NA	NA	NA	NA
GcM3_012020	Methylthioribose-1-phosphate isomerase	28.0725	268.861	3.25963	0.000171506	401	N	Y	PF01008	Initiation factor 2 subunit family;	N	OG0000957	Core-1	NA	NA	NA	NA	NA
OnM2_070045	Uncharacterized transporter C36.03c	25.4218	356.897	3.81137	0.000204089	590	N	Y	PF07690	Major Facilitator Superfamily;	N	OG0000976	Core-1	NA	NA	NA	NA	NA
GcM3_005005	Uncharacterized transporter C36.02c	4.59066	365.262	6.31409	0.000171506	591	N	Y	PF07690	Major Facilitator Superfamily;	N	OG0000976	Core-1	NA	NA	NA	NA	NA
OnM2_099028	putative glycosyltransferase family 2	5.55614	176.413	4.98873	0.000204089	484	N	Y	PF13641	Glycosyltransferase like family 2;	N	OG0001007	Core-1	NA	NA	NA	NA	NA
GcM3_213016	putative glycosyltransferase family 2	2.03036	25.5006	3.65072	0.000171506	461	N	Y	PF13641	Glycosyltransferase like family 2;	N	OG0001007	Core-1	NA	NA	NA	NA	NA
OnM2_039069	putative bzip transcription	21.7789	141.117	2.69589	0.000204089	209	N	Y	NA	NA	N	OG0001012	Core-1	NA	NA	NA	NA	NA
GcM3_175006	hypothetical protein	9.42697	186.583	4.30688	0.000171506	271	N	Y	NA	NA	N	OG0001012	Core-1	NA	NA	NA	NA	NA
OnM2_010007	Zinc-regulated transporter 1	4.05615	30.553	2.91313	0.000204089	491	N	Y	PF02535	ZIP Zinc transporter;	N	OG0001066	Core-1	NA	NA	NA	NA	NA
GcM3_120007	Zinc-regulated transporter 1	11.9664	341.594	4.83523	0.000171506	499	N	Y	PF02535	ZIP Zinc transporter;	N	OG0001066	Core-1	NA	NA	NA	NA	NA
OnM2_102017	hypothetical protein	11.2545	2608.2	7.85641	0.000204089	385	Y	N	NA	NA	N	OG0001088	Core-1	SPOG0000237	Other	CSEPOG0000133	Dicot	NA
GcM3_223001	hypothetical protein	33.3635	3949.99	6.88743	0.000171506	402	Y	N	NA	NA	N	OG0001088	Core-1	SPOG0000237	Other	CSEPOG0000133	Dicot	NA
OnM2_000020	hypothetical protein	11.134	189.571	4.08969	0.000204089	430	N	Y	NA	NA	N	OG0001119	Core-1	NA	NA	NA	NA	NA
GcM3_147003	hypothetical protein	25.6406	424.939	4.05076	0.000171506	412	N	Y	NA	NA	N	OG0001119	Core-1	NA	NA	NA	NA	NA
OnM2_067045	putative transcription factor c2h2 protein	9.5069	340.825	5.16391	0.000204089	431	N	Y	NA	NA	N	OG0001127	Core-1	NA	NA	NA	NA	NA
GcM3_190002	putative transcription factor c2h2 protein	7.80408	348.217	5.47961	0.000171506	423	N	Y	NA	NA	N	OG0001127	Core-1	NA	NA	NA	NA	NA
OnM2_044038	Pyridoxal 5'-phosphate synthase subunit pyroA	152.388	542.482	1.83183	0.000204089	313	N	Y	PF01680	SOR/SNZ family;	N	OG0001188	Core-1	NA	NA	NA	NA	NA
GcM3_058008	Pyridoxal 5'-phosphate synthase subunit PDX1	286.963	708.894	1.3047	0.000171506	312	N	Y	PF01680	SOR/SNZ family;	N	OG0001188	Core-1	NA	NA	NA	NA	NA
OnM2_067044	Copper transport protein ATX1	536.431	3913.17	2.86687	0.000204089	93	N	Y	PF00403	Heavy-metal-associated domain;	N	OG0001201	Core-1	NA	NA	NA	NA	NA
GcM3_133019	Metal homeostasis factor ATX1	106.194	581.942	2.45417	0.019829	90	N	Y	PF00403	Heavy-metal-associated domain;	N	OG0001201	Core-1	NA	NA	NA	NA	NA
OnM2_023008	Carboxylesterase patB	13.5494	116.644	3.10581	0.000204089	564	Y	Y	PF00135	Carboxylesterase family;	N	OG0001219	Core-1	SPOG0000196	L-Core	NA	NA	NA
GcM3_003023	Carboxylesterase patB	46.0689	152.253	1.7246	0.000171506	596	Y	Y	PF00135	Carboxylesterase family;	N	OG0001219	Core-1	SPOG0000196	L-Core	NA	NA	NA
OnM2_056047	Phosphoserine phosphatase	35.2438	75.7064	1.10305	0.000204089	438	N	Y	PF12710	haloacid dehalogenase-like hydrolase;	N	OG0001245	Core-1	NA	NA	NA	NA	NA
GcM3_101024	Phosphoserine phosphatase	35.9841	1631.4	5.50261	0.000171506	405	N	Y	PF00702	haloacid dehalogenase-like hydrolase;	N	OG0001245	Core-1	NA	NA	NA	NA	NA
OnM2_063023	Major allergen Asp f 2	59.0159	243.641	2.04558	0.000204089	290	Y	Y	PF13933	Putative peptidase family;	N	OG0001248	Core-1	SPOG0000130	Core-1	NA	NA	NA
GcM3_112011	pH-regulated antigen PRA1	12.5755	511.066	5.34482	0.000171506	288	Y	Y	PF13933	Putative peptidase family;	N	OG0001248	Core-1	SPOG0000130	Core-1	NA	NA	NA
OnM2_021069	putative camp-independent regulatory protein pac2	55.7006	272.337	2.28963	0.000204089	455	N	Y	PF09729	Gti1/Pac2 family;	N	OG0001292	Core-1	NA	NA	NA	NA	NA
GcM3_058016	putative camp-independent regulatory protein pac2	46.4357	265.534	2.51559	0.000171506	464	N	Y	PF09729	Gti1/Pac2 family;	N	OG0001292	Core-1	NA	NA	NA	NA	NA
OnM2_102002	putative iq calmodulin-binding motif protein	39.0525	143.856	1.88114	0.000204089	577	N	Y	NA	NA	N	OG0001318	Core-1	NA	NA	NA	NA	NA
GcM3_050017	putative iq calmodulin-binding motif protein	12.9806	274.747	4.40368	0.000171506	560	N	Y	NA	NA	N	OG0001318	Core-1	NA	NA	NA	NA	NA
OnM2_002026	Zinc finger protein 672	20.1585	53.2866	1.40239	0.000204089	729	N	Y	NA	NA	N	OG0001333	Core-1	NA	NA	NA	NA	NA
GcM3_150001	putative zinc finger-containing transcription facto	14.4614	40.2451	1.4766	0.000171506	727	N	Y	NA	NA	N	OG0001333	Core-1	NA	NA	NA	NA	NA
OnM2_033069	Isopentenyl-diphosphate Delta-isomerase	56.8354	127.297	1.16334	0.000204089	252	N	Y	PF00293	NUDIX domain;	N	OG0001346	Core-1	NA	NA	NA	NA	NA
GcM3_088014	Isopentenyl-diphosphate Delta-isomerase	157.1	1098.98	2.8064	0.000171506	248	N	Y	PF00293	NUDIX domain;	N	OG0001346	Core-1	NA	NA	NA	NA	NA
OnM2_044062	hypothetical protein	19.8254	157.474	2.98969	0.000204089	431	N	Y	NA	NA	N	OG0001409	Core-1	NA	NA	NA	NA	NA
GcM3_029009	hypothetical protein	10.2648	38.6352	1.91222	0.000171506	423	N	N	NA	NA	N	OG0001409	Core-1	NA	NA	NA	NA	NA
OnM2_020077	Isocitrate dehydrogenase [NAD] subunit 2, mitochondrial	137.532	612.903	2.15589	0.000204089	414	N	Y	PF00180	Isocitrate/isopropylmalate dehydrogenase;	N	OG0001437	Core-1	NA	NA	NA	NA	NA
GcM3_056015	Isocitrate dehydrogenase [NAD] subunit 2, mitochondrial	50.2567	162.959	1.69712	0.000171506	395	N	Y	PF00180	Isocitrate/isopropylmalate dehydrogenase;	N	OG0001437	Core-1	NA	NA	NA	NA	NA
OnM2_036041	L-aspartate decarboxylase dtxS4	59.3044	118.613	1.00005	0.000204089	531	N	Y	PF00282	Pyridoxal-dependent decarboxylase conserved domain;	N	OG0001501	Core-1	NA	NA	NA	NA	NA
GcM3_065017	L-aspartate decarboxylase dtxS4	26.3268	172.296	2.71029	0.000171506	577	N	Y	PF00282	Pyridoxal-dependent decarboxylase conserved domain;	N	OG0001501	Core-1	NA	NA	NA	NA	NA
OnM2_080027	Phosphoenolpyruvate carboxykinase (ATP)	35.2814	1416.62	5.3274	0.000204089	597	N	Y	PF01293	Phosphoenolpyruvate carboxykinase;	N	OG0001596	Core-1	NA	NA	NA	NA	NA
GcM3_224038	Phosphoenolpyruvate carboxykinase (ATP)	41.2551	108.968	1.40126	0.000171506	609	N	Y	PF01293	Phosphoenolpyruvate carboxykinase;	N	OG0001596	Core-1	NA	NA	NA	NA	NA
OnM2_055012	Porphobilinogen deaminase	39.1638	105.76	1.43321	0.000204089	349	N	Y	PF01379;PF03900	Porphobilinogen deaminase, dipyromethane cofactor binding domain;Porphobilinogen deaminase, C-terminal domain;	N	OG0001640	Core-1	NA	NA	NA	NA	NA
GcM3_035025	Porphobilinogen deaminase	84.715	808.412	3.2544	0.000171506	326	N	Y	PF01379;PF03900	Porphobilinogen deaminase, dipyromethane cofactor binding domain;Porphobilinogen deaminase, C-terminal domain;	N	OG0001640	Core-1	NA	NA	NA	NA	NA
OnM2_032070	putative pre-mrna splicing factor clf1	8.13286	36.8698	2.1806	0.000204089	600	N	Y	NA	NA	N	OG0001643	Core-1	NA	NA	NA	NA	NA
GcM3_044014	putative pre-mrna splicing factor clf1	2.93396	142.011	5.59701	0.000171506	593	N	Y	NA	NA	N	OG0001643	Core-1	NA	NA	NA	NA	NA
OnM2_020101	Uncharacterized secreted protein ARB_07637	239.43	1019.15	2.08969	0.000204089	242	N	Y	NA	NA	N	OG0001670	Core-1	NA	NA	NA	NA	NA
GcM3_064011	Uncharacterized secreted protein ARB_07637	76.473	762.483	3.31768	0.000171506	232	Y	Y	NA	NA	N	OG0001670	Core-1	SPOG0000219	Other	NA	NA	NA
OnM2_073054	S-adenosylmethionine decarboxylase proenzyme	40.7529	785.318	4.2683	0.000204089	514	N	Y	PF01536	Adenosylmethionine decarboxylase;	N	OG0001683	Core-1	NA	NA	NA	NA	NA
GcM3_159003	S-adenosylmethionine decarboxylase proenzyme	32.8304	357.659	3.44548	0.000171506	511	N	Y	PF01536	Adenosylmethionine decarboxylase;	N	OG0001683	Core-1	NA	NA	NA	NA	NA
OnM2_046059	putative c2h2 type zinc finger containing protein	19.1541	223.067	3.54175	0.000204089	374	N	Y	NA	NA	N	OG0001695	Core-1	NA	NA	NA	NA	NA
GcM3_065018	putative c2h2 type zinc finger containing protein	10.7597	280.601	4.70482	0.000171506	366	N	Y	NA	NA	N	OG0001695	Core-1	NA	NA	NA	NA	NA
OnM2_045024	putative urea transporter	40.5036	274.742	2.76196	0.000204089	348	N	Y	NA	NA	N	OG0001721	Core-1	NA	NA	NA	NA	NA
GcM3_024013	urea transport protein	32.4755	557.671	4.10199	0.000171506	537	N	Y	PF00474	Sodium:solute symporter family;	N	OG0001721	Core-1	NA	NA	NA	NA	NA
OnM2_025075	Adenine phosphoribosyltransferase	135.738	278.119	1.03488	0.000204089	222	N	Y	PF00156	Phosphoribosyl transferase domain;	N	OG0001902	Core-1	NA	NA	NA	NA	NA
GcM3_078002	Adenine phosphoribosyltransferase	28.6017	355.02	3.63373	0.000171506	219	N	Y	PF00156	Phosphoribosyl transferase domain;	N	OG0001902	Core-1	NA	NA	NA	NA	NA
OnM2_025012	NAD-specific glutamate dehydrogenase	74.2757	158.127	1.09012	0.000204089	1085	N	Y	PF00208;PF05088	Glutamate/Leucine/Phenylalanine/Valine dehydrogenase;Bacterial NAD-glutamate dehydrogenase;	N	OG0001920	Core-1	NA	NA	NA	NA	NA
GcM3_046001	NAD-specific glutamate dehydrogenase	44.0151	828.966	4.23524	0.000171506	1043	N	Y	PF00208;PF05088	Glutamate/Leucine/Phenylalanine/Valine dehydrogenase;Bacterial NAD-glutamate dehydrogenase;	N	OG0001920	Core-1	NA	NA	NA	NA	NA
OnM2_046026	Phosphorus acquisition-controlling protein	18.2475	88.0981	2.27141	0.000204089	643	N	Y	PF00010	Helix-loop-helix DNA-binding domain;	N	OG0001924	Core-1	NA	NA	NA	NA	NA
GcM3_132016	putative phosphorus acquisition-controlling protein	39.3626	103.276	1.39161	0.000171506	623	N	Y	PF00010	Helix-loop-helix DNA-binding domain;	N	OG0001924	Core-1	NA	NA	NA	NA	NA
OnM2_072056	S-methyl-5'-thioadenosine phosphorylase	28.3671	334.139	3.55816	0.000204089	311	N	Y	PF01048	Phosphorylase superfamily;	N	OG0001979	Core-1	NA	NA	NA	NA	NA
GcM3_199031	S-methyl-5'-thioadenosine phosphorylase	20.3114	486.158	4.58107	0.000171506	319	N	Y	PF01048	Phosphorylase superfamily;	N	OG0001979	Core-1	NA	NA	NA	NA	NA
OnM2_081025	Palmitoyltransferase erf2	56.0196	112.277	1.00306	0.000204089	650	N	Y	PF01529	DHHC palmitoyltransferase;	N	OG0002022	Core-1	NA	NA	NA	NA	NA
GcM3_165008	Palmitoyltransferase erf2	36.8996	74.2136	1.00808	0.00448923	649	N	Y	PF01529	DHHC palmitoyltransferase;	N	OG0002022	Core-1	NA	NA	NA	NA	NA
OnM2_031027	Aspartate aminotransferase	52.6551	1625.61	4.94826	0.000204089	485	N	Y	PF00155	Aminotransferase class I and II;	N	OG0002039	Core-1	NA	NA	NA	NA	NA
GcM3_216029	Aspartate aminotransferase	97.6786	2896.41	4.89008	0.000171506	502	N	Y	PF00155	Aminotransferase class I and II;	N	OG0002039	Core-1	NA	NA	NA	NA	NA
OnM2_086014	Probable ran guanine nucleotide release factor	42.1979	174.194	2.04545	0.000204089	193	N	Y	PF04603	Ran-interacting Mog1 protein;	N	OG0002069	Core-1	NA	NA	NA	NA	NA
GcM3_068008	Probable ran guanine nucleotide release factor	39.0503	102.566	1.39315	0.000171506	192	N	Y	PF04603	Ran-interacting Mog1 protein;	N	OG0002069	Core-1	NA	NA	NA	NA	NA
OnM2_024039	Sporulation-specific protein 22	8.57897	43.6881	2.34836	0.000204089	930	N	Y	PF08631	Meiosis protein SPO22/ZIP4 like;	N	OG0002081	Core-1	NA	NA	NA	NA	NA
GcM3_203011	Sporulation-specific protein 22	2.55497	6.79715	1.41162	0.00506571	945	N	Y	PF08631	Meiosis protein SPO22/ZIP4 like;	N	OG0002081	Core-1	NA	NA	NA	NA	NA
OnM2_054064	Lipase A	89.2255	390.345	2.12922	0.000204089	473	N	Y	PF01764	Lipase (class 3);	N	OG0002085	Core-1	NA	NA	NA	NA	NA
GcM3_217031	Lipase A	32.651	70.4857	1.1102	0.000171506	437	Y	Y	PF01764	Lipase (class 3);	N	OG0002085	Core-1	SPOG0000238	Other	NA	NA	NA
OnM2_019054	Global transcription regulator sge1	16.9048	181.679	3.42589	0.000204089	475	N	Y	PF09729	Gti1/Pac2 family;	N	OG0002119	Core-1	NA	NA	NA	NA	NA
GcM3_022008	Global transcription regulator sge1	43.4843	148.257	1.76953	0.000171506	464	N	Y	PF09729	Gti1/Pac2 family;	N	OG0002119	Core-1	NA	NA	NA	NA	NA
OnM2_042037	hypothetical protein	22.4898	58.0807	1.36879	0.000204089	191	N	Y	NA	NA	N	OG0002175	Core-1	NA	NA	NA	NA	NA
GcM3_189016	hypothetical protein	22.1105	163.531	2.88676	0.000171506	160	N	Y	PF01284	Membrane-associating domain;	N	OG0002175	Core-1	NA	NA	NA	NA	NA
OnM2_058059	Uncharacterized oxidoreductase C2F3.05c	78.6213	165.541	1.0742	0.000204089	328	N	Y	PF00248	Aldo/keto reductase family;	N	OG0002273	Core-1	NA	NA	NA	NA	NA
GcM3_068027	Uncharacterized oxidoreductase C2F3.05c	281.987	1660.1	2.55757	0.000171506	287	N	Y	PF00248	Aldo/keto reductase family;	N	OG0002273	Core-1	NA	NA	NA	NA	NA
OnM2_033029	HECT-type ubiquitin ligase-interacting protein creD	3.66704	67.4928	4.20204	0.000204089	635	N	Y	PF00339;PF02752	Arrestin (or S-antigen), N-terminal domain;Arrestin (or S-antigen), C-terminal domain;	N	OG0002327	Core-1	NA	NA	NA	NA	NA
GcM3_050020	Probable HECT-type ubiquitin ligase-interacting protein creD	11.0334	553.321	5.64817	0.000171506	644	N	Y	PF00339;PF02752	Arrestin (or S-antigen), N-terminal domain;Arrestin (or S-antigen), C-terminal domain;	N	OG0002327	Core-1	NA	NA	NA	NA	NA
OnM2_022030	putative homeobox domain-containing protein	19.3946	292.051	3.9125	0.000204089	630	N	Y	PF00046	Homeobox domain;	N	OG0002367	Core-1	NA	NA	NA	NA	NA
GcM3_216006	putative homeobox domain-containing protein	13.5056	155.33	3.52371	0.000171506	594	N	Y	PF00046	Homeobox domain;	N	OG0002367	Core-1	NA	NA	NA	NA	NA
OnM2_074021	putative c2h2 transcription factor	130.079	342.53	1.39684	0.000204089	305	N	Y	NA	NA	N	OG0002449	Core-1	NA	NA	NA	NA	NA
GcM3_222005	hypothetical protein	16.8785	52.0663	1.62516	0.000171506	458	N	Y	NA	NA	N	OG0002449	Core-1	NA	NA	NA	NA	NA
OnM2_036032	Enolase-phosphatase E1	34.6111	69.4985	1.00575	0.000204089	294	N	Y	NA	NA	N	OG0002451	Core-1	NA	NA	NA	NA	NA
GcM3_028004	Enolase-phosphatase E1	18.6874	331.442	4.14862	0.000171506	210	N	Y	NA	NA	N	OG0002451	Core-1	NA	NA	NA	NA	NA
OnM2_004004	Protein arginine N-methyltransferase SFM1	84.3039	183.596	1.12286	0.000204089	207	N	Y	PF04252	Predicted SAM-dependent RNA methyltransferase;	N	OG0002540	Core-1	NA	NA	NA	NA	NA
GcM3_001007	Protein arginine N-methyltransferase SFM1	137.706	695.224	2.33589	0.000171506	205	N	Y	PF04252	Predicted SAM-dependent RNA methyltransferase;	N	OG0002540	Core-1	NA	NA	NA	NA	NA
OnM2_005015	putative sialidase protein	8.61638	74.8322	3.1185	0.000204089	641	N	Y	NA	NA	N	OG0002585	Core-1	NA	NA	NA	NA	NA
GcM3_005003	sialidase	23.5825	52.492	1.15438	0.000171506	540	N	Y	NA	NA	N	OG0002585	Core-1	NA	NA	NA	NA	NA
OnM2_093002	Probable inorganic phosphate transporter 1-6	7.38901	160.903	4.44466	0.000204089	628	N	Y	PF00083	Sugar (and other) transporter;	N	OG0002679	Core-1	NA	NA	NA	NA	NA
GcM3_218019	Inorganic phosphate transporter 1-2	31.9921	269.611	3.07509	0.000171506	638	N	Y	PF00083	Sugar (and other) transporter;	N	OG0002679	Core-1	NA	NA	NA	NA	NA
OnM2_018063	Mitochondrial metal transporter 2	29.3096	99.4304	1.76232	0.000204089	444	N	Y	PF01545	Cation efflux family;	N	OG0002722	Core-1	NA	NA	NA	NA	NA
GcM3_027037	Mitochondrial metal transporter 2	43.3958	339.799	2.96906	0.000171506	510	N	Y	PF01545	Cation efflux family;	N	OG0002722	Core-1	NA	NA	NA	NA	NA
OnM2_021029	PITH domain-containing protein CG6153	38.5758	83.0115	1.10562	0.000204089	235	N	Y	PF06201	PITH domain;	N	OG0002769	Core-1	NA	NA	NA	NA	NA
GcM3_186032	PITH domain-containing protein CG6153	112.267	890.652	2.98792	0.000171506	225	N	Y	PF06201	PITH domain;	N	OG0002769	Core-1	NA	NA	NA	NA	NA
OnM2_029031	Myo-inositol transporter 1	36.9706	151.815	2.03786	0.000204089	475	N	Y	PF00083	Sugar (and other) transporter;	N	OG0002776	Core-1	NA	NA	NA	NA	NA
GcM3_067018	Myo-inositol transporter 1	9.39394	172.145	4.19575	0.000171506	516	N	Y	PF00083	Sugar (and other) transporter;	N	OG0002776	Core-1	NA	NA	NA	NA	NA
OnM2_070022	Probable sucrose utilization protein SUC1	35.7758	96.5364	1.43209	0.000912249	746	N	Y	PF00172;PF04082	Fungal Zn(2)-Cys(6) binuclear cluster domain;Fungal specific transcription factor domain;	N	OG0002841	Core-1	NA	NA	NA	NA	NA
GcM3_020002	Maltose fermentation regulatory protein MAL13	47.8036	310.084	2.69747	0.000171506	702	N	Y	PF00172;PF04082	Fungal Zn(2)-Cys(6) binuclear cluster domain;Fungal specific transcription factor domain;	N	OG0002841	Core-1	NA	NA	NA	NA	NA
OnM2_088035	Uncharacterized protein C1F12.05	46.0765	321.68	2.80352	0.000204089	483	N	Y	PF13002	Arrestin_N terminal like;	N	OG0002861	Core-1	NA	NA	NA	NA	NA
GcM3_166005	Uncharacterized protein C1F12.05	11.5966	39.6469	1.77351	0.000171506	477	N	Y	PF13002	Arrestin_N terminal like;	N	OG0002861	Core-1	NA	NA	NA	NA	NA
OnM2_046014	ATP synthase subunit 9, mitochondrial	2781.54	6221.41	1.16136	0.000204089	156	N	Y	PF00137	ATP synthase subunit C;	N	OG0002873	Core-1	NA	NA	NA	NA	NA
GcM3_198019	ATP synthase subunit 9, mitochondrial	3115.57	6290.45	1.01367	0.000171506	157	N	Y	PF00137	ATP synthase subunit C;	N	OG0002873	Core-1	NA	NA	NA	NA	NA
OnM2_081031	Serine/threonine-protein kinase hal4	38.6206	85.5851	1.14799	0.000204089	538	N	Y	PF00069	Protein kinase domain;	N	OG0002932	Core-1	NA	NA	NA	NA	NA
GcM3_053025	Serine/threonine-protein kinase hal4	18.8069	65.9804	1.81077	0.000171506	550	N	Y	PF00069	Protein kinase domain;	N	OG0002932	Core-1	NA	NA	NA	NA	NA
OnM2_015049	Brefeldin A resistance protein	17.5969	86.3911	2.29556	0.000204089	1450	N	Y	PF00005;PF01061;PF06422;PF14510	ABC transporter;ABC-2 type transporter;CDR ABC transporter;ABC-transporter extracellular N-terminal;	N	OG0002977	Core-1	NA	NA	NA	NA	NA
GcM3_004011	ABC transporter G family member 11	5.94124	89.0184	3.90527	0.000171506	1443	N	Y	PF00005;PF01061;PF06422;PF14510	ABC transporter;ABC-2 type transporter;CDR ABC transporter;ABC-transporter extracellular N-terminal;	N	OG0002977	Core-1	NA	NA	NA	NA	NA
OnM2_071021	Cytoplasmic tRNA 2-thiolation protein 2	46.2596	104.733	1.1789	0.000204089	327	N	Y	PF10288	Cytoplasmic tRNA 2-thiolation protein 2;	N	OG0003051	Core-1	NA	NA	NA	NA	NA
GcM3_043008	Cytoplasmic tRNA 2-thiolation protein 2	50.5041	140.052	1.47149	0.000171506	333	N	Y	PF10288	Cytoplasmic tRNA 2-thiolation protein 2;	N	OG0003051	Core-1	NA	NA	NA	NA	NA
OnM2_071015	putative c2h2 transcription factor	7.61622	58.0513	2.93018	0.000204089	580	N	Y	NA	NA	N	OG0003094	Core-1	NA	NA	NA	NA	NA
GcM3_218022	hypothetical protein	36.1086	227.042	2.65254	0.000171506	542	N	Y	NA	NA	N	OG0003094	Core-1	NA	NA	NA	NA	NA
OnM2_005012	Methylthioribulose-1-phosphate dehydratase	48.6518	357.367	2.87684	0.000204089	244	N	Y	PF00596	Class II Aldolase and Adducin N-terminal domain;	N	OG0003146	Core-1	NA	NA	NA	NA	NA
GcM3_182021	Methylthioribulose-1-phosphate dehydratase	37.9467	463.788	3.61142	0.000171506	286	N	Y	PF00596	Class II Aldolase and Adducin N-terminal domain;	N	OG0003146	Core-1	NA	NA	NA	NA	NA
OnM2_054018	Phosphoglycerate kinase	615.65	1362.29	1.14585	0.000204089	417	N	Y	PF00162	Phosphoglycerate kinase;	N	OG0003162	Core-1	NA	NA	NA	NA	NA
GcM3_224017	Phosphoglycerate kinase	561.324	6048.27	3.42962	0.000171506	417	N	Y	PF00162	Phosphoglycerate kinase;	N	OG0003162	Core-1	NA	NA	NA	NA	NA
OnM2_088045	hypothetical protein	18.3614	87.2697	2.24881	0.000204089	499	N	Y	NA	NA	N	OG0003189	Core-1	NA	NA	NA	NA	NA
GcM3_176010	hypothetical protein	5.46682	103.89	4.24821	0.000171506	495	N	Y	NA	NA	N	OG0003189	Core-1	NA	NA	NA	NA	NA
OnM2_062056	Probable aspartate-semialdehyde dehydrogenase	89.3042	550.121	2.62295	0.000204089	365	N	Y	PF01118;PF02774	Semialdehyde dehydrogenase, NAD binding domain;Semialdehyde dehydrogenase, dimerisation domain;	N	OG0003221	Core-1	NA	NA	NA	NA	NA
GcM3_191042	Probable aspartate-semialdehyde dehydrogenase	30.6901	217.234	2.8234	0.000171506	365	N	Y	PF01118;PF02774	Semialdehyde dehydrogenase, NAD binding domain;Semialdehyde dehydrogenase, dimerisation domain;	N	OG0003221	Core-1	NA	NA	NA	NA	NA
OnM2_054060	Regulator of cytoskeleton and endocytosis RVS167	49.1682	103.886	1.07921	0.000204089	434	N	Y	PF00018;PF03114	SH3 domain;BAR domain;	N	OG0003240	Core-1	NA	NA	NA	NA	NA
GcM3_166017	Regulator of cytoskeleton and endocytosis RVS167	28.4903	150.531	2.40152	0.000171506	454	N	Y	PF00018;PF03114	SH3 domain;BAR domain;	N	OG0003240	Core-1	NA	NA	NA	NA	NA
OnM2_040056	Phosphoserine aminotransferase	36.6289	256.777	2.80946	0.000204089	444	N	Y	PF00266	Aminotransferase class-V;	N	OG0003305	Core-1	NA	NA	NA	NA	NA
GcM3_043022	Phosphoserine aminotransferase	53.7426	479.943	3.15873	0.000171506	452	N	Y	PF00266	Aminotransferase class-V;	N	OG0003305	Core-1	NA	NA	NA	NA	NA
OnM2_072055	putative mfs general substrate transporter	48.9817	156.36	1.67456	0.000204089	507	N	Y	NA	NA	N	OG0003358	Core-1	NA	NA	NA	NA	NA
GcM3_199032	hypothetical protein	148.959	612.189	2.03906	0.000171506	554	N	Y	NA	NA	N	OG0003358	Core-1	NA	NA	NA	NA	NA
OnM2_028103	Homoserine O-acetyltransferase	151.008	506.758	1.74667	0.000204089	472	N	Y	PF00561	alpha/beta hydrolase fold;	N	OG0003417	Core-1	NA	NA	NA	NA	NA
GcM3_037042	Homoserine O-acetyltransferase	26.804	360.002	3.74748	0.000171506	495	N	Y	PF00561	alpha/beta hydrolase fold;	N	OG0003417	Core-1	NA	NA	NA	NA	NA
OnM2_027080	MutS protein homolog 5	6.87361	15.9286	1.21248	0.000204089	975	N	Y	PF00488;PF05192	MutS domain V;MutS domain III;	N	OG0003434	Core-1	NA	NA	NA	NA	NA
GcM3_203021	MutS protein homolog 5	5.455	16.8484	1.62696	0.000171506	968	N	Y	PF00488;PF05192	MutS domain V;MutS domain III;	N	OG0003434	Core-1	NA	NA	NA	NA	NA
OnM2_080048	Acid phosphatase PHO1	29.4697	120.333	2.02973	0.000204089	458	Y	Y	PF00328	Histidine phosphatase superfamily (branch 2);	N	OG0003537	Core-1	SPOG0000156	Core-1	NA	NA	NA
GcM3_219040	Acid phosphatase PHO1	41.8094	304.747	2.86572	0.000171506	451	Y	Y	PF00328	Histidine phosphatase superfamily (branch 2);	N	OG0003537	Core-1	SPOG0000156	Core-1	NA	NA	NA
OnM2_079030	Nitrogen regulatory protein areA	34.6881	125.501	1.85518	0.000204089	771	N	Y	PF00320;PF08550	GATA zinc finger;Fungal protein of unknown function (DUF1752);	N	OG0003622	Core-1	NA	NA	NA	NA	NA
GcM3_032013	Nitrogen catabolic enzyme regulatory protein	14.8156	103.121	2.79915	0.000171506	954	N	Y	PF00320;PF08550	GATA zinc finger;Fungal protein of unknown function (DUF1752);	N	OG0003622	Core-1	NA	NA	NA	NA	NA
OnM2_035019	Rab guanine nucleotide exchange factor SEC2	76.6441	210.967	1.46077	0.000204089	567	N	Y	PF06428	GDP/GTP exchange factor Sec2p;	N	OG0003649	Core-1	NA	NA	NA	NA	NA
GcM3_059007	Rab guanine nucleotide exchange factor SEC2	10.7852	30.3414	1.49223	0.000171506	631	N	Y	PF06428	GDP/GTP exchange factor Sec2p;	N	OG0003649	Core-1	NA	NA	NA	NA	NA
OnM2_063008	Probable asparagine synthetase [glutamine-hydrolyzing]	65.3292	179.36	1.45706	0.000204089	572	N	Y	PF00733;PF13537	Asparagine synthase;Glutamine amidotransferase domain;	N	OG0003685	Core-1	NA	NA	NA	NA	NA
GcM3_055014	Probable asparagine synthetase [glutamine-hydrolyzing]	75.2865	1375.81	4.19174	0.000171506	573	N	Y	PF00733;PF13537	Asparagine synthase;Glutamine amidotransferase domain;	N	OG0003685	Core-1	NA	NA	NA	NA	NA
OnM2_005009	Mitosis protein dim1	78.4063	267.625	1.77117	0.000204089	143	N	Y	PF02966	Mitosis protein DIM1;	N	OG0003703	Core-1	NA	NA	NA	NA	NA
GcM3_202008	Mitosis protein dim1	117.323	237.505	1.01747	0.000326616	143	N	Y	PF02966	Mitosis protein DIM1;	N	OG0003703	Core-1	NA	NA	NA	NA	NA
OnM2_087025	Isocitrate dehydrogenase [NAD] subunit 1, mitochondrial	280.712	772.3	1.46007	0.000204089	383	N	Y	PF00180	Isocitrate/isopropylmalate dehydrogenase;	N	OG0003725	Core-1	NA	NA	NA	NA	NA
GcM3_179010	Isocitrate dehydrogenase [NAD] subunit 1, mitochondrial	55.8964	130.59	1.22421	0.000171506	410	N	Y	PF00180	Isocitrate/isopropylmalate dehydrogenase;	N	OG0003725	Core-1	NA	NA	NA	NA	NA
OnM2_036061	3-methyl-2-oxobutanoate hydroxymethyltransferase	37.5084	75.1854	1.00324	0.000204089	339	N	Y	PF02548	Ketopantoate hydroxymethyltransferase;	N	OG0003763	Core-1	NA	NA	NA	NA	NA
GcM3_030032	3-methyl-2-oxobutanoate hydroxymethyltransferase	17.9463	47.9728	1.41853	0.000171506	339	N	Y	PF02548	Ketopantoate hydroxymethyltransferase;	N	OG0003763	Core-1	NA	NA	NA	NA	NA
OnM2_040055	DNA damage-inducible protein 1	79.6162	554.706	2.80059	0.000204089	449	N	Y	PF00240;PF00627;PF09668	Ubiquitin family;UBA/TS-N domain;Aspartyl protease;	N	OG0003765	Core-1	NA	NA	NA	NA	NA
GcM3_008013	DNA damage-inducible protein 1	81.9207	568.715	2.79541	0.000171506	433	N	Y	PF00240;PF00627;PF09668	Ubiquitin family;UBA/TS-N domain;Aspartyl protease;	N	OG0003765	Core-1	NA	NA	NA	NA	NA
OnM2_024038	Regulator of drug sensitivity 2	7.83398	49.0409	2.64617	0.000204089	486	N	Y	NA	NA	N	OG0003772	Core-1	NA	NA	NA	NA	NA
GcM3_203010	Regulator of drug sensitivity 2	42.91	441.073	3.36163	0.000171506	338	Y	Y	NA	NA	N	OG0003772	Core-1	SPOG0001644	singleton	NA	NA	NA
OnM2_011019	Probable beta-glucosidase btgE	49.9126	375.915	2.91293	0.000204089	443	Y	Y	NA	NA	N	OG0003773	Core-1	SPOG0000091	Core-1	NA	NA	NA
GcM3_042015	Probable beta-glucosidase btgE	25.25	995.233	5.30068	0.000171506	457	Y	Y	NA	NA	N	OG0003773	Core-1	SPOG0000091	Core-1	NA	NA	Gor|OEC61
OnM2_048058	Uncharacterized mitochondrial carrier YPR011C	88.352	214.81	1.28173	0.000204089	324	N	Y	PF00153	Mitochondrial carrier protein;	N	OG0003788	Core-1	NA	NA	NA	NA	NA
GcM3_089009	Uncharacterized mitochondrial carrier YPR011C	62.166	152.112	1.29094	0.000171506	327	N	Y	PF00153	Mitochondrial carrier protein;	N	OG0003788	Core-1	NA	NA	NA	NA	NA
OnM2_081039	GPI-anchored CFEM domain protein ARB_01545	484.722	1332.66	1.45908	0.000204089	217	Y	Y	PF05730	CFEM domain;	N	OG0003809	Core-1	SPOG0000096	Core-1	NA	NA	NA
GcM3_025011	putative cfem domain-containing protein	287.823	621.043	1.10951	0.000171506	211	Y	Y	PF05730	CFEM domain;	N	OG0003809	Core-1	SPOG0000096	Core-1	NA	NA	NA
OnM2_090035	putative acyltransferase family protein	284.46	688.444	1.27511	0.000204089	434	N	Y	PF01757	Acyltransferase family;	N	OG0003870	Core-1	NA	NA	NA	NA	NA
GcM3_186025	putative acyltransferase family protein	205.06	523.877	1.35319	0.000171506	435	N	Y	PF01757	Acyltransferase family;	N	OG0003870	Core-1	NA	NA	NA	NA	NA
OnM2_019056	Purine nucleoside phosphorylase	46.4674	160.576	1.78897	0.000204089	376	N	Y	PF01048	Phosphorylase superfamily;	N	OG0003898	Core-1	NA	NA	NA	NA	NA
GcM3_219016	Putative purine nucleoside phosphorylase	83.8513	812.526	3.27651	0.000171506	372	N	Y	PF01048	Phosphorylase superfamily;	N	OG0003898	Core-1	NA	NA	NA	NA	NA
OnM2_059055	Sulfate permease 2	23.4367	120.429	2.36134	0.000204089	797	N	Y	PF00916;PF01740	Sulfate permease family;STAS domain;	N	OG0003935	Core-1	NA	NA	NA	NA	NA
GcM3_197017	Sulfate permease 2	14.9702	149.78	3.32269	0.000171506	800	N	Y	PF00916;PF01740	Sulfate permease family;STAS domain;	N	OG0003935	Core-1	NA	NA	NA	NA	NA
OnM2_035061	Malate dehydrogenase, cytoplasmic	1174.4	6703.84	2.51307	0.000204089	331	N	Y	PF00056;PF02866	lactate/malate dehydrogenase, NAD binding domain;lactate/malate dehydrogenase, alpha/beta C-terminal domain;	N	OG0003998	Core-1	NA	NA	NA	NA	NA
GcM3_201022	Malate dehydrogenase, cytoplasmic	1417.69	7553.98	2.4137	0.000171506	331	N	Y	PF00056;PF02866	lactate/malate dehydrogenase, NAD binding domain;lactate/malate dehydrogenase, alpha/beta C-terminal domain;	N	OG0003998	Core-1	NA	NA	NA	NA	NA
OnM2_049026	Serine/threonine-protein kinase SCH9	34.3174	308.767	3.16951	0.000204089	856	N	Y	PF00069;PF00168;PF00433	Protein kinase domain;C2 domain;Protein kinase C terminal domain;	N	OG0004075	Core-1	NA	NA	NA	NA	NA
GcM3_181008	Serine/threonine-protein kinase SCH9	49.0412	102.944	1.06979	0.000171506	901	N	Y	PF00069;PF00433	Protein kinase domain;Protein kinase C terminal domain;	N	OG0004075	Core-1	NA	NA	NA	NA	NA
OnM2_060046	Glyceraldehyde-3-phosphate dehydrogenase	1996.22	10685.4	2.42029	0.000204089	338	N	Y	PF00044;PF02800	Glyceraldehyde 3-phosphate dehydrogenase, NAD binding domain;Glyceraldehyde 3-phosphate dehydrogenase, C-terminal domain;	N	OG0004120	Core-1	NA	NA	NA	NA	NA
GcM3_219026	Glyceraldehyde-3-phosphate dehydrogenase	603.21	3457.77	2.51911	0.000171506	338	N	Y	PF00044;PF02800	Glyceraldehyde 3-phosphate dehydrogenase, NAD binding domain;Glyceraldehyde 3-phosphate dehydrogenase, C-terminal domain;	N	OG0004120	Core-1	NA	NA	NA	NA	NA
OnM2_101006	Glucose-induced degradation protein 8 homolog	50.5882	114.88	1.18326	0.000204089	247	N	Y	PF10607	CTLH/CRA C-terminal to LisH motif domain;	N	OG0004156	Core-1	NA	NA	NA	NA	NA
GcM3_028040	Glucose-induced degradation protein 8 homolog	160.431	368.816	1.20095	0.000171506	277	N	Y	PF10607	CTLH/CRA C-terminal to LisH motif domain;	N	OG0004156	Core-1	NA	NA	NA	NA	NA
OnM2_074026	N amino acid transport system protein	8.85932	375.171	5.40421	0.000204089	471	N	Y	PF01490	Transmembrane amino acid transporter protein;	N	OG0004179	Core-1	NA	NA	NA	NA	NA
GcM3_212029	N amino acid transport system protein	15.6871	1260.89	6.32872	0.000171506	476	N	Y	PF01490	Transmembrane amino acid transporter protein;	N	OG0004179	Core-1	NA	NA	NA	NA	NA
OnM2_064057	putative regulatory protein cys-3	55.8305	192.286	1.78413	0.000204089	245	N	Y	PF07716	Basic region leucine zipper;	N	OG0004239	Core-1	NA	NA	NA	NA	NA
GcM3_170008	Regulatory protein cys-3	45.3031	248.901	2.45789	0.000171506	249	N	Y	PF07716	Basic region leucine zipper;	N	OG0004239	Core-1	NA	NA	NA	NA	NA
OnM2_032040	Putative acetyltransferase SAR2635	39.1683	130.664	1.7381	0.000204089	231	N	Y	PF12464;PF14602	Maltose acetyltransferase;Hexapeptide repeat of succinyl-transferase;	N	OG0004311	Core-1	NA	NA	NA	NA	NA
GcM3_180019	Putative acetyltransferase SAR2635	24.6275	56.271	1.19212	0.00460766	211	N	Y	PF00132;PF12464	Bacterial transferase hexapeptide (six repeats);Maltose acetyltransferase;	N	OG0004311	Core-1	NA	NA	NA	NA	NA
OnM2_029005	pH-response transcription factor pacC/RIM101	35.0211	131.716	1.91114	0.000204089	492	N	Y	NA	NA	N	OG0004313	Core-1	NA	NA	NA	NA	NA
GcM3_124013	pH-response transcription factor pacC/RIM101	53.7446	238.219	2.1481	0.000171506	595	N	Y	NA	NA	N	OG0004313	Core-1	NA	NA	NA	NA	NA
OnM2_071018	putative flocculation suppression protein	42.111	191.304	2.1836	0.000204089	527	N	Y	PF00447	HSF-type DNA-binding;	N	OG0004321	Core-1	NA	NA	NA	NA	NA
GcM3_181022	putative flocculation suppression protein	17.3438	145.362	3.06715	0.000171506	584	N	Y	PF00447	HSF-type DNA-binding;	N	OG0004321	Core-1	NA	NA	NA	NA	NA
OnM2_058022	Uncharacterized protein C1F7.10	135.421	584.706	2.11026	0.000204089	247	N	Y	NA	NA	N	OG0004333	Core-1	NA	NA	NA	NA	NA
GcM3_220002	Uncharacterized protein C1F7.10	158.32	2327.24	3.8777	0.000171506	264	N	Y	NA	NA	N	OG0004333	Core-1	NA	NA	NA	NA	NA
OnM2_099017	Arginine permease CAN1	9.54245	238.99	4.64645	0.000204089	533	N	Y	PF00324	Amino acid permease;	N	OG0004424	Core-1	NA	NA	NA	NA	NA
GcM3_183016	Lysine-specific permease	5.83183	168.055	4.84884	0.000171506	534	N	Y	PF00324	Amino acid permease;	N	OG0004424	Core-1	NA	NA	NA	NA	NA
OnM2_070066	D-3-phosphoglycerate dehydrogenase 1	98.2058	239.65	1.28705	0.000204089	462	N	Y	PF00389;PF02826	D-isomer specific 2-hydroxyacid dehydrogenase, catalytic domain;D-isomer specific 2-hydroxyacid dehydrogenase, NAD binding domain;	N	OG0004425	Core-1	NA	NA	NA	NA	NA
GcM3_010008	D-3-phosphoglycerate dehydrogenase 1	37.3739	730.63	4.28904	0.000171506	471	N	Y	PF00389;PF02826	D-isomer specific 2-hydroxyacid dehydrogenase, catalytic domain;D-isomer specific 2-hydroxyacid dehydrogenase, NAD binding domain;	N	OG0004425	Core-1	NA	NA	NA	NA	NA
OnM2_090037	Triosephosphate isomerase	257.62	942.627	1.87144	0.000204089	247	N	Y	PF00121	Triosephosphate isomerase;	N	OG0004459	Core-1	NA	NA	NA	NA	NA
GcM3_020001	Triosephosphate isomerase	221.523	6159.27	4.79723	0.000171506	265	N	Y	PF00121	Triosephosphate isomerase;	N	OG0004459	Core-1	NA	NA	NA	NA	NA
OnM2_084047	putative extracellular chitinase	33.5784	1778.6	5.72706	0.000204089	199	N	Y	PF00704	Glycosyl hydrolases family 18;	N	OG0000055	Core-M	NA	NA	NA	NA	NA
GcM3_080018	Acidic mammalian chitinase	12.7221	827.529	6.0234	0.000171506	477	Y	Y	PF00187;PF00704	Chitin recognition protein;Glycosyl hydrolases family 18;	GH18	OG0000055	Core-M	SPOG0000009	Core-M	NA	NA	NA
GcM3_125023	Acidic mammalian chitinase	4.86376	299.692	5.94527	0.000171506	327	Y	Y	PF00704	Glycosyl hydrolases family 18;	GH18	OG0000055	Core-M	SPOG0000009	Core-M	NA	NA	NA
OnM2_043087	putative celp0028 effector like protein	21.1031	1000.2	5.5667	0.000204089	257	Y	Y	NA	NA	N	OG0000058	Core-M	SPOG0000006	Core-M	NA	NA	NA
OnM2_107015	putative celp0028 effector like protein	82.5484	1600.36	4.27701	0.000204089	256	Y	Y	NA	NA	N	OG0000058	Core-M	SPOG0000006	Core-M	NA	NA	NA
GcM3_101023	putative celp0028 effector like protein	2.56096	169.164	6.0456	0.000903758	258	Y	Y	NA	NA	N	OG0000058	Core-M	SPOG0000006	Core-M	NA	NA	NA
GcM3_153005	putative celp0028 effector like protein	7.1212	315.155	5.4678	0.000171506	280	Y	Y	NA	NA	N	OG0000058	Core-M	SPOG0000006	Core-M	NA	NA	NA
GcM3_153006	putative celp0028 effector like protein	6.24785	316.962	5.66481	0.000171506	240	Y	Y	NA	NA	N	OG0000058	Core-M	SPOG0000006	Core-M	NA	NA	NA
OnM2_073045	putative secreted effector protein	40.5267	4284.05	6.72396	0.000204089	171	N	N	NA	NA	N	OG0000068	Core-M	NA	NA	NA	NA	Gor|OEC16a
OnM2_088052	putative secreted effector protein	60.4371	19915.4	8.36424	0.000204089	180	N	N	NA	NA	N	OG0000068	Core-M	NA	NA	NA	NA	Gor|OEC16a
OnM2_088063	putative secreted effector protein	56.0991	7198.06	7.00349	0.000204089	193	N	N	NA	NA	N	OG0000068	Core-M	NA	NA	NA	NA	Gor|OEC16a
OnM2_094051	putative secreted effector protein	99.1541	1248.6	3.6545	0.000204089	129	N	N	NA	NA	N	OG0000068	Core-M	NA	NA	NA	NA	Gor|OEC16a
OnM2_104035	putative secreted effector protein	127.996	945.141	2.88443	0.000204089	204	N	N	NA	NA	N	OG0000068	Core-M	NA	NA	NA	NA	Gor|OEC16a
GcM3_186050	putative secreted effector protein	53.7554	779.757	3.85854	0.000171506	195	Y	N	NA	NA	N	OG0000068	Core-M	SPOG0000008	Core-M	CSEPOG0000001	Core-M	Gor|OEC16a
GcM3_223032	putative secreted effector protein	7.71208	80.0529	3.37576	0.000171506	178	Y	N	NA	NA	N	OG0000068	Core-M	SPOG0000008	Core-M	CSEPOG0000001	Core-M	Gor|OEC16a
OnM2_108009	Beta-1,2-xylosyltransferase 1	58.5402	175.257	1.58197	0.000204089	630	N	Y	PF05686	Glycosyl transferase family 90;	GT90	OG0000074	Core-M	NA	NA	NA	NA	NA
GcM3_178011	Beta-1,2-xylosyltransferase 1	21.702	70.5794	1.70142	0.000171506	633	N	Y	PF05686	Glycosyl transferase family 90;	GT90	OG0000074	Core-M	NA	NA	NA	NA	NA
OnM2_025124	Carboxylesterase patB	25.3833	56.2461	1.14787	0.000204089	386	Y	Y	PF00135	Carboxylesterase family;	N	OG0000082	Core-M	SPOG0000027	Core-M	NA	NA	NA
GcM3_002023	Carboxylesterase patB	2.40952	7.86882	1.7074	0.0102349	590	Y	Y	PF00135	Carboxylesterase family;	N	OG0000082	Core-M	SPOG0000027	Core-M	NA	NA	NA
OnM2_058049	Manganese transporter SMF1	112.969	537.212	2.24957	0.000204089	620	N	Y	PF01566	Natural resistance-associated macrophage protein;	N	OG0000118	Core-M	NA	NA	NA	NA	NA
GcM3_041024	Manganese transporter SMF1	75.1867	634.137	3.07625	0.000171506	603	N	Y	PF01566	Natural resistance-associated macrophage protein;	N	OG0000118	Core-M	NA	NA	NA	NA	NA
OnM2_042062	Aldehyde oxidase GLOX	18.6425	568.295	4.92997	0.000204089	768	Y	Y	PF00187;PF07250;PF09118	Chitin recognition protein;Glyoxal oxidase N-terminus;Domain of unknown function (DUF1929);	AA5	OG0000153	Core-M	SPOG0000061	L-Core	NA	NA	NA
GcM3_220012	Aldehyde oxidase GLOX	5.11997	204.085	5.31689	0.000171506	738	N	Y	PF00187;PF07250;PF09118	Chitin recognition protein;Glyoxal oxidase N-terminus;Domain of unknown function (DUF1929);	AA5	OG0000153	Core-M	NA	NA	NA	NA	NA
OnM2_027085	Sugar transporter STL1	11.544	3323.37	8.16936	0.000204089	514	N	Y	PF00083	Sugar (and other) transporter;	N	OG0000157	Core-M	NA	NA	NA	NA	NA
GcM3_095023	Sugar transporter STL1	4.01795	314.078	6.28852	0.000171506	525	N	Y	PF00083	Sugar (and other) transporter;	N	OG0000157	Core-M	NA	NA	NA	NA	NA
OnM2_075048	hypothetical protein	49.9232	165.71	1.73088	0.000204089	576	N	Y	NA	NA	N	OG0000158	Core-M	NA	NA	NA	NA	NA
GcM3_079018	hypothetical protein	16.9923	53.5097	1.65492	0.000171506	602	N	Y	NA	NA	N	OG0000158	Core-M	NA	NA	NA	NA	NA
OnM2_025008	3-phytase A	35.7849	2043.51	5.83555	0.000204089	541	Y	Y	PF00328	Histidine phosphatase superfamily (branch 2);	N	OG0000205	Core-M	SPOG0000026	Core-M	NA	NA	NA
OnM2_044044	3-phytase A	12.6196	268.734	4.41245	0.000204089	537	Y	Y	PF00328	Histidine phosphatase superfamily (branch 2);	N	OG0000205	Core-M	SPOG0000026	Core-M	NA	NA	NA
GcM3_038018	3-phytase A	29.633	104.027	1.81168	0.000171506	540	Y	Y	PF00328	Histidine phosphatase superfamily (branch 2);	N	OG0000205	Core-M	SPOG0000026	Core-M	NA	NA	NA
OnM2_015052	Nicotianamine synthase 1	25.8162	128.461	2.31498	0.000204089	314	N	Y	PF03059	Nicotianamine synthase protein;	N	OG0000216	Core-M	NA	NA	NA	NA	NA
OnM2_047076	Nicotianamine synthase 9	16.8454	412.606	4.61434	0.000204089	321	N	Y	PF03059	Nicotianamine synthase protein;	N	OG0000216	Core-M	NA	NA	NA	NA	NA
GcM3_015036	Nicotianamine synthase	51.3009	668.231	3.70329	0.000171506	310	N	Y	PF03059	Nicotianamine synthase protein;	N	OG0000216	Core-M	NA	NA	NA	NA	NA
GcM3_101007	Nicotianamine synthase 2	13.3808	1984.56	7.21251	0.000171506	319	N	Y	PF03059	Nicotianamine synthase protein;	N	OG0000216	Core-M	NA	NA	NA	NA	NA
OnM2_097023	Probable thioredoxin reductase ARB_06224	37.654	666.939	4.14668	0.000204089	396	Y	Y	PF07992	Pyridine nucleotide-disulphide oxidoreductase;	N	OG0000217	Core-M	SPOG0000038	Core-M	NA	NA	NA
GcM3_082034	Probable thioredoxin reductase ARB_06224	42.3864	1624.93	5.26064	0.000171506	393	Y	Y	PF07992	Pyridine nucleotide-disulphide oxidoreductase;	N	OG0000217	Core-M	SPOG0000038	Core-M	NA	NA	NA
OnM2_085032	hypothetical protein	35.9495	91.5177	1.34808	0.000204089	410	N	Y	NA	NA	N	OG0000233	Core-M	NA	NA	NA	NA	NA
GcM3_112024	hypothetical protein	67.9098	460.8	2.76245	0.000171506	287	N	Y	NA	NA	N	OG0000233	Core-M	NA	NA	NA	NA	NA
OnM2_040063	Uncharacterized protein PB2B2.06c	15.6273	41.8129	1.41988	0.000204089	602	Y	Y	PF00149	Calcineurin-like phosphoesterase;	N	OG0000245	Core-M	SPOG0000153	L-Core	NA	NA	NA
OnM2_103007	Secreted protein ARB_01864	30.7497	220.551	2.84247	0.000204089	606	Y	Y	PF00149	Calcineurin-like phosphoesterase;	N	OG0000245	Core-M	SPOG0000153	L-Core	NA	NA	NA
GcM3_041006	Secreted protein ARB_01864	75.3998	171.393	1.18467	0.000171506	603	Y	Y	PF00149	Calcineurin-like phosphoesterase;	N	OG0000245	Core-M	SPOG0000153	L-Core	NA	NA	NA
OnM2_058040	Efflux pump FUS6	7.80742	185.485	4.57031	0.000204089	570	N	Y	PF07690	Major Facilitator Superfamily;	N	OG0000264	Core-M	NA	NA	NA	NA	NA
GcM3_091012	Efflux pump dotC	25.4616	153.255	2.58954	0.000171506	547	N	Y	PF07690	Major Facilitator Superfamily;	N	OG0000264	Core-M	NA	NA	NA	NA	NA
OnM2_013033	Probable Na(+)/H(+) antiporter C3A11.09	21.4664	61.9351	1.52868	0.000204089	393	N	Y	PF00999;PF08619	Sodium/hydrogen exchanger family;Alkali metal cation/H+ antiporter Nha1 C terminus;	N	OG0000283	Core-M	NA	NA	NA	NA	NA
OnM2_023074	Probable Na(+)/H(+) antiporter C3A11.09	9.33012	534.07	5.83899	0.000204089	449	N	Y	PF00999;PF08619	Sodium/hydrogen exchanger family;Alkali metal cation/H+ antiporter Nha1 C terminus;	N	OG0000283	Core-M	NA	NA	NA	NA	NA
GcM3_008001	Na(+)/H(+) antiporter 1	23.6468	485.718	4.3604	0.000171506	1009	N	Y	PF00999;PF08619	Sodium/hydrogen exchanger family;Alkali metal cation/H+ antiporter Nha1 C terminus;	N	OG0000283	Core-M	NA	NA	NA	NA	NA
OnM2_073052	Uncharacterized secreted glycosidase ARB_07629	20.7018	870.357	5.39378	0.000204089	825	Y	Y	PF07971	Glycosyl hydrolase family 92;	GH92	OG0000301	Core-M	SPOG0000053	L-Core	NA	NA	NA
GcM3_092025	Uncharacterized secreted glycosidase ARB_07629	5.66558	288.661	5.67101	0.000171506	787	Y	Y	PF07971	Glycosyl hydrolase family 92;	GH92	OG0000301	Core-M	SPOG0000053	L-Core	NA	NA	NA
OnM2_017009	Folic acid synthesis protein fol1	50.2777	226.025	2.16849	0.000204089	293	N	Y	PF02152	Dihydroneopterin aldolase;	N	OG0000319	Core-M	NA	NA	NA	NA	NA
GcM3_172011	putative folic acid synthesis protein fol1	20.5115	127.469	2.63564	0.000171506	300	N	Y	PF02152	Dihydroneopterin aldolase;	N	OG0000319	Core-M	NA	NA	NA	NA	NA
OnM2_030011	Phosphoribosylglycinamide formyltransferase	34.3657	219.242	2.67348	0.000204089	228	N	Y	PF00551	Formyl transferase;	N	OG0000320	Core-M	NA	NA	NA	NA	NA
GcM3_223015	Phosphoribosylglycinamide formyltransferase	133.985	341.139	1.34828	0.000171506	228	N	Y	PF00551	Formyl transferase;	N	OG0000320	Core-M	NA	NA	NA	NA	NA
OnM2_108017	Probable alanine aminotransferase, mitochondrial	108.758	398.456	1.8733	0.000204089	503	Y	Y	PF00155	Aminotransferase class I and II;	N	OG0000364	Core-M	SPOG0000893	Dicot	NA	NA	NA
GcM3_082041	Probable alanine aminotransferase, mitochondrial	93.7828	1132.48	3.59402	0.000171506	483	N	Y	PF00155	Aminotransferase class I and II;	N	OG0000364	Core-M	NA	NA	NA	NA	NA
OnM2_076031	putative gpi anchored serine-threonine rich protein	14.9999	2435.89	7.34335	0.000204089	287	Y	Y	PF10342	Ser-Thr-rich glycosyl-phosphatidyl-inositol-anchored membrane family;	N	OG0000381	Core-M	SPOG0000269	Dicot	NA	NA	NA
GcM3_194042	putative gpi anchored serine-threonine rich protein	133.041	1950.23	3.87371	0.000171506	279	Y	Y	PF10342	Ser-Thr-rich glycosyl-phosphatidyl-inositol-anchored membrane family;	N	OG0000381	Core-M	SPOG0000269	Dicot	NA	NA	NA
OnM2_094022	putative 3 5 -cyclic nucleotide phosphodiesterase	9.87856	53.6174	2.44033	0.000204089	934	N	Y	PF00233	3'5'-cyclic nucleotide phosphodiesterase;	N	OG0000382	Core-M	NA	NA	NA	NA	NA
GcM3_069011	putative 3 5 -cyclic nucleotide phosphodiesterase	22.6193	117.537	2.37748	0.000171506	937	N	Y	PF00233	3'5'-cyclic nucleotide phosphodiesterase;	N	OG0000382	Core-M	NA	NA	NA	NA	NA
OnM2_060069	putative family transcriptional regulator protein	119.2	263.59	1.14491	0.000204089	163	N	Y	PF09351	Domain of unknown function (DUF1993);	N	OG0000438	Core-M	NA	NA	NA	NA	NA
GcM3_146012	hypothetical protein	7359.43	33888.1	2.20311	0.000171506	163	N	Y	PF09351	Domain of unknown function (DUF1993);	N	OG0000438	Core-M	NA	NA	NA	NA	NA
OnM2_048034	putative helix-loop-helix dna-binding domain-containing protein	82.1077	244.585	1.57474	0.000204089	554	N	Y	PF00010	Helix-loop-helix DNA-binding domain;	N	OG0000452	Core-M	NA	NA	NA	NA	NA
GcM3_070023	hypothetical protein	45.1952	113.415	1.32737	0.000171506	555	N	Y	PF00010	Helix-loop-helix DNA-binding domain;	N	OG0000452	Core-M	NA	NA	NA	NA	NA
OnM2_007010	Putative glycine dehydrogenase (decarboxylating), mitochondrial	37.1949	106.907	1.52318	0.000204089	1076	N	Y	PF02347	Glycine cleavage system P-protein;	N	OG0000485	Core-M	NA	NA	NA	NA	NA
GcM3_051018	Glycine dehydrogenase (decarboxylating)	59.1419	150.079	1.34347	0.000171506	1071	N	Y	PF02347	Glycine cleavage system P-protein;	N	OG0000485	Core-M	NA	NA	NA	NA	NA
OnM2_002048	Cholinesterase	100.373	1074.73	3.42053	0.000204089	334	N	Y	PF00135	Carboxylesterase family;	N	OG0000496	Core-M	NA	NA	NA	NA	NA
GcM3_102015	Lipase 1	24.3712	118.869	2.28613	0.000171506	543	Y	Y	PF00135	Carboxylesterase family;	N	OG0000496	Core-M	SPOG0000124	L-Core	NA	NA	NA
OnM2_082015	putative copper fist dna binding domain protein	59.3614	886.147	3.89995	0.000204089	348	N	Y	PF00649	Copper fist DNA binding domain;	N	OG0000501	Core-M	NA	NA	NA	NA	NA
GcM3_067024	putative copper fist dna binding domain protein	22.6348	448.342	4.30799	0.000171506	459	N	Y	PF00649	Copper fist DNA binding domain;	N	OG0000501	Core-M	NA	NA	NA	NA	NA
OnM2_035082	putative pf02656 domain protein	29.655	117.3	1.98385	0.000204089	225	N	Y	PF02656	Domain of unknown function (DUF202);	N	OG0000507	Core-M	NA	NA	NA	NA	NA
GcM3_122011	putative pf02656 domain protein	43.0821	131.321	1.60794	0.000171506	261	N	Y	PF02656	Domain of unknown function (DUF202);	N	OG0000507	Core-M	NA	NA	NA	NA	NA
OnM2_020079	Beta-hexosaminidase ARB_07893	70.2714	259.27	1.88345	0.000204089	577	Y	Y	PF00728;PF14845	Glycosyl hydrolase family 20, catalytic domain;beta-acetyl hexosaminidase like;	GH20	OG0000511	Core-M	SPOG0000379	Other	NA	NA	NA
GcM3_112019	Beta-hexosaminidase ARB_07893	149.505	408.899	1.45155	0.000171506	613	N	Y	PF00728;PF14845	Glycosyl hydrolase family 20, catalytic domain;beta-acetyl hexosaminidase like;	GH20	OG0000511	Core-M	NA	NA	NA	NA	NA
OnM2_026055	Probable 6-phosphogluconolactonase	200.504	409.801	1.03129	0.000204089	260	N	Y	PF01182	Glucosamine-6-phosphate isomerases/6-phosphogluconolactonase;	N	OG0000533	Core-M	NA	NA	NA	NA	NA
GcM3_005032	Probable 6-phosphogluconolactonase	130.229	3243.76	4.63854	0.000171506	260	N	Y	PF01182	Glucosamine-6-phosphate isomerases/6-phosphogluconolactonase;	N	OG0000533	Core-M	NA	NA	NA	NA	NA
OnM2_072064	putative eka-like protein	7.645	25.191	1.72032	0.000204089	221	N	Y	NA	NA	N	OG0000035	L-Core	NA	NA	NA	NA	NA
GcM3_133014	hypothetical protein	6.21113	13.6321	1.13408	0.0466824	359	N	Y	NA	NA	N	OG0000035	L-Core	NA	NA	NA	NA	NA
OnM2_052081	Folylpolyglutamate synthase	22.25	52.2126	1.23059	0.000204089	380	N	Y	NA	NA	N	OG0000356	L-Core	NA	NA	NA	NA	NA
GcM3_100018	Folylpolyglutamate synthase	25.1688	73.9458	1.55483	0.000171506	502	N	Y	NA	NA	N	OG0000356	L-Core	NA	NA	NA	NA	NA
OnM2_021039	Small nuclear ribonucleoprotein E	94.0097	188.693	1.00516	0.000204089	93	N	Y	PF01423	LSM domain;	N	OG0000447	L-Core	NA	NA	NA	NA	NA
GcM3_215025	Small nuclear ribonucleoprotein E	467.818	1188.14	1.34469	0.000171506	93	N	Y	PF01423	LSM domain;	N	OG0000447	L-Core	NA	NA	NA	NA	NA
OnM2_044082	Multidomain esterase	25.5619	281.476	3.46094	0.000204089	266	Y	Y	PF13472	GDSL-like Lipase/Acylhydrolase family;	N	OG0004125	L-Core	SPOG0000129	L-Core	NA	NA	NA
GcM3_008015	hypothetical protein	84.9895	1437.21	4.07984	0.000171506	296	Y	Y	PF13472	GDSL-like Lipase/Acylhydrolase family;	N	OG0004125	L-Core	SPOG0000129	L-Core	NA	NA	NA
OnM2_051017	hypothetical protein	907.723	5713.85	2.65414	0.000204089	107	N	Y	PF10937	Ribosomal protein S36, mitochondrial;	N	OG0004550	L-Core	NA	NA	NA	NA	NA
GcM3_069003	hypothetical protein	262.497	562.416	1.09934	0.000171506	130	N	Y	PF10937	Ribosomal protein S36, mitochondrial;	N	OG0004550	L-Core	NA	NA	NA	NA	NA
OnM2_063053	hypothetical protein	362.415	933.014	1.36426	0.000204089	112	N	Y	PF13233	Complex1_LYR-like;	N	OG0004610	L-Core	NA	NA	NA	NA	NA
GcM3_024011	hypothetical protein	49.513	150.422	1.60314	0.00143577	111	N	Y	PF13233	Complex1_LYR-like;	N	OG0004610	L-Core	NA	NA	NA	NA	NA
OnM2_027022	1,2-dihydroxy-3-keto-5-methylthiopentene dioxygenase	174.549	480.907	1.46212	0.000204089	206	N	Y	PF03079	ARD/ARD' family;	N	OG0004654	L-Core	NA	NA	NA	NA	NA
GcM3_018041	1,2-dihydroxy-3-keto-5-methylthiopentene dioxygenase	123.657	1925.53	3.96085	0.000171506	172	N	Y	PF03079	ARD/ARD' family;	N	OG0004654	L-Core	NA	NA	NA	NA	NA
OnM2_080028	Mitochondrial phosphate carrier protein	140.467	357.93	1.34945	0.000204089	319	N	Y	PF00153	Mitochondrial carrier protein;	N	OG0004655	L-Core	NA	NA	NA	NA	NA
GcM3_192040	Mitochondrial phosphate carrier protein	239.624	562.777	1.23179	0.000171506	322	N	Y	PF00153	Mitochondrial carrier protein;	N	OG0004655	L-Core	NA	NA	NA	NA	NA
OnM2_032016	putative kinetoplast-associated protein kap	69.8096	388.893	2.47788	0.000204089	694	N	Y	NA	NA	N	OG0004688	L-Core	NA	NA	NA	NA	NA
GcM3_030001	hypothetical protein	49.911	184.055	1.88271	0.000171506	670	N	Y	NA	NA	N	OG0004688	L-Core	NA	NA	NA	NA	NA
OnM2_079041	putative pth11-like integral membrane protein	12.0064	123.945	3.36783	0.000204089	365	N	Y	NA	NA	N	OG0004722	L-Core	NA	NA	NA	NA	NA
GcM3_193001	putative pth11-like integral membrane protein	4.74289	215.012	5.50251	0.000171506	384	N	Y	NA	NA	N	OG0004722	L-Core	NA	NA	NA	NA	NA
OnM2_097001	Oligopeptide transporter 8	60.4386	312.776	2.37159	0.000204089	803	N	Y	PF03169	OPT oligopeptide transporter protein;	N	OG0004753	L-Core	NA	NA	NA	NA	NA
GcM3_000003	Oligopeptide transporter 8	18.9482	288.632	3.9291	0.000171506	796	N	Y	PF03169	OPT oligopeptide transporter protein;	N	OG0004753	L-Core	NA	NA	NA	NA	NA
OnM2_105007	KCS1/inositol hexaphosphate kinase KCS1	43.3169	141.702	1.70986	0.000204089	873	N	Y	PF03770	Inositol polyphosphate kinase;	N	OG0004775	L-Core	NA	NA	NA	NA	NA
GcM3_056028	KCS1/inositol hexaphosphate kinase KCS1	53.4672	129.724	1.27872	0.000171506	860	N	Y	PF03770	Inositol polyphosphate kinase;	N	OG0004775	L-Core	NA	NA	NA	NA	NA
OnM2_091001	2-iminobutanoate/2-iminopropanoate deaminase	218.138	2049.41	3.2319	0.000204089	128	N	Y	PF01042	Endoribonuclease L-PSP;	N	OG0004783	L-Core	NA	NA	NA	NA	NA
GcM3_105021	2-iminobutanoate/2-iminopropanoate deaminase	367.094	9918.93	4.75596	0.000171506	128	N	Y	PF01042	Endoribonuclease L-PSP;	N	OG0004783	L-Core	NA	NA	NA	NA	NA
OnM2_057008	Inositol polyphosphate multikinase	80.0468	250.263	1.64453	0.000204089	356	N	Y	PF03770	Inositol polyphosphate kinase;	N	OG0004814	L-Core	NA	NA	NA	NA	NA
GcM3_162012	Inositol polyphosphate multikinase	29.931	62.9988	1.07368	0.000171506	362	N	Y	PF03770	Inositol polyphosphate kinase;	N	OG0004814	L-Core	NA	NA	NA	NA	NA
OnM2_025005	hypothetical protein	70.8294	267.193	1.91546	0.000204089	339	N	N	NA	NA	N	OG0004844	L-Core	NA	NA	NA	NA	NA
GcM3_222025	hypothetical protein	19.0158	121.099	2.67091	0.000171506	294	N	N	NA	NA	N	OG0004844	L-Core	NA	NA	NA	NA	NA
OnM2_049031	tubulin-specific chaperone Rbl2	79.7036	289.486	1.86077	0.000204089	113	N	Y	PF02970	Tubulin binding cofactor A;	N	OG0004845	L-Core	NA	NA	NA	NA	NA
GcM3_029013	Tubulin-specific chaperone A	200.842	2187.83	3.44537	0.000171506	112	N	Y	PF02970	Tubulin binding cofactor A;	N	OG0004845	L-Core	NA	NA	NA	NA	NA
OnM2_058012	Uncharacterized bolA-like protein C8C9.11	37.5823	102.289	1.44453	0.000204089	94	N	Y	PF01722	BolA-like protein;	N	OG0004890	L-Core	NA	NA	NA	NA	NA
GcM3_196017	Uncharacterized bolA-like protein C8C9.11	61.409	269.585	2.13422	0.000171506	113	N	Y	PF01722	BolA-like protein;	N	OG0004890	L-Core	NA	NA	NA	NA	NA
OnM2_001021	Derlin-2	142.224	382.463	1.42716	0.000204089	249	N	Y	PF04511	Der1-like family;	N	OG0004941	L-Core	NA	NA	NA	NA	NA
GcM3_183018	Derlin-2	127.539	631.839	2.30862	0.000171506	249	N	Y	PF04511	Der1-like family;	N	OG0004941	L-Core	NA	NA	NA	NA	NA
OnM2_036043	putative cupin domain-containing protein	183.884	455.516	1.30871	0.000204089	202	N	Y	PF07883	Cupin domain;	N	OG0005055	L-Core	NA	NA	NA	NA	NA
GcM3_016005	putative cupin domain-containing protein	52.208	116.774	1.16138	0.000171506	229	N	Y	PF07883	Cupin domain;	N	OG0005055	L-Core	NA	NA	NA	NA	NA
OnM2_061024	hypothetical protein	16.8535	189.044	3.4876	0.000204089	640	N	N	NA	NA	N	OG0005060	L-Core	NA	NA	NA	NA	NA
GcM3_191050	hypothetical protein	7.42959	54.119	2.86478	0.000171506	562	N	N	NA	NA	N	OG0005060	L-Core	NA	NA	NA	NA	NA
OnM2_058069	hypothetical protein	38.2123	152.979	2.00122	0.000204089	274	N	N	NA	NA	N	OG0005082	L-Core	NA	NA	NA	NA	NA
GcM3_184017	hypothetical protein	10.5036	151.385	3.84926	0.000171506	276	N	Y	NA	NA	N	OG0005082	L-Core	NA	NA	NA	NA	NA
OnM2_090034	hypothetical protein	6.79463	100.271	3.88337	0.000204089	118	N	Y	NA	NA	N	OG0005107	L-Core	NA	NA	NA	NA	NA
GcM3_186024	hypothetical protein	123.605	553.959	2.16404	0.000171506	209	N	Y	NA	NA	N	OG0005107	L-Core	NA	NA	NA	NA	NA
OnM2_063037	SpaA/cell polarity protein	15.5786	86.7836	2.47785	0.000204089	959	N	Y	PF08518	Spa2 homology domain (SHD) of GIT;	N	OG0005125	L-Core	NA	NA	NA	NA	NA
GcM3_101006	SpaA/cell polarity protein	17.572	274.295	3.96438	0.000171506	951	N	Y	PF08518	Spa2 homology domain (SHD) of GIT;	N	OG0005125	L-Core	NA	NA	NA	NA	NA
OnM2_055083	hypothetical protein	1.58684	5.53068	1.8013	0.00507362	338	N	Y	NA	NA	N	OG0000037	Dicot	NA	NA	NA	NA	NA
OnM2_106032	hypothetical protein	1.64061	9.70616	2.56467	0.0431408	154	N	Y	NA	NA	N	OG0000037	Dicot	NA	NA	NA	NA	NA
GcM3_024046	hypothetical protein	0.507152	5.50172	3.43939	0.0420735	540	N	Y	NA	NA	N	OG0000037	Dicot	NA	NA	NA	NA	NA
OnM2_102009	hypothetical protein	4.28319	13.0757	1.61012	0.00494471	185	N	N	NA	NA	N	OG0000072	Dicot	NA	NA	NA	NA	NA
GcM3_023034	Retrovirus-related Pol polyprotein from transposon TNT 1-94	23.0267	67.86	1.55925	0.000171506	283	N	Y	PF00665	Integrase core domain;	N	OG0000072	Dicot	NA	NA	NA	NA	NA
OnM2_077082	hypothetical protein	6.26978	17.6028	1.48932	0.01509	108	N	Y	NA	NA	N	OG0000077	Dicot	NA	NA	NA	NA	NA
OnM2_082046	hypothetical protein	31.835	353.783	3.47418	0.000204089	183	N	Y	NA	NA	N	OG0000077	Dicot	NA	NA	NA	NA	NA
GcM3_053039	hypothetical protein	5.65645	13.8143	1.2882	0.0153981	475	N	Y	NA	NA	N	OG0000077	Dicot	NA	NA	NA	NA	NA
OnM2_093015	hypothetical protein	3.30641	10.8081	1.70877	0.00584622	220	N	Y	NA	NA	N	OG0000104	Dicot	NA	NA	NA	NA	NA
OnM2_106034	hypothetical protein	51.7522	183.866	1.82896	0.00228294	60	N	N	NA	NA	N	OG0000104	Dicot	NA	NA	NA	NA	NA
GcM3_014032	hypothetical protein	24.6185	127.314	2.37058	0.000171506	289	Y	Y	PF14223	gag-polypeptide of LTR copia-type;	N	OG0000104	Dicot	SPOG0000947	Dicot	NA	NA	NA
GcM3_076024	hypothetical protein	4.34536	30.1084	2.79262	0.000171506	392	N	Y	NA	NA	N	OG0000104	Dicot	NA	NA	NA	NA	NA
OnM2_001037	hypothetical protein	23.9257	116.724	2.28647	0.000204089	152	N	N	NA	NA	N	OG0000389	Dicot	NA	NA	NA	NA	NA
GcM3_129016	hypothetical protein	32.2402	651.148	4.33605	0.000171506	174	Y	N	NA	NA	N	OG0000389	Dicot	SPOG0000064	Dicot	CSEPOG0000010	Core-M	Gor|OEC21
OnM2_021090	putative secreted effector protein	11.9426	66.5621	2.47858	0.000204089	272	Y	N	NA	NA	N	OG0000390	Dicot	SPOG0000011	Core-M	CSEPOG0000002	Core-M	Gor|OEC15
GcM3_025041	putative secreted effector protein	19.3419	415.093	4.42363	0.000171506	217	Y	N	NA	NA	N	OG0000390	Dicot	SPOG0000011	Core-M	CSEPOG0000002	Core-M	NA
OnM2_099036	hypothetical protein	28.6542	678.738	4.56604	0.000204089	172	N	N	NA	NA	N	OG0000621	Dicot	NA	NA	NA	NA	NA
GcM3_099009	hypothetical protein	97.3631	1831.58	4.23357	0.000171506	163	Y	N	NA	NA	N	OG0000621	Dicot	SPOG0000929	Dicot	CSEPOG0000040	Dicot	Gor|OEC119
OnM2_014036	L-rhamnose-1-dehydrogenase	27.0258	54.7184	1.01769	0.000204089	195	N	Y	PF13561	Enoyl-(Acyl carrier protein) reductase;	N	OG0005361	Dicot	NA	NA	NA	NA	NA
GcM3_068025	L-rhamnose-1-dehydrogenase	9.36577	59.643	2.67088	0.000171506	274	N	Y	PF13561	Enoyl-(Acyl carrier protein) reductase;	N	OG0005361	Dicot	NA	NA	NA	NA	NA
OnM2_095037	Berberine bridge enzyme-like 15	25.7684	200.408	2.95926	0.000204089	518	Y	Y	PF01565;PF08031	FAD binding domain;Berberine and berberine like;	AA7+CBM18	OG0005556	Dicot	SPOG0000337	Dicot	NA	NA	NA
GcM3_101017	Berberine bridge enzyme-like 2	30.6959	80.4094	1.38932	0.000171506	515	Y	Y	PF01565;PF08031	FAD binding domain;Berberine and berberine like;	AA7	OG0005556	Dicot	SPOG0000337	Dicot	NA	NA	NA
OnM2_076057	putative plc-like phosphodiesterase	8.1624	194.496	4.5746	0.000204089	323	N	Y	NA	NA	N	OG0005569	Dicot	NA	NA	NA	NA	NA
GcM3_205021	1-phosphatidylinositol phosphodiesterase	5.53707	48.3674	3.12684	0.000171506	399	Y	Y	NA	NA	N	OG0005569	Dicot	SPOG0000682	Dicot	NA	NA	NA
OnM2_027013	putative transcription factor cys6	6.42354	154.847	4.59133	0.000204089	846	N	Y	NA	NA	N	OG0005578	Dicot	NA	NA	NA	NA	NA
GcM3_194020	putative transcription factor cys6	7.80824	185.72	4.57198	0.000171506	704	N	Y	PF00172;PF04082	Fungal Zn(2)-Cys(6) binuclear cluster domain;Fungal specific transcription factor domain;	N	OG0005578	Dicot	NA	NA	NA	NA	NA
OnM2_064041	Fasciclin-like arabinogalactan protein ARB_02922	40.6897	5828.76	7.16238	0.000204089	368	Y	Y	PF02469	Fasciclin domain;	N	OG0005591	Dicot	SPOG0000352	Dicot	NA	NA	NA
GcM3_032024	Fasciclin-like arabinogalactan protein ARB_02922	84.464	2152.33	4.67142	0.000171506	337	Y	Y	PF02469	Fasciclin domain;	N	OG0005591	Dicot	SPOG0000352	Dicot	NA	NA	NA
OnM2_044066	Benzoate 4-monooxygenase	50.9743	623.825	3.6133	0.000204089	506	Y	Y	PF00067	Cytochrome P450;	N	OG0005597	Dicot	SPOG0000331	Dicot	NA	NA	NA
GcM3_061015	Benzoate 4-monooxygenase	35.9701	1927.03	5.74343	0.000171506	504	Y	Y	PF00067	Cytochrome P450;	N	OG0005597	Dicot	SPOG0000331	Dicot	NA	NA	NA
OnM2_061047	Branched-chain-amino-acid aminotransferase	13.1838	2317.55	7.45769	0.000204089	375	N	Y	PF01063	Amino-transferase class IV;	N	OG0005623	Dicot	NA	NA	NA	NA	NA
GcM3_208024	Branched-chain-amino-acid aminotransferase	3.47202	7.83397	1.17397	0.0420735	453	N	Y	PF01063	Amino-transferase class IV;	N	OG0005623	Dicot	NA	NA	NA	NA	NA
OnM2_001025	putative bzip transcription	11.2735	88.1228	2.96658	0.000204089	333	N	Y	NA	NA	N	OG0005639	Dicot	NA	NA	NA	NA	NA
GcM3_196037	putative bzip transcription	34.0933	181.166	2.40975	0.000171506	545	N	Y	PF11905	Domain of unknown function (DUF3425);	N	OG0005639	Dicot	NA	NA	NA	NA	NA
OnM2_022003	hypothetical protein	14.4805	29.473	1.02528	0.000204089	260	N	Y	NA	NA	N	OG0005656	Dicot	NA	NA	NA	NA	NA
GcM3_137014	hypothetical protein	55.7905	216.6	1.95694	0.000171506	250	N	Y	NA	NA	N	OG0005656	Dicot	NA	NA	NA	NA	NA
OnM2_070043	Uncharacterized transporter C1039.04	16.2141	226.335	3.80314	0.000204089	507	N	Y	PF07690	Major Facilitator Superfamily;	N	OG0005660	Dicot	NA	NA	NA	NA	NA
GcM3_171003	Uncharacterized transporter C1039.04	8.94755	326.788	5.19072	0.000171506	484	N	Y	PF07690	Major Facilitator Superfamily;	N	OG0005660	Dicot	NA	NA	NA	NA	NA
OnM2_025016	putative aar2 protein	68.8988	187.435	1.44384	0.000204089	558	N	Y	PF05282	AAR2 protein;	N	OG0005668	Dicot	NA	NA	NA	NA	NA
GcM3_185016	putative aar2 protein	21.1815	71.7204	1.75958	0.000171506	549	N	Y	PF05282	AAR2 protein;	N	OG0005668	Dicot	NA	NA	NA	NA	NA
OnM2_024096	hypothetical protein	5.57462	17.5676	1.65597	0.000204089	219	N	Y	NA	NA	N	OG0005672	Dicot	NA	NA	NA	NA	NA
GcM3_025032	hypothetical protein	8.47215	23.5555	1.47527	0.00169699	224	N	Y	NA	NA	N	OG0005672	Dicot	NA	NA	NA	NA	NA
OnM2_026002	hypothetical protein	8.04054	32.2499	2.00393	0.000204089	577	N	Y	PF01485	IBR domain, a half RING-finger domain;	N	OG0005674	Dicot	NA	NA	NA	NA	NA
GcM3_032027	putative ibr finger domain-containing protein	6.75011	15.4228	1.19208	0.0371724	347	N	Y	PF01485	IBR domain, a half RING-finger domain;	N	OG0005674	Dicot	NA	NA	NA	NA	NA
OnM2_072011b	hypothetical protein	55.4653	609.833	3.45876	0.000204089	183	Y	N	NA	NA	N	OG0005704	Dicot	SPOG0000356	Dicot	CSEPOG0000027	L-Core	NA
GcM3_042041	hypothetical protein	40.2622	105.484	1.38952	0.000171506	238	Y	N	NA	NA	N	OG0005704	Dicot	SPOG0000356	Dicot	CSEPOG0000027	L-Core	Gor|OEC50
OnM2_026086	hypothetical protein	63.2167	459.53	2.86178	0.000204089	197	Y	N	NA	NA	N	OG0005725	Dicot	SPOG0000438	Dicot	CSEPOG0000005	Dicot	NA
GcM3_115024	hypothetical protein	11.7795	473.78	5.32986	0.000171506	197	N	N	NA	NA	N	OG0005725	Dicot	NA	NA	NA	NA	NA
OnM2_02946	hypothetical protein	37.8824	295.982	2.96591	0.000204089	101	Y	N	NA	NA	N	OG0005871	Dicot	SPOG0000451	Other	CSEPOG0000147	Other	NA
GcM3_153009	hypothetical protein	7.72264	199.41	4.6905	0.000171506	125	N	N	NA	NA	N	OG0005871	Dicot	NA	NA	NA	NA	NA
OnM2_051054	Uridine nucleosidase	11.4069	76.542	2.74634	0.000204089	391	N	Y	PF01156	Inosine-uridine preferring nucleoside hydrolase;	N	OG0006372	Dicot	NA	NA	NA	NA	NA
GcM3_058005	Uridine nucleosidase	6.23074	29.2095	2.22896	0.000171506	386	N	Y	PF01156	Inosine-uridine preferring nucleoside hydrolase;	N	OG0006372	Dicot	NA	NA	NA	NA	NA
OnM2_025063	Retrovirus-related Pol polyprotein from transposon RE1	5.34172	16.5873	1.6347	0.00688014	159	N	Y	NA	NA	N	OG0000005	Other	NA	NA	NA	NA	NA
OnM2_056016	hypothetical protein	0.871743	2.29075	1.39384	0.0414475	510	N	Y	PF07727	Reverse transcriptase (RNA-dependent DNA polymerase);	N	OG0000005	Other	NA	NA	NA	NA	NA
OnM2_085034	hypothetical protein	7.21054	18.089	1.32693	0.000204089	330	N	Y	NA	NA	N	OG0000005	Other	NA	NA	NA	NA	NA
OnM2_087061	hypothetical protein	4.64797	15.3216	1.7209	0.00849763	150	N	N	NA	NA	N	OG0000005	Other	NA	NA	NA	NA	NA
GcM3_000044	Gag-Pol polyprotein	4.30371	11.6038	1.43095	0.0266346	438	N	Y	PF00665	Integrase core domain;	N	OG0000005	Other	NA	NA	NA	NA	NA
GcM3_059040	Retrovirus-related Pol polyprotein from transposon TNT 1-94	4.14253	12.4344	1.58575	0.0236608	294	N	Y	PF07727	Reverse transcriptase (RNA-dependent DNA polymerase);	N	OG0000005	Other	NA	NA	NA	NA	NA
OnM2_000038	hypothetical protein	2.99705	32.4341	3.4359	0.000204089	166	N	N	NA	NA	N	OG0000051	Other	NA	NA	NA	NA	NA
GcM3_188026	hypothetical protein	0.249491	16.7223	6.06664	0.0270212	1070	N	N	PF07727	Reverse transcriptase (RNA-dependent DNA polymerase);	N	OG0000051	Other	NA	NA	NA	NA	NA
OnM2_029077	hypothetical protein	27.3274	73.0521	1.41858	0.0102594	72	N	N	NA	NA	N	OG0000085	Other	NA	NA	NA	NA	NA
GcM3_056040	hypothetical protein	8.72355	30.9297	1.82601	0.0274915	149	N	Y	NA	NA	N	OG0000085	Other	NA	NA	NA	NA	NA
OnM2_042069	putative effector protein	14.4288	64.1773	2.15311	0.000204089	461	N	N	NA	NA	N	OG0000149	Other	NA	NA	NA	NA	NA
GcM3_097013	putative effector protein	1.49753	17.3384	3.53331	0.0322125	316	N	N	NA	NA	N	OG0000149	Other	NA	NA	NA	NA	NA
OnM2_069041	hypothetical protein	18.6917	40.5716	1.11807	0.000204089	267	N	Y	NA	NA	N	OG0005254	Other	NA	NA	NA	NA	NA
GcM3_134004	hypothetical protein	22.4942	51.9097	1.20645	0.000171506	297	N	Y	NA	NA	N	OG0005254	Other	NA	NA	NA	NA	NA
OnM2_060062	Ubiquitin-related modifier 1	42.0368	110.099	1.38908	0.000204089	122	N	Y	PF09138	Urm1 (Ubiquitin related modifier);	N	OG0005327	Other	NA	NA	NA	NA	NA
GcM3_078005	Ubiquitin-related modifier 1	35.2726	88.1414	1.32127	0.0136454	119	N	Y	PF09138	Urm1 (Ubiquitin related modifier);	N	OG0005327	Other	NA	NA	NA	NA	NA
OnM2_042013	hypothetical protein	33.3689	77.4993	1.21568	0.000204089	62	N	Y	PF11654	Non-classical export protein 1;	N	OG0005338	Other	NA	NA	NA	NA	NA
GcM3_091024	hypothetical protein	18.3076	45.947	1.32753	0.000171506	58	N	Y	PF11654	Non-classical export protein 1;	N	OG0005338	Other	NA	NA	NA	NA	NA
*Genes from Gc UMSG3 are marked with light blue.
aFKPM is fragment per kb of transcript per million mapped reads.
bLog2 ratio is between FKPM of haustoria and FKPM of mycelia.
cq-value: adjusted p-value, which is a little more strict than p-value
dCluster type: Core, gene clusters found in all the eight PM biotypes; L-core, gene clusters found in seven PM biotypes, which are likely core clusters; Dicot, gene clusters with members from only dicot PM fungi; Monocot: gene clusters with members from only monocot PM fungi; Other, gene clusters with members from two to six PM biotypes including both monocot and dicot PM fungi.
eif_SP: whether there is a SP and without a transmembrane domain(s).

## Sheet: Table S19
Supplemental Table S19. Orthologus genes Up-regulated in haustoria in both GcC1 and GcM3*
Gene ID	description	Mycelia (FPKMa)	Haustoria (FPKM)	Log2 ratiob	qc	Protein_length	if_SPnoTMe	Homologous to species other than PM	Pfam_accession	Pfam_description	cazy	Gene cluster_name	Cluster typed	SP cluster_name	SP Cluster typed	CSEP cluster_name	CSEP Cluster typed	Homolog in Gor
GcC1_092017	hypothetical protein	35.9136	227.72	2.66466	0.000144011	308	N	Y	NA	NA	N	OG0000646	Core-1	NA	NA	NA	NA	NA
GcM3_211013	hypothetical protein	39.9674	664.594	4.05558	0.000171506	308	N	Y	NA	NA	N	OG0000646	Core-1	NA	NA	NA	NA	NA
GcC1_048011	Fructose-bisphosphate aldolase 1	253.332	2585.66	3.35143	0.000144011	360	N	Y	PF01116	Fructose-bisphosphate aldolase class-II;	N	OG0000647	Core-1	NA	NA	NA	NA	NA
GcM3_196020	Fructose-bisphosphate aldolase 1	244.289	4855.39	4.31293	0.000171506	360	N	Y	PF01116	Fructose-bisphosphate aldolase class-II;	N	OG0000647	Core-1	NA	NA	NA	NA	NA
GcC1_056014	SET domain-containing protein 5	78.1547	435.853	2.47944	0.000144011	237	N	Y	NA	NA	N	OG0000667	Core-1	NA	NA	NA	NA	NA
GcM3_211009	SET domain-containing protein 5	39.8397	93.3946	1.22913	0.0102349	237	N	Y	NA	NA	N	OG0000667	Core-1	NA	NA	NA	NA	NA
GcC1_039033	hypothetical protein	224.411	899.564	2.00308	0.000144011	127	N	Y	PF10183	ESSS subunit of NADH:ubiquinone oxidoreductase (complex I);	N	OG0000677	Core-1	NA	NA	NA	NA	NA
GcM3_190022	hypothetical protein	403.621	890.753	1.14202	0.000171506	125	N	Y	PF10183	ESSS subunit of NADH:ubiquinone oxidoreductase (complex I);	N	OG0000677	Core-1	NA	NA	NA	NA	NA
GcC1_098012	Nucleoside diphosphate kinase	743.867	2572.47	1.79004	0.000144011	195	N	Y	PF00334	Nucleoside diphosphate kinase;	N	OG0000736	Core-1	NA	NA	NA	NA	NA
GcM3_098010	Nucleoside diphosphate kinase	925.263	2576.2	1.47731	0.000171506	195	N	Y	PF00334	Nucleoside diphosphate kinase;	N	OG0000736	Core-1	NA	NA	NA	NA	NA
GcC1_136007	Putative glycine cleavage system H protein, mitochondrial	902.197	6421.01	2.83128	0.000144011	175	N	Y	PF01597	Glycine cleavage H-protein;	N	OG0000743	Core-1	NA	NA	NA	NA	NA
GcM3_035024	Putative glycine cleavage system H protein, mitochondrial	773.258	2815.01	1.86412	0.000171506	175	N	Y	PF01597	Glycine cleavage H-protein;	N	OG0000743	Core-1	NA	NA	NA	NA	NA
GcC1_05125	hypothetical protein	120.125	3051.43	4.66688	0.000144011	109	N	Y	PF13396	Phospholipase_D-nuclease N-terminal;	N	OG0000747	Core-1	NA	NA	NA	NA	NA
GcM3_04594	hypothetical protein	166.249	665.213	2.00047	0.000171506	109	N	Y	PF13396	Phospholipase_D-nuclease N-terminal;	N	OG0000747	Core-1	NA	NA	NA	NA	NA
GcC1_144025	Actin-depolymerizing factor gmf1	39.6037	405.021	3.35429	0.000144011	107	N	Y	PF00241	Cofilin/tropomyosin-type actin-binding protein;	N	OG0000764	Core-1	NA	NA	NA	NA	NA
GcM3_132013	Actin-depolymerizing factor gmf1	63.6547	214.543	1.75293	0.000171506	143	N	Y	PF00241	Cofilin/tropomyosin-type actin-binding protein;	N	OG0000764	Core-1	NA	NA	NA	NA	NA
GcC1_208025	Geranylgeranyl transferase type-1 subunit beta	30.5874	156.458	2.35477	0.000144011	453	N	Y	PF00432	Prenyltransferase and squalene oxidase repeat;	N	OG0000769	Core-1	NA	NA	NA	NA	NA
GcM3_122006	Geranylgeranyl transferase type-1 subunit beta	29.5824	120.39	2.02491	0.000171506	453	N	Y	PF00432	Prenyltransferase and squalene oxidase repeat;	N	OG0000769	Core-1	NA	NA	NA	NA	NA
GcC1_074004	Transcription activator of gluconeogenesis BC1G_14637	2.11895	40.0247	4.23946	0.000144011	746	N	Y	NA	NA	N	OG0000771	Core-1	NA	NA	NA	NA	NA
GcM3_207004	Transcription activator of gluconeogenesis BC1G_14637	5.4194	45.697	3.07589	0.000171506	740	N	Y	NA	NA	N	OG0000771	Core-1	NA	NA	NA	NA	NA
GcC1_011013	Protein lifeguard 4	480.122	1110.19	1.20934	0.000144011	278	N	Y	PF01027	Inhibitor of apoptosis-promoting Bax1;	N	OG0000786	Core-1	NA	NA	NA	NA	NA
GcM3_183046	Protein lifeguard 4	283.464	655.626	1.20971	0.000171506	303	N	Y	PF01027	Inhibitor of apoptosis-promoting Bax1;	N	OG0000786	Core-1	NA	NA	NA	NA	NA
GcC1_216011	hypothetical protein	17.7264	42.6656	1.26717	0.000144011	133	N	Y	PF07955	Protein of unknown function (DUF1687);	N	OG0000794	Core-1	NA	NA	NA	NA	NA
GcM3_120011	hypothetical protein	51.9301	131.268	1.33787	0.000171506	133	N	Y	PF07955	Protein of unknown function (DUF1687);	N	OG0000794	Core-1	NA	NA	NA	NA	NA
GcC1_077001	Spermidine synthase	352.415	9168.37	4.70132	0.000144011	292	N	Y	PF01564;PF17284	Spermine/spermidine synthase domain;Spermidine synthase tetramerisation domain;	N	OG0000821	Core-1	NA	NA	NA	NA	NA
GcM3_008014	Spermidine synthase	541.408	6789.54	3.64853	0.000171506	294	N	Y	PF01564;PF17284	Spermine/spermidine synthase domain;Spermidine synthase tetramerisation domain;	N	OG0000821	Core-1	NA	NA	NA	NA	NA
GcC1_057012	Threonine synthase	53.4934	224.157	2.06708	0.000144011	563	N	Y	PF00291;PF14821	Pyridoxal-phosphate dependent enzyme;Threonine synthase N terminus;	N	OG0000831	Core-1	NA	NA	NA	NA	NA
GcM3_180029	Threonine synthase	64.958	148.879	1.19657	0.000171506	563	N	Y	PF00291;PF14821	Pyridoxal-phosphate dependent enzyme;Threonine synthase N terminus;	N	OG0000831	Core-1	NA	NA	NA	NA	NA
GcC1_181038	putative plasma membrane g protein coupled receptor	4.67151	11.3186	1.27674	0.00544141	584	N	Y	PF11710;PF11970	G protein-coupled glucose receptor regulating Gpa2;G protein-coupled glucose receptor regulating Gpa2 C-term;	N	OG0000837	Core-1	NA	NA	NA	NA	NA
GcM3_201025	putative plasma membrane g protein coupled receptor	7.58375	20.5047	1.43497	0.000171506	586	N	Y	PF11710;PF11970	G protein-coupled glucose receptor regulating Gpa2;G protein-coupled glucose receptor regulating Gpa2 C-term;	N	OG0000837	Core-1	NA	NA	NA	NA	NA
GcC1_091006	Probable protein phosphatase 2C 80	6.59632	37.9312	2.52365	0.000144011	381	N	Y	NA	NA	N	OG0000848	Core-1	NA	NA	NA	NA	NA
GcM3_186021	Probable protein phosphatase 2C 80	3.90628	14.7	1.91195	0.000171506	381	N	Y	NA	NA	N	OG0000848	Core-1	NA	NA	NA	NA	NA
GcC1_017019	Uncharacterized protein C12G12.12	68.291	140.986	1.04578	0.000144011	435	N	Y	PF04142	Nucleotide-sugar transporter;	N	OG0000864	Core-1	NA	NA	NA	NA	NA
GcM3_153008	Uncharacterized protein C12G12.12	47.1728	95.4112	1.0162	0.000171506	435	N	Y	NA	NA	N	OG0000864	Core-1	NA	NA	NA	NA	NA
GcC1_209006	Nucleoporin NUP37	29.6841	110.532	1.89671	0.000144011	641	N	Y	NA	NA	N	OG0000866	Core-1	NA	NA	NA	NA	NA
GcM3_083010	Nucleoporin NUP37	59.6897	145.051	1.281	0.0106507	622	N	Y	NA	NA	N	OG0000866	Core-1	NA	NA	NA	NA	NA
GcC1_181016	Ribulose-phosphate 3-epimerase	77.4323	169.338	1.1289	0.000144011	256	N	Y	PF00834	Ribulose-phosphate 3 epimerase family;	N	OG0000871	Core-1	NA	NA	NA	NA	NA
GcM3_020005	Ribulose-phosphate 3-epimerase	102.892	1299.04	3.65824	0.000171506	256	N	Y	PF00834	Ribulose-phosphate 3 epimerase family;	N	OG0000871	Core-1	NA	NA	NA	NA	NA
GcC1_203032	hypothetical protein	48.4578	109.651	1.17812	0.00039927	295	N	Y	PF02179	BAG domain;	N	OG0000878	Core-1	NA	NA	NA	NA	NA
GcM3_212012	hypothetical protein	30.9907	66.3372	1.09798	0.000171506	428	N	Y	PF02179	BAG domain;	N	OG0000878	Core-1	NA	NA	NA	NA	NA
GcC1_063005	Polyprenol reductase	29.4436	131.663	2.16082	0.000144011	298	N	Y	PF02544	3-oxo-5-alpha-steroid 4-dehydrogenase;	N	OG0000896	Core-1	NA	NA	NA	NA	NA
GcM3_158007	Polyprenol reductase	36.4065	88.3961	1.27979	0.000171506	298	N	Y	PF02544	3-oxo-5-alpha-steroid 4-dehydrogenase;	N	OG0000896	Core-1	NA	NA	NA	NA	NA
GcC1_002011	putative c6 zinc finger domain containing protein	11.0372	296.812	4.7491	0.000144011	494	N	Y	NA	NA	N	OG0000932	Core-1	NA	NA	NA	NA	NA
GcM3_006013	putative c6 zinc finger domain containing protein	14.173	211.725	3.90097	0.000171506	494	N	Y	NA	NA	N	OG0000932	Core-1	NA	NA	NA	NA	NA
GcC1_136005	Protein SnodProt1	145.552	1008.18	2.79215	0.000144011	145	Y	Y	PF07249	Cerato-platanin;	N	OG0000933	Core-1	SPOG0000100	Core-1	NA	NA	NA
GcM3_170009	Protein SnodProt1	77.8367	699.055	3.16688	0.000171506	145	Y	Y	PF07249	Cerato-platanin;	N	OG0000933	Core-1	SPOG0000100	Core-1	NA	NA	NA
GcC1_112012	Superoxide dismutase [Mn], mitochondrial	882.207	2209.49	1.32453	0.000144011	218	N	Y	PF00081;PF02777	Iron/manganese superoxide dismutases, alpha-hairpin domain;Iron/manganese superoxide dismutases, C-terminal domain;	N	OG0000943	Core-1	NA	NA	NA	NA	NA
GcM3_200058	Superoxide dismutase [Mn], mitochondrial	550.332	1718.92	1.64313	0.000171506	218	N	Y	PF00081;PF02777	Iron/manganese superoxide dismutases, alpha-hairpin domain;Iron/manganese superoxide dismutases, C-terminal domain;	N	OG0000943	Core-1	NA	NA	NA	NA	NA
GcC1_200041	putative csep0475 effector protein	6.13003	1537.42	7.9704	0.000144011	198	Y	N	NA	NA	N	OG0000945	Core-1	SPOG0000102	Core-1	CSEPOG0000002	Core-M	Gor|OEC15
GcM3_061019	CSEP0342 putative effector protein	24.2921	404.718	4.05835	0.000171506	198	Y	N	NA	NA	N	OG0000945	Core-1	SPOG0000102	Core-1	CSEPOG0000002	Core-M	Gor|OEC15
GcC1_095019	Catalase	68.6627	712.088	3.37446	0.000144011	733	Y	Y	PF00199;PF06628	Catalase;Catalase-related immune-responsive;	N	OG0000954	Core-1	SPOG0000175	L-Core	NA	NA	NA
GcM3_090010	Catalase	31.5557	2304.51	6.19042	0.000171506	730	Y	Y	PF00199;PF06628	Catalase;Catalase-related immune-responsive;	N	OG0000954	Core-1	SPOG0000175	L-Core	NA	NA	NA
GcC1_054013	Methylthioribose-1-phosphate isomerase	36.3617	187.764	2.36843	0.000144011	401	N	Y	PF01008	Initiation factor 2 subunit family;	N	OG0000957	Core-1	NA	NA	NA	NA	NA
GcM3_012020	Methylthioribose-1-phosphate isomerase	28.0725	268.861	3.25963	0.000171506	401	N	Y	PF01008	Initiation factor 2 subunit family;	N	OG0000957	Core-1	NA	NA	NA	NA	NA
GcC1_208028	Ethanolamine kinase 2	18.8479	50.1501	1.41185	0.000144011	420	N	Y	PF01633	Choline/ethanolamine kinase;	N	OG0000960	Core-1	NA	NA	NA	NA	NA
GcM3_140005	Ethanolamine kinase 2	20.8916	100.454	2.26554	0.000171506	420	N	Y	PF01633	Choline/ethanolamine kinase;	N	OG0000960	Core-1	NA	NA	NA	NA	NA
GcC1_057017	Uncharacterized J domain-containing protein C63.13	50.3025	138.212	1.45818	0.000144011	228	N	Y	NA	NA	N	OG0000971	Core-1	NA	NA	NA	NA	NA
GcM3_092018	Uncharacterized J domain-containing protein C63.13	59.7097	123.064	1.04337	0.000326616	226	N	Y	PF00226	DnaJ domain;	N	OG0000971	Core-1	NA	NA	NA	NA	NA
GcC1_013029	Peroxisomal membrane associated protein 20	391.358	3655.68	3.22358	0.000144011	155	N	Y	PF08534	Redoxin;	N	OG0000975	Core-1	NA	NA	NA	NA	NA
GcM3_184011	Peroxisomal membrane associated protein 20	618.785	18212.9	4.87937	0.000171506	187	N	Y	PF08534	Redoxin;	N	OG0000975	Core-1	NA	NA	NA	NA	NA
GcC1_016016	Uncharacterized transporter C36.02c	4.52826	409.241	6.49785	0.000144011	591	N	Y	PF07690	Major Facilitator Superfamily;	N	OG0000976	Core-1	NA	NA	NA	NA	NA
GcM3_005005	Uncharacterized transporter C36.02c	4.59066	365.262	6.31409	0.000171506	591	N	Y	PF07690	Major Facilitator Superfamily;	N	OG0000976	Core-1	NA	NA	NA	NA	NA
GcC1_105011	Pleckstrin homology domain-containing family A member 8	243.51	630.752	1.37309	0.000144011	206	N	Y	PF08718	Glycolipid transfer protein (GLTP);	N	OG0000988	Core-1	NA	NA	NA	NA	NA
GcM3_130011	Pleckstrin homology domain-containing family A member 8	429.526	1307.28	1.60575	0.000171506	206	N	Y	PF08718	Glycolipid transfer protein (GLTP);	N	OG0000988	Core-1	NA	NA	NA	NA	NA
GcC1_192022	putative glycosyltransferase family 2	4.98797	93.9871	4.23594	0.000144011	456	N	Y	PF13641	Glycosyltransferase like family 2;	N	OG0001007	Core-1	NA	NA	NA	NA	NA
GcM3_213016	putative glycosyltransferase family 2	2.03036	25.5006	3.65072	0.000171506	461	N	Y	PF13641	Glycosyltransferase like family 2;	N	OG0001007	Core-1	NA	NA	NA	NA	NA
GcC1_033009	hypothetical protein	15.1487	349.728	4.52897	0.000144011	271	N	Y	NA	NA	N	OG0001012	Core-1	NA	NA	NA	NA	NA
GcM3_175006	hypothetical protein	9.42697	186.583	4.30688	0.000171506	271	N	Y	NA	NA	N	OG0001012	Core-1	NA	NA	NA	NA	NA
GcC1_169004	Peroxiredoxin bcp1	40.4164	250.031	2.62909	0.000144011	213	N	Y	PF00578	AhpC/TSA family;	N	OG0001036	Core-1	NA	NA	NA	NA	NA
GcM3_047004	Peroxiredoxin bcp1	24.8268	75.9982	1.61407	0.000171506	220	N	Y	PF00578	AhpC/TSA family;	N	OG0001036	Core-1	NA	NA	NA	NA	NA
GcC1_147014	Homoserine dehydrogenase	104.755	483.11	2.20533	0.000144011	312	N	Y	PF00742;PF03447	Homoserine dehydrogenase;Homoserine dehydrogenase, NAD binding domain;	N	OG0001045	Core-1	NA	NA	NA	NA	NA
GcM3_040017	Homoserine dehydrogenase	134.438	903.164	2.74805	0.000171506	368	N	Y	PF00742;PF03447	Homoserine dehydrogenase;Homoserine dehydrogenase, NAD binding domain;	N	OG0001045	Core-1	NA	NA	NA	NA	NA
GcC1_201021	Zinc-regulated transporter 1	5.5882	316.794	5.82502	0.000144011	499	N	Y	PF02535	ZIP Zinc transporter;	N	OG0001066	Core-1	NA	NA	NA	NA	NA
GcM3_120007	Zinc-regulated transporter 1	11.9664	341.594	4.83523	0.000171506	499	N	Y	PF02535	ZIP Zinc transporter;	N	OG0001066	Core-1	NA	NA	NA	NA	NA
GcC1_179032	putative gtp binding protein	55.3394	138.372	1.32218	0.000144011	712	N	Y	NA	NA	N	OG0001071	Core-1	NA	NA	NA	NA	NA
GcM3_079015	putative gtp binding protein	36.6927	76.1241	1.05286	0.000171506	712	N	Y	NA	NA	N	OG0001071	Core-1	NA	NA	NA	NA	NA
GcC1_216026	Type 1 phosphatases regulator YPI1	61.395	219.028	1.83493	0.000144011	213	N	Y	PF07491	Protein phosphatase inhibitor;	N	OG0001087	Core-1	NA	NA	NA	NA	NA
GcM3_197013	Type 1 phosphatases regulator YPI1	77.0607	244.452	1.66548	0.000171506	213	N	Y	PF07491	Protein phosphatase inhibitor;	N	OG0001087	Core-1	NA	NA	NA	NA	NA
GcC1_128015	hypothetical protein	9.20542	4426.79	8.90956	0.000144011	369	N	N	NA	NA	N	OG0001088	Core-1	NA	NA	NA	NA	NA
GcM3_223001	hypothetical protein	33.3635	3949.99	6.88743	0.000171506	402	Y	N	NA	NA	N	OG0001088	Core-1	SPOG0000237	Other	CSEPOG0000133	LS-D	NA
GcC1_090005	putative dna repair transcription protein	12.3386	41.1348	1.73717	0.000144011	1158	N	Y	PF12460;PF14500	RNAPII transcription regulator C-terminal;Dos2-interacting transcription regulator of RNA-Pol-II;	N	OG0001100	Core-1	NA	NA	NA	NA	NA
GcM3_052009	putative dna repair transcription protein	8.70425	27.5035	1.65982	0.000171506	1175	N	Y	PF12460;PF14500	RNAPII transcription regulator C-terminal;Dos2-interacting transcription regulator of RNA-Pol-II;	N	OG0001100	Core-1	NA	NA	NA	NA	NA
GcC1_202003	putative integral membrane protein	5.99631	58.8783	3.29559	0.00153367	305	N	Y	PF06687	SUR7/PalI family;	N	OG0001106	Core-1	NA	NA	NA	NA	NA
GcM3_112012	putative integral membrane protein	3.36156	50.2438	3.90174	0.000171506	311	N	Y	PF06687	SUR7/PalI family;	N	OG0001106	Core-1	NA	NA	NA	NA	NA
GcC1_203021	hypothetical protein	27.0278	525.026	4.27987	0.000144011	227	N	Y	NA	NA	N	OG0001119	Core-1	NA	NA	NA	NA	NA
GcM3_147003	hypothetical protein	25.6406	424.939	4.05076	0.000171506	412	N	Y	NA	NA	N	OG0001119	Core-1	NA	NA	NA	NA	NA
GcC1_119013	Tyrosine-protein phosphatase non-receptor type 20	25.525	97.0312	1.92654	0.000144011	356	N	Y	PF00102	Protein-tyrosine phosphatase;	N	OG0001125	Core-1	NA	NA	NA	NA	NA
GcM3_007032	Tyrosine-protein phosphatase non-receptor type 20	21.3664	91.7962	2.10309	0.000171506	356	N	Y	PF00102	Protein-tyrosine phosphatase;	N	OG0001125	Core-1	NA	NA	NA	NA	NA
GcC1_198016	putative transcription factor c2h2 protein	3.88444	211.745	5.76848	0.000144011	423	N	Y	NA	NA	N	OG0001127	Core-1	NA	NA	NA	NA	NA
GcM3_190002	putative transcription factor c2h2 protein	7.80408	348.217	5.47961	0.000171506	423	N	Y	NA	NA	N	OG0001127	Core-1	NA	NA	NA	NA	NA
GcC1_042001	Clock-controlled protein 6	76.2459	2379.26	4.96371	0.000144011	165	Y	Y	NA	NA	N	OG0001159	Core-1	SPOG0000421	Other	NA	NA	Gor|OEC59
GcM3_053019	Clock-controlled protein 6	118.024	1384.95	3.55268	0.000171506	165	Y	Y	NA	NA	N	OG0001159	Core-1	SPOG0000421	Other	NA	NA	Gor|OEC59
GcC1_214041	Pyridoxal 5'-phosphate synthase subunit PDX1	227.599	1348.22	2.56649	0.000144011	312	N	Y	PF01680	SOR/SNZ family;	N	OG0001188	Core-1	NA	NA	NA	NA	NA
GcM3_058008	Pyridoxal 5'-phosphate synthase subunit PDX1	286.963	708.894	1.3047	0.000171506	312	N	Y	PF01680	SOR/SNZ family;	N	OG0001188	Core-1	NA	NA	NA	NA	NA
GcC1_223036	Metal homeostasis factor ATX1	265.368	5513.02	4.37678	0.000144011	90	N	Y	PF00403	Heavy-metal-associated domain;	N	OG0001201	Core-1	NA	NA	NA	NA	NA
GcM3_133019	Metal homeostasis factor ATX1	106.194	581.942	2.45417	0.019829	90	N	Y	PF00403	Heavy-metal-associated domain;	N	OG0001201	Core-1	NA	NA	NA	NA	NA
GcC1_067013	Carboxylesterase patB	9.96483	190.092	4.25371	0.000144011	564	Y	Y	PF00135	Carboxylesterase family;	N	OG0001219	Core-1	SPOG0000196	L-Core	NA	NA	NA
GcM3_003023	Carboxylesterase patB	46.0689	152.253	1.7246	0.000171506	596	Y	Y	PF00135	Carboxylesterase family;	N	OG0001219	Core-1	SPOG0000196	L-Core	NA	NA	NA
GcC1_033038	Phosphatidylglycerophosphatase GEP4, mitochondrial	13.9799	43.3991	1.63431	0.000144011	249	N	Y	PF09419	Mitochondrial PGP phosphatase;	N	OG0001237	Core-1	NA	NA	NA	NA	NA
GcM3_119011	Phosphatidylglycerophosphatase GEP4, mitochondrial	18.3878	120.928	2.71733	0.000171506	264	N	Y	PF09419	Mitochondrial PGP phosphatase;	N	OG0001237	Core-1	NA	NA	NA	NA	NA
GcC1_000017	eRF1 methyltransferase catalytic subunit MTQ2	7.60804	53.3324	2.80942	0.0069059	256	N	Y	NA	NA	N	OG0001243	Core-1	NA	NA	NA	NA	NA
GcM3_085021	eRF1 methyltransferase catalytic subunit MTQ2	7.87586	44.8542	2.50973	0.000326616	256	N	Y	NA	NA	N	OG0001243	Core-1	NA	NA	NA	NA	NA
GcC1_019033	pH-regulated antigen PRA1	10.0675	3588	8.47733	0.000144011	288	Y	Y	PF13933	Putative peptidase family;	N	OG0001248	Core-1	SPOG0000130	Core-1	NA	NA	NA
GcM3_112011	pH-regulated antigen PRA1	12.5755	511.066	5.34482	0.000171506	288	Y	Y	PF13933	Putative peptidase family;	N	OG0001248	Core-1	SPOG0000130	Core-1	NA	NA	NA
GcC1_028022	putative camp-independent regulatory protein pac2	38.032	90.8468	1.25622	0.000144011	464	N	Y	PF09729	Gti1/Pac2 family;	N	OG0001292	Core-1	NA	NA	NA	NA	NA
GcM3_058016	putative camp-independent regulatory protein pac2	46.4357	265.534	2.51559	0.000171506	464	N	Y	PF09729	Gti1/Pac2 family;	N	OG0001292	Core-1	NA	NA	NA	NA	NA
GcC1_014010	Eukaryotic peptide chain release factor subunit 1	79.8741	236.805	1.5679	0.000144011	434	N	Y	PF03463;PF03464;PF03465	eRF1 domain 1;eRF1 domain 2;eRF1 domain 3;	N	OG0001328	Core-1	NA	NA	NA	NA	NA
GcM3_209005	Eukaryotic peptide chain release factor subunit 1	102.5	534.568	2.38274	0.000171506	434	N	Y	PF03463;PF03464;PF03465	eRF1 domain 1;eRF1 domain 2;eRF1 domain 3;	N	OG0001328	Core-1	NA	NA	NA	NA	NA
GcC1_074003	UPF0587 protein C2D10.03c	20.5494	80.9215	1.97742	0.000144011	179	N	Y	PF05907	Eukaryotic protein of unknown function (DUF866);	N	OG0001335	Core-1	NA	NA	NA	NA	NA
GcM3_207003	UPF0587 protein C2D10.03c	18.2668	38.2698	1.06698	0.000171506	179	N	Y	PF05907	Eukaryotic protein of unknown function (DUF866);	N	OG0001335	Core-1	NA	NA	NA	NA	NA
GcC1_025030	Isopentenyl-diphosphate Delta-isomerase	58.6126	376.091	2.6818	0.000144011	252	N	Y	PF00293	NUDIX domain;	N	OG0001346	Core-1	NA	NA	NA	NA	NA
GcM3_088014	Isopentenyl-diphosphate Delta-isomerase	157.1	1098.98	2.8064	0.000171506	248	N	Y	PF00293	NUDIX domain;	N	OG0001346	Core-1	NA	NA	NA	NA	NA
GcC1_193016	hypothetical protein	31.6972	92.0515	1.53808	0.000144011	964	N	Y	PF04082	Fungal specific transcription factor domain;	N	OG0001351	Core-1	NA	NA	NA	NA	NA
GcM3_176006	hypothetical protein	25.0693	142.531	2.50728	0.000171506	967	N	Y	PF04082	Fungal specific transcription factor domain;	N	OG0001351	Core-1	NA	NA	NA	NA	NA
GcC1_204009	hypothetical protein	20.5412	41.203	1.00423	0.0390322	317	N	Y	NA	NA	N	OG0001359	Core-1	NA	NA	NA	NA	NA
GcM3_125009	hypothetical protein	20.6232	52.8852	1.3586	0.000766964	290	N	Y	NA	NA	N	OG0001359	Core-1	NA	NA	NA	NA	NA
GcC1_060003	Ketoreductase azaE	88.8947	515.584	2.53604	0.000144011	336	N	Y	PF01370	NAD dependent epimerase/dehydratase family;	N	OG0001415	Core-1	NA	NA	NA	NA	NA
GcM3_191025	Ketoreductase azaE	57.8008	477.743	3.04708	0.000171506	336	N	Y	PF01370	NAD dependent epimerase/dehydratase family;	N	OG0001415	Core-1	NA	NA	NA	NA	NA
GcC1_178033	Isocitrate dehydrogenase [NAD] subunit 2, mitochondrial	89.1824	359.771	2.01225	0.000144011	383	N	Y	PF00180	Isocitrate/isopropylmalate dehydrogenase;	N	OG0001437	Core-1	NA	NA	NA	NA	NA
GcM3_056015	Isocitrate dehydrogenase [NAD] subunit 2, mitochondrial	50.2567	162.959	1.69712	0.000171506	395	N	Y	PF00180	Isocitrate/isopropylmalate dehydrogenase;	N	OG0001437	Core-1	NA	NA	NA	NA	NA
GcC1_060018	ATP-dependent 6-phosphofructokinase	136.637	394.25	1.52876	0.000144011	793	N	Y	PF00365	Phosphofructokinase;	N	OG0001456	Core-1	NA	NA	NA	NA	NA
GcM3_111008	ATP-dependent 6-phosphofructokinase	135.78	280.07	1.04451	0.000171506	793	N	Y	PF00365	Phosphofructokinase;	N	OG0001456	Core-1	NA	NA	NA	NA	NA
GcC1_036005	Trafficking protein particle complex subunit 2-like protein	116.832	458.288	1.97182	0.000144011	195	N	Y	PF04628	Sedlin, N-terminal conserved region;	N	OG0001483	Core-1	NA	NA	NA	NA	NA
GcM3_224012	Trafficking protein particle complex subunit 2-like protein	76.5151	250.792	1.71268	0.000171506	196	N	Y	PF04628	Sedlin, N-terminal conserved region;	N	OG0001483	Core-1	NA	NA	NA	NA	NA
GcC1_186009	L-aspartate decarboxylase dtxS4	43.124	492.87	3.51465	0.000144011	577	N	Y	PF00282	Pyridoxal-dependent decarboxylase conserved domain;	N	OG0001501	Core-1	NA	NA	NA	NA	NA
GcM3_065017	L-aspartate decarboxylase dtxS4	26.3268	172.296	2.71029	0.000171506	577	N	Y	PF00282	Pyridoxal-dependent decarboxylase conserved domain;	N	OG0001501	Core-1	NA	NA	NA	NA	NA
GcC1_077009	Meiotically up-regulated gene 65 protein	15.9813	39.6493	1.31091	0.00334315	412	N	Y	NA	NA	N	OG0001514	Core-1	NA	NA	NA	NA	NA
GcM3_039017	Meiotically up-regulated gene 65 protein	18.0883	44.0865	1.28528	0.000171506	412	N	Y	NA	NA	N	OG0001514	Core-1	NA	NA	NA	NA	NA
GcC1_214040	P-protein	90.5411	244.725	1.43452	0.000144011	332	N	Y	PF00800	Prephenate dehydratase;	N	OG0001551	Core-1	NA	NA	NA	NA	NA
GcM3_071010	P-protein	61.5063	128.704	1.06525	0.000171506	344	N	Y	PF00800	Prephenate dehydratase;	N	OG0001551	Core-1	NA	NA	NA	NA	NA
GcC1_181039	Iron transport multicopper oxidase FET3	4.1857	495.956	6.8886	0.000144011	640	N	Y	PF00394;PF07731;PF07732	Multicopper oxidase;Multicopper oxidase;Multicopper oxidase;	AA1	OG0001573	Core-1	NA	NA	NA	NA	NA
GcM3_041019	Iron transport multicopper oxidase FET3	7.97398	412.486	5.6929	0.000171506	641	N	Y	PF00394;PF07731;PF07732	Multicopper oxidase;Multicopper oxidase;Multicopper oxidase;	AA1	OG0001573	Core-1	NA	NA	NA	NA	NA
GcC1_061013	U6 snRNA-associated Sm-like protein LSm5	54.0336	203.267	1.91145	0.000144011	87	N	Y	PF01423	LSM domain;	N	OG0001632	Core-1	NA	NA	NA	NA	NA
GcM3_062014	U6 snRNA-associated Sm-like protein LSm5	80.7963	177.201	1.13303	0.000171506	87	N	Y	PF01423	LSM domain;	N	OG0001632	Core-1	NA	NA	NA	NA	NA
GcC1_208013	F-actin-capping protein subunit alpha	122.022	413.955	1.76234	0.000144011	273	N	Y	PF01267	F-actin capping protein alpha subunit;	N	OG0001639	Core-1	NA	NA	NA	NA	NA
GcM3_206018	F-actin-capping protein subunit alpha	85.6089	183.104	1.09683	0.000171506	292	N	Y	PF01267	F-actin capping protein alpha subunit;	N	OG0001639	Core-1	NA	NA	NA	NA	NA
GcC1_136008	Porphobilinogen deaminase	58.0755	163.863	1.49649	0.000144011	337	N	Y	PF01379;PF03900	Porphobilinogen deaminase, dipyromethane cofactor binding domain;Porphobilinogen deaminase, C-terminal domain;	N	OG0001640	Core-1	NA	NA	NA	NA	NA
GcM3_035025	Porphobilinogen deaminase	84.715	808.412	3.2544	0.000171506	326	N	Y	PF01379;PF03900	Porphobilinogen deaminase, dipyromethane cofactor binding domain;Porphobilinogen deaminase, C-terminal domain;	N	OG0001640	Core-1	NA	NA	NA	NA	NA
GcC1_046007	putative pre-mrna splicing factor clf1	6.25678	64.8648	3.37394	0.000144011	598	N	Y	NA	NA	N	OG0001643	Core-1	NA	NA	NA	NA	NA
GcM3_044014	putative pre-mrna splicing factor clf1	2.93396	142.011	5.59701	0.000171506	593	N	Y	NA	NA	N	OG0001643	Core-1	NA	NA	NA	NA	NA
GcC1_134007	S-adenosylmethionine decarboxylase proenzyme	25.819	367.644	3.8318	0.000144011	511	N	Y	PF01536	Adenosylmethionine decarboxylase;	N	OG0001683	Core-1	NA	NA	NA	NA	NA
GcM3_159003	S-adenosylmethionine decarboxylase proenzyme	32.8304	357.659	3.44548	0.000171506	511	N	Y	PF01536	Adenosylmethionine decarboxylase;	N	OG0001683	Core-1	NA	NA	NA	NA	NA
GcC1_082004	putative c2h2 type zinc finger containing protein	9.04966	188.135	4.37776	0.000144011	366	N	Y	NA	NA	N	OG0001695	Core-1	NA	NA	NA	NA	NA
GcM3_065018	putative c2h2 type zinc finger containing protein	10.7597	280.601	4.70482	0.000171506	366	N	Y	NA	NA	N	OG0001695	Core-1	NA	NA	NA	NA	NA
GcC1_011023	Cytosolic Fe-S cluster assembly factor CFD1	30.2929	84.5329	1.48053	0.000144011	310	N	Y	PF10609	NUBPL iron-transfer P-loop NTPase;	N	OG0001711	Core-1	NA	NA	NA	NA	NA
GcM3_142005	Cytosolic Fe-S cluster assembly factor CFD1	21.7116	116.945	2.42929	0.000171506	310	N	Y	PF10609	NUBPL iron-transfer P-loop NTPase;	N	OG0001711	Core-1	NA	NA	NA	NA	NA
GcC1_216004	Rho GDP-dissociation inhibitor	447.898	1154.43	1.36594	0.000144011	164	N	Y	PF02115	RHO protein GDP dissociation inhibitor;	N	OG0001720	Core-1	NA	NA	NA	NA	NA
GcM3_050005	Rho GDP-dissociation inhibitor	567.26	1406.39	1.30991	0.000171506	200	N	Y	PF02115	RHO protein GDP dissociation inhibitor;	N	OG0001720	Core-1	NA	NA	NA	NA	NA
GcC1_193018	urea transport protein	32.054	293.713	3.19583	0.000144011	511	N	Y	PF00474	Sodium:solute symporter family;	N	OG0001721	Core-1	NA	NA	NA	NA	NA
GcM3_024013	urea transport protein	32.4755	557.671	4.10199	0.000171506	537	N	Y	PF00474	Sodium:solute symporter family;	N	OG0001721	Core-1	NA	NA	NA	NA	NA
GcC1_075003	NADH-ubiquinone oxidoreductase 21 kDa subunit, mitochondrial	372.427	1932.91	2.37574	0.000144011	172	N	Y	PF04800	ETC complex I subunit conserved region;	N	OG0001737	Core-1	NA	NA	NA	NA	NA
GcM3_076003	NADH-ubiquinone oxidoreductase 21 kDa subunit, mitochondrial	388.206	783.781	1.01363	0.000766964	216	N	Y	PF04800	ETC complex I subunit conserved region;	N	OG0001737	Core-1	NA	NA	NA	NA	NA
GcC1_070002	Histone deacetylase phd1	21.4406	71.4945	1.73748	0.000144011	471	N	Y	PF00850	Histone deacetylase domain;	N	OG0001742	Core-1	NA	NA	NA	NA	NA
GcM3_199016	Histone deacetylase phd1	39.869	83.9193	1.07374	0.000171506	471	N	Y	PF00850	Histone deacetylase domain;	N	OG0001742	Core-1	NA	NA	NA	NA	NA
GcC1_024001	Carboxypeptidase Y homolog A	290.735	717.453	1.30318	0.000144011	533	Y	Y	PF00450	Serine carboxypeptidase;	N	OG0001760	Core-1	SPOG0000012	Core-M	NA	NA	NA
GcM3_018025	Carboxypeptidase Y homolog A	245.539	639.209	1.38033	0.000171506	533	Y	Y	PF00450	Serine carboxypeptidase;	N	OG0001760	Core-1	SPOG0000012	Core-M	NA	NA	NA
GcC1_174018	putative nadh-ubiquinone oxidoreductase 14 kda	184.724	552.439	1.58044	0.000144011	94	N	Y	NA	NA	N	OG0001770	Core-1	NA	NA	NA	NA	NA
GcM3_082015	putative nadh-ubiquinone oxidoreductase 14 kda	451.529	1427.01	1.6601	0.000171506	92	N	Y	NA	NA	N	OG0001770	Core-1	NA	NA	NA	NA	NA
GcC1_038024	Aminomethyltransferase, mitochondrial	168.408	433.319	1.36347	0.000144011	471	N	Y	PF01571;PF08669	Aminomethyltransferase folate-binding domain;Glycine cleavage T-protein C-terminal barrel domain;	N	OG0001777	Core-1	NA	NA	NA	NA	NA
GcM3_034016	Aminomethyltransferase, mitochondrial	103.164	682.207	2.72527	0.000171506	471	N	Y	PF01571;PF08669	Aminomethyltransferase folate-binding domain;Glycine cleavage T-protein C-terminal barrel domain;	N	OG0001777	Core-1	NA	NA	NA	NA	NA
GcC1_174012	putative wd tetratricopeptide repeat domain-containing protein	9.77902	29.2368	1.58003	0.000144011	682	N	Y	PF00856	SET domain;	N	OG0001778	Core-1	NA	NA	NA	NA	NA
GcM3_196023	putative wd tetratricopeptide repeat domain-containing protein	10.9808	31.022	1.4983	0.000171506	662	N	Y	PF00856	SET domain;	N	OG0001778	Core-1	NA	NA	NA	NA	NA
GcC1_196009	UPF0357 protein YCL012C	391.021	2498.98	2.67602	0.000144011	127	Y	Y	PF09435	Fungal protein of unknown function (DUF2015);	N	OG0001788	Core-1	SPOG0000168	L-Core	NA	NA	NA
GcM3_201024	UPF0357 protein YCL012C	89.0345	862.947	3.27683	0.000171506	127	Y	Y	PF09435	Fungal protein of unknown function (DUF2015);	N	OG0001788	Core-1	SPOG0000168	L-Core	NA	NA	NA
GcC1_180037	Chorismate mutase	92.3246	721.623	2.96646	0.000144011	263	N	Y	NA	NA	N	OG0001797	Core-1	NA	NA	NA	NA	NA
GcM3_045021	Chorismate mutase	97.0992	263.898	1.44245	0.000171506	263	N	Y	NA	NA	N	OG0001797	Core-1	NA	NA	NA	NA	NA
GcC1_121003	Ras-related protein Rab-11B	151.957	319.053	1.07013	0.000144011	212	N	Y	PF00071	Ras family;	N	OG0001821	Core-1	NA	NA	NA	NA	NA
GcM3_025002	Ras-related protein Rab-11B	66.569	193.348	1.53827	0.000171506	212	N	Y	PF00071	Ras family;	N	OG0001821	Core-1	NA	NA	NA	NA	NA
GcC1_082016	hypothetical protein	47.5811	185.331	1.96165	0.000144011	137	N	Y	NA	NA	N	OG0001841	Core-1	NA	NA	NA	NA	NA
GcM3_165007	hypothetical protein	17.6875	42.6512	1.26986	0.00143577	137	N	Y	NA	NA	N	OG0001841	Core-1	NA	NA	NA	NA	NA
GcC1_200027	hypothetical protein	4.30243	15.8835	1.88431	0.0433249	309	N	Y	PF10021	Uncharacterized protein conserved in bacteria (DUF2263);	N	OG0001845	Core-1	NA	NA	NA	NA	NA
GcM3_011012	hypothetical protein	5.86712	46.4448	2.98479	0.000171506	309	N	Y	PF10021	Uncharacterized protein conserved in bacteria (DUF2263);	N	OG0001845	Core-1	NA	NA	NA	NA	NA
GcC1_059036	hypothetical protein	61.9226	144.316	1.22069	0.000144011	232	N	Y	NA	NA	N	OG0001871	Core-1	NA	NA	NA	NA	NA
GcM3_034025	hypothetical protein	46.3578	99.3399	1.09956	0.000326616	232	N	Y	NA	NA	N	OG0001871	Core-1	NA	NA	NA	NA	NA
GcC1_174013	4-nitrophenylphosphatase	57.7291	140.412	1.2823	0.000144011	315	N	Y	PF13242;PF13344	HAD-hyrolase-like;Haloacid dehalogenase-like hydrolase;	N	OG0001896	Core-1	NA	NA	NA	NA	NA
GcM3_205029	4-nitrophenylphosphatase	53.0951	112.183	1.0792	0.000171506	315	N	Y	PF13242;PF13344	HAD-hyrolase-like;Haloacid dehalogenase-like hydrolase;	N	OG0001896	Core-1	NA	NA	NA	NA	NA
GcC1_082019	Uncharacterized GTP-binding protein YjiA	50.2801	210.181	2.06358	0.000144011	399	Y	Y	PF02492	CobW/HypB/UreG, nucleotide-binding domain;	N	OG0001901	Core-1	SPOG0000227	Other	NA	NA	NA
GcM3_197012	Uncharacterized GTP-binding protein YjiA	61.274	211.897	1.79002	0.000171506	400	Y	Y	PF02492	CobW/HypB/UreG, nucleotide-binding domain;	N	OG0001901	Core-1	SPOG0000227	Other	NA	NA	NA
GcC1_173027	Adenine phosphoribosyltransferase	27.6319	1247.2	5.49622	0.000144011	226	N	Y	PF00156	Phosphoribosyl transferase domain;	N	OG0001902	Core-1	NA	NA	NA	NA	NA
GcM3_078002	Adenine phosphoribosyltransferase	28.6017	355.02	3.63373	0.000171506	219	N	Y	PF00156	Phosphoribosyl transferase domain;	N	OG0001902	Core-1	NA	NA	NA	NA	NA
GcC1_225033	Calcium/calmodulin-dependent protein kinase kinase cmkC	33.1247	115.121	1.79717	0.000144011	351	N	Y	PF00069	Protein kinase domain;	N	OG0001904	Core-1	NA	NA	NA	NA	NA
GcM3_191039	Calcium/calmodulin-dependent protein kinase kinase cmkC	35.8283	172.115	2.2642	0.000171506	495	N	Y	PF00069	Protein kinase domain;	N	OG0001904	Core-1	NA	NA	NA	NA	NA
GcC1_181040	Plasma membrane iron permease	5.51885	472.417	6.41955	0.000144011	361	N	Y	PF03239	Iron permease FTR1 family;	N	OG0001925	Core-1	NA	NA	NA	NA	NA
GcM3_041018	Plasma membrane iron permease	12.0507	316.039	4.71291	0.000171506	361	N	Y	PF03239	Iron permease FTR1 family;	N	OG0001925	Core-1	NA	NA	NA	NA	NA
GcC1_225028	Ubiquitin and WLM domain-containing metalloprotease SPCC1442.07c	124.513	322.132	1.37136	0.000144011	349	N	Y	PF08325	WLM domain;	N	OG0001934	Core-1	NA	NA	NA	NA	NA
GcM3_162003	Ubiquitin and WLM domain-containing metalloprotease SPCC1442.07c	89.9332	420.008	2.22349	0.000171506	351	N	Y	PF08325	WLM domain;	N	OG0001934	Core-1	NA	NA	NA	NA	NA
GcC1_045035	Probable histidinol-phosphatase	97.4571	282.58	1.53582	0.000144011	301	N	Y	PF02811	PHP domain;	N	OG0001971	Core-1	NA	NA	NA	NA	NA
GcM3_190049	Probable histidinol-phosphatase	16.5286	414.375	4.6479	0.000171506	301	N	Y	PF02811	PHP domain;	N	OG0001971	Core-1	NA	NA	NA	NA	NA
GcC1_008012	Uncharacterized RING finger protein C6B12.07c	10.5916	119.705	3.4985	0.000144011	330	N	Y	PF03105	SPX domain;	N	OG0001976	Core-1	NA	NA	NA	NA	NA
GcM3_160008	Uncharacterized RING finger protein C6B12.07c	11.6455	49.8837	2.0988	0.000171506	363	N	Y	PF03105	SPX domain;	N	OG0001976	Core-1	NA	NA	NA	NA	NA
GcC1_216023	S-methyl-5'-thioadenosine phosphorylase	23.2275	560.512	4.59284	0.000144011	333	N	Y	PF01048	Phosphorylase superfamily;	N	OG0001979	Core-1	NA	NA	NA	NA	NA
GcM3_199031	S-methyl-5'-thioadenosine phosphorylase	20.3114	486.158	4.58107	0.000171506	319	N	Y	PF01048	Phosphorylase superfamily;	N	OG0001979	Core-1	NA	NA	NA	NA	NA
GcC1_161011	1-(5-phosphoribosyl)-5-[(5-phosphoribosylamino)methylideneamino] imidazole-4-carboxamide isomerase	64.7991	166.985	1.36567	0.000144011	265	N	Y	PF00977	Histidine biosynthesis protein;	N	OG0001996	Core-1	NA	NA	NA	NA	NA
GcM3_220020	1-(5-phosphoribosyl)-5-[(5-phosphoribosylamino)methylideneamino] imidazole-4-carboxamide isomerase	70.4738	190.968	1.43817	0.000171506	265	N	Y	PF00977	Histidine biosynthesis protein;	N	OG0001996	Core-1	NA	NA	NA	NA	NA
GcC1_079004	putative shwachman-bodian-diamond syndrome protein	169.055	487.336	1.52742	0.000144011	131	N	Y	PF01172	Shwachman-Bodian-Diamond syndrome (SBDS) protein;	N	OG0002021	Core-1	NA	NA	NA	NA	NA
GcM3_188017	putative shwachman-bodian-diamond syndrome protein	93.009	206.729	1.1523	0.000622786	124	N	Y	PF01172	Shwachman-Bodian-Diamond syndrome (SBDS) protein;	N	OG0002021	Core-1	NA	NA	NA	NA	NA
GcC1_040032	Ubiquitin-NEDD8-like protein RUB1	21.1745	128.481	2.60116	0.0416381	86	N	Y	PF00240	Ubiquitin family;	N	OG0002032	Core-1	NA	NA	NA	NA	NA
GcM3_093018	Ubiquitin-NEDD8-like protein RUB1	30.9057	70.7036	1.19391	0.000171506	66	N	Y	PF00240	Ubiquitin family;	N	OG0002032	Core-1	NA	NA	NA	NA	NA
GcC1_076016	Aspartate aminotransferase	120.65	2397.82	4.31282	0.000144011	502	N	Y	PF00155	Aminotransferase class I and II;	N	OG0002039	Core-1	NA	NA	NA	NA	NA
GcM3_216029	Aspartate aminotransferase	97.6786	2896.41	4.89008	0.000171506	502	N	Y	PF00155	Aminotransferase class I and II;	N	OG0002039	Core-1	NA	NA	NA	NA	NA
GcC1_142016	Probable ran guanine nucleotide release factor	98.8398	372.515	1.91413	0.000144011	192	N	Y	PF04603	Ran-interacting Mog1 protein;	N	OG0002069	Core-1	NA	NA	NA	NA	NA
GcM3_068008	Probable ran guanine nucleotide release factor	39.0503	102.566	1.39315	0.000171506	192	N	Y	PF04603	Ran-interacting Mog1 protein;	N	OG0002069	Core-1	NA	NA	NA	NA	NA
GcC1_079018	DNA replication complex GINS protein PSF3	237.472	599.245	1.33539	0.000144011	185	N	Y	PF05916	GINS complex protein;	N	OG0002070	Core-1	NA	NA	NA	NA	NA
GcM3_206029	DNA replication complex GINS protein PSF3	194.077	601.435	1.63178	0.000171506	185	N	Y	PF05916	GINS complex protein;	N	OG0002070	Core-1	NA	NA	NA	NA	NA
GcC1_100001	Target of rapamycin complex 2 subunit AVO2	33.3106	124.423	1.9012	0.000144011	252	N	Y	PF12796	Ankyrin repeats (3 copies);	N	OG0002108	Core-1	NA	NA	NA	NA	NA
GcM3_135018	Target of rapamycin complex 2 subunit AVO2	20.3549	48.6573	1.25728	0.000171506	252	N	Y	PF12796	Ankyrin repeats (3 copies);	N	OG0002108	Core-1	NA	NA	NA	NA	NA
GcC1_181007	Ubiquinone biosynthesis protein coq9, mitochondrial	89.091	187.302	1.07202	0.00110037	259	N	Y	PF08511	COQ9;	N	OG0002113	Core-1	NA	NA	NA	NA	NA
GcM3_183006	Ubiquinone biosynthesis protein coq9, mitochondrial	88.5858	216.111	1.28663	0.000622786	253	N	Y	PF08511	COQ9;	N	OG0002113	Core-1	NA	NA	NA	NA	NA
GcC1_032004	Global transcription regulator sge1	52.6198	106.57	1.01813	0.000273524	464	N	Y	PF09729	Gti1/Pac2 family;	N	OG0002119	Core-1	NA	NA	NA	NA	NA
GcM3_022008	Global transcription regulator sge1	43.4843	148.257	1.76953	0.000171506	464	N	Y	PF09729	Gti1/Pac2 family;	N	OG0002119	Core-1	NA	NA	NA	NA	NA
GcC1_077011	Adaptin ear-binding coat-associated protein 1	48.9204	122.861	1.32852	0.000273524	270	N	Y	PF07933	Protein of unknown function (DUF1681);	N	OG0002122	Core-1	NA	NA	NA	NA	NA
GcM3_003016	NECAP-like protein CG9132	43.871	130.496	1.57267	0.000171506	270	N	Y	PF07933	Protein of unknown function (DUF1681);	N	OG0002122	Core-1	NA	NA	NA	NA	NA
GcC1_003018	hypothetical protein	39.1798	235.009	2.58454	0.000144011	160	N	Y	PF01284	Membrane-associating domain;	N	OG0002175	Core-1	NA	NA	NA	NA	NA
GcM3_189016	hypothetical protein	22.1105	163.531	2.88676	0.000171506	160	N	Y	PF01284	Membrane-associating domain;	N	OG0002175	Core-1	NA	NA	NA	NA	NA
GcC1_193021	ATP synthase subunit d, mitochondrial	576.537	3092.79	2.42342	0.000144011	174	N	Y	PF05873	ATP synthase D chain, mitochondrial (ATP5H);	N	OG0002182	Core-1	NA	NA	NA	NA	NA
GcM3_100009	ATP synthase subunit d, mitochondrial	718.079	1463.21	1.02693	0.000171506	174	N	Y	PF05873	ATP synthase D chain, mitochondrial (ATP5H);	N	OG0002182	Core-1	NA	NA	NA	NA	NA
GcC1_069023	Serine/threonine-protein kinase psk1	62.1425	528.269	3.08762	0.000144011	556	N	Y	PF00069	Protein kinase domain;	N	OG0002215	Core-1	NA	NA	NA	NA	NA
GcM3_101008	Serine/threonine-protein kinase psk1	66.1729	193.679	1.54935	0.000171506	553	N	Y	PF00069	Protein kinase domain;	N	OG0002215	Core-1	NA	NA	NA	NA	NA
GcC1_196024	Glutathione reductase	68.6848	274.779	2.00021	0.000144011	503	N	Y	PF02852;PF07992	Pyridine nucleotide-disulphide oxidoreductase, dimerisation domain;Pyridine nucleotide-disulphide oxidoreductase;	N	OG0002240	Core-1	NA	NA	NA	NA	NA
GcM3_077016	Glutathione reductase	49.7364	254.656	2.35617	0.000171506	503	N	Y	PF02852;PF07992	Pyridine nucleotide-disulphide oxidoreductase, dimerisation domain;Pyridine nucleotide-disulphide oxidoreductase;	N	OG0002240	Core-1	NA	NA	NA	NA	NA
GcC1_119022	Diphthamide biosynthesis protein 4	54.1768	115.256	1.08909	0.0135992	171	N	Y	PF00226;PF05207	DnaJ domain;CSL zinc finger;	N	OG0002269	Core-1	NA	NA	NA	NA	NA
GcM3_063009	Diphthamide biosynthesis protein 4	54.76	243.005	2.14979	0.000171506	171	N	Y	PF00226;PF05207	DnaJ domain;CSL zinc finger;	N	OG0002269	Core-1	NA	NA	NA	NA	NA
GcC1_141008	Uncharacterized oxidoreductase C2F3.05c	258.88	836.92	1.69281	0.000144011	287	N	Y	PF00248	Aldo/keto reductase family;	N	OG0002273	Core-1	NA	NA	NA	NA	NA
GcM3_068027	Uncharacterized oxidoreductase C2F3.05c	281.987	1660.1	2.55757	0.000171506	287	N	Y	PF00248	Aldo/keto reductase family;	N	OG0002273	Core-1	NA	NA	NA	NA	NA
GcC1_060006	Centromere protein S	52.8198	163.708	1.63197	0.027652	90	N	Y	PF15630	CENP-S protein;	N	OG0002296	Core-1	NA	NA	NA	NA	NA
GcM3_043021	Inner kinetochore subunit mhf1	54.1963	145.349	1.42325	0.000326616	127	N	Y	PF15630	CENP-S protein;	N	OG0002296	Core-1	NA	NA	NA	NA	NA
GcC1_124022	putative mynd domain	54.4052	134.563	1.30646	0.000144011	143	N	Y	PF01753	MYND finger;	N	OG0002306	Core-1	NA	NA	NA	NA	NA
GcM3_213001	putative mynd domain	78.9707	191.592	1.27865	0.00130717	111	N	Y	PF01753	MYND finger;	N	OG0002306	Core-1	NA	NA	NA	NA	NA
GcC1_157008	Pyridoxal phosphate homeostasis protein	37.0674	224.791	2.60036	0.000144011	304	N	Y	PF01168	Alanine racemase, N-terminal domain;	N	OG0002308	Core-1	NA	NA	NA	NA	NA
GcM3_192048	Pyridoxal phosphate homeostasis protein	51.0907	153.694	1.58893	0.000171506	288	N	Y	PF01168	Alanine racemase, N-terminal domain;	N	OG0002308	Core-1	NA	NA	NA	NA	NA
GcC1_213022	Ribonuclease P/MRP protein subunit POP5	178.753	444.966	1.31573	0.000144011	159	N	Y	PF01900	Rpp14/Pop5 family;	N	OG0002316	Core-1	NA	NA	NA	NA	NA
GcM3_110007	Ribonuclease P/MRP protein subunit POP5	72.1091	167.584	1.21663	0.000171506	159	N	Y	PF01900	Rpp14/Pop5 family;	N	OG0002316	Core-1	NA	NA	NA	NA	NA
GcC1_002024	Protein vip1	95.8581	290.767	1.60089	0.000144011	283	N	Y	PF00076	RNA recognition motif. (a.k.a. RRM, RBD, or RNP domain);	N	OG0002321	Core-1	NA	NA	NA	NA	NA
GcM3_056023	Protein vip1	128.418	811.899	2.66045	0.000171506	283	N	Y	PF00076	RNA recognition motif. (a.k.a. RRM, RBD, or RNP domain);	N	OG0002321	Core-1	NA	NA	NA	NA	NA
GcC1_222011	Probable HECT-type ubiquitin ligase-interacting protein creD	11.2317	97.9263	3.12412	0.000144011	644	N	Y	PF00339;PF02752	Arrestin (or S-antigen), N-terminal domain;Arrestin (or S-antigen), C-terminal domain;	N	OG0002327	Core-1	NA	NA	NA	NA	NA
GcM3_050020	Probable HECT-type ubiquitin ligase-interacting protein creD	11.0334	553.321	5.64817	0.000171506	644	N	Y	PF00339;PF02752	Arrestin (or S-antigen), N-terminal domain;Arrestin (or S-antigen), C-terminal domain;	N	OG0002327	Core-1	NA	NA	NA	NA	NA
GcC1_093006	hypothetical protein	56.286	145.274	1.36792	0.000144011	473	N	Y	NA	NA	N	OG0002349	Core-1	NA	NA	NA	NA	NA
GcM3_034011	hypothetical protein	58.3374	327.237	2.48784	0.000171506	473	N	Y	NA	NA	N	OG0002349	Core-1	NA	NA	NA	NA	NA
GcC1_014002	putative homeobox domain-containing protein	14.61	73.3119	2.32709	0.000144011	594	N	Y	PF00046	Homeobox domain;	N	OG0002367	Core-1	NA	NA	NA	NA	NA
GcM3_216006	putative homeobox domain-containing protein	13.5056	155.33	3.52371	0.000171506	594	N	Y	PF00046	Homeobox domain;	N	OG0002367	Core-1	NA	NA	NA	NA	NA
GcC1_095014	Mitochondrial thiamine pyrophosphate carrier 1	39.7492	762.027	4.26084	0.000144011	346	N	Y	PF00153	Mitochondrial carrier protein;	N	OG0002369	Core-1	NA	NA	NA	NA	NA
GcM3_081007	Mitochondrial thiamine pyrophosphate carrier 1	28.6241	58.927	1.0417	0.000171506	346	N	Y	PF00153	Mitochondrial carrier protein;	N	OG0002369	Core-1	NA	NA	NA	NA	NA
GcC1_048012	Adenosine deaminase 2-A	35.1023	263.968	2.91073	0.000144011	595	N	Y	PF00962	Adenosine/AMP deaminase;	N	OG0002389	Core-1	NA	NA	NA	NA	NA
GcM3_051011	Adenosine deaminase 2-A	24.7651	243.567	3.29794	0.000171506	595	N	Y	PF00962	Adenosine/AMP deaminase;	N	OG0002389	Core-1	NA	NA	NA	NA	NA
GcC1_132010	Mitochondrial oxaloacetate transport protein	60.9614	206.925	1.76314	0.000144011	305	N	Y	PF00153	Mitochondrial carrier protein;	N	OG0002433	Core-1	NA	NA	NA	NA	NA
GcM3_043007	Mitochondrial oxaloacetate transport protein	48.1602	135.282	1.49005	0.000171506	302	Y	Y	PF00153	Mitochondrial carrier protein;	N	OG0002433	Core-1	SPOG0000318	Other	NA	NA	NA
GcC1_038003	Enolase-phosphatase E1	36.9802	507.68	3.7791	0.000144011	237	N	Y	NA	NA	N	OG0002451	Core-1	NA	NA	NA	NA	NA
GcM3_028004	Enolase-phosphatase E1	18.6874	331.442	4.14862	0.000171506	210	N	Y	NA	NA	N	OG0002451	Core-1	NA	NA	NA	NA	NA
GcC1_172007	Monothiol glutaredoxin-4	232.613	2536.82	3.44702	0.000144011	269	N	Y	PF00085;PF00462	Thioredoxin;Glutaredoxin;	N	OG0002466	Core-1	NA	NA	NA	NA	NA
GcM3_185036	Monothiol glutaredoxin-3	156.049	729.777	2.22546	0.000171506	269	N	Y	PF00085;PF00462	Thioredoxin;Glutaredoxin;	N	OG0002466	Core-1	NA	NA	NA	NA	NA
GcC1_044015	Saccharopine dehydrogenase [NAD(+), L-lysine-forming]	200.544	414.56	1.04767	0.000144011	376	N	Y	PF05222	Alanine dehydrogenase/PNT, N-terminal domain;	N	OG0002480	Core-1	NA	NA	NA	NA	NA
GcM3_066010	Saccharopine dehydrogenase [NAD(+), L-lysine-forming]	242.206	519.064	1.09968	0.000171506	391	N	Y	PF05222	Alanine dehydrogenase/PNT, N-terminal domain;	N	OG0002480	Core-1	NA	NA	NA	NA	NA
GcC1_006013	Protein arginine N-methyltransferase SFM1	30.8783	136.355	2.1427	0.000144011	205	N	Y	PF04252	Predicted SAM-dependent RNA methyltransferase;	N	OG0002540	Core-1	NA	NA	NA	NA	NA
GcM3_001007	Protein arginine N-methyltransferase SFM1	137.706	695.224	2.33589	0.000171506	205	N	Y	PF04252	Predicted SAM-dependent RNA methyltransferase;	N	OG0002540	Core-1	NA	NA	NA	NA	NA
GcC1_078007	Omega-amidase NIT3	59.8863	254.291	2.08618	0.000144011	324	N	Y	PF00795	Carbon-nitrogen hydrolase;	N	OG0002566	Core-1	NA	NA	NA	NA	NA
GcM3_021014	Hydrolase C26A3.11	32.0141	177.608	2.47192	0.000171506	324	N	Y	PF00795	Carbon-nitrogen hydrolase;	N	OG0002566	Core-1	NA	NA	NA	NA	NA
GcC1_011022	Glutaminyl-peptide cyclotransferase	32.4932	198.045	2.60762	0.000144011	370	Y	Y	PF04389	Peptidase family M28;	N	OG0002579	Core-1	SPOG0000159	Core-1	NA	NA	NA
GcM3_214012	Glutaminyl-peptide cyclotransferase	78.5273	296.2	1.9153	0.000171506	370	Y	Y	PF04389	Peptidase family M28;	N	OG0002579	Core-1	SPOG0000159	Core-1	NA	NA	NA
GcC1_189006	putative cytochrome c oxidase assembly protein	30.4289	105.021	1.78716	0.0479405	108	Y	Y	PF15786	PET assembly of cytochrome c oxidase, mitochondrial;	N	OG0002627	Core-1	SPOG0000067	Core-1	NA	NA	NA
GcM3_072004	putative cytochrome c oxidase assembly protein	141.261	308.661	1.12766	0.00130717	93	Y	Y	PF15786	PET assembly of cytochrome c oxidase, mitochondrial;	N	OG0002627	Core-1	SPOG0000067	Core-1	NA	NA	NA
GcC1_032023	Putative lipase atg15	62.7664	147.023	1.22797	0.000144011	564	Y	Y	NA	NA	N	OG0002643	Core-1	SPOG0000261	Other	NA	NA	NA
GcM3_214021	Putative lipase atg15	71.0772	234.843	1.72424	0.000171506	552	Y	Y	NA	NA	N	OG0002643	Core-1	SPOG0000261	Other	NA	NA	NA
GcC1_042004	Saccharolysin	120.469	447.983	1.89478	0.000144011	711	N	Y	PF01432	Peptidase family M3;	N	OG0002653	Core-1	NA	NA	NA	NA	NA
GcM3_018031	Saccharolysin	103.384	289.169	1.4839	0.000171506	705	N	Y	PF01432	Peptidase family M3;	N	OG0002653	Core-1	NA	NA	NA	NA	NA
GcC1_158010	hypothetical protein	41.6956	182.627	2.13093	0.000144011	226	N	Y	PF11326	Protein of unknown function (DUF3128);	N	OG0002667	Core-1	NA	NA	NA	NA	NA
GcM3_195037	hypothetical protein	33.1008	109.384	1.72447	0.000171506	226	N	Y	PF11326	Protein of unknown function (DUF3128);	N	OG0002667	Core-1	NA	NA	NA	NA	NA
GcC1_039032	Probable inorganic phosphate transporter 1-6	5.84195	88.7906	3.92588	0.000144011	636	N	Y	PF00083	Sugar (and other) transporter;	N	OG0002679	Core-1	NA	NA	NA	NA	NA
GcM3_218019	Inorganic phosphate transporter 1-2	31.9921	269.611	3.07509	0.000171506	638	N	Y	PF00083	Sugar (and other) transporter;	N	OG0002679	Core-1	NA	NA	NA	NA	NA
GcC1_103018	Uncharacterized GTP-binding protein YGR210C	32.5706	105.493	1.6955	0.000144011	416	N	Y	PF01926;PF08438	50S ribosome-binding GTPase;GTPase of unknown function C-terminal;	N	OG0002681	Core-1	NA	NA	NA	NA	NA
GcM3_051019	Uncharacterized GTP-binding protein YGR210C	36.1373	129.55	1.84194	0.000171506	425	N	Y	PF01926;PF08438	50S ribosome-binding GTPase;GTPase of unknown function C-terminal;	N	OG0002681	Core-1	NA	NA	NA	NA	NA
GcC1_117018	Translation machinery-associated protein 20	131.082	286.643	1.12878	0.000144011	227	N	Y	NA	NA	N	OG0002693	Core-1	NA	NA	NA	NA	NA
GcM3_061027	Translation machinery-associated protein 20	164.781	340.976	1.04912	0.000171506	210	N	Y	NA	NA	N	OG0002693	Core-1	NA	NA	NA	NA	NA
GcC1_217015	Uncharacterized CDP-alcohol phosphatidyltransferase class-I family protein C22A12.10	22.8333	269.286	3.55993	0.000144011	369	N	Y	PF01066	CDP-alcohol phosphatidyltransferase;	N	OG0002701	Core-1	NA	NA	NA	NA	NA
GcM3_096010	Uncharacterized CDP-alcohol phosphatidyltransferase class-I family protein C22A12.10	25.3105	116.481	2.20229	0.000171506	426	N	Y	PF01066	CDP-alcohol phosphatidyltransferase;	N	OG0002701	Core-1	NA	NA	NA	NA	NA
GcC1_182028	C-8 sterol isomerase	156.715	527.146	1.75006	0.000144011	247	Y	Y	PF04622	ERG2 and Sigma1 receptor like protein;	N	OG0002709	Core-1	SPOG0000073	Core-1	NA	NA	NA
GcM3_205018	C-8 sterol isomerase	175.719	417.582	1.24879	0.000171506	230	Y	Y	PF04622	ERG2 and Sigma1 receptor like protein;	N	OG0002709	Core-1	SPOG0000073	Core-1	NA	NA	NA
GcC1_217012	PITH domain-containing protein CG6153	79.6604	424.258	2.41301	0.000144011	225	N	Y	PF06201	PITH domain;	N	OG0002769	Core-1	NA	NA	NA	NA	NA
GcM3_186032	PITH domain-containing protein CG6153	112.267	890.652	2.98792	0.000171506	225	N	Y	PF06201	PITH domain;	N	OG0002769	Core-1	NA	NA	NA	NA	NA
GcC1_071014	Myo-inositol transporter 1	7.13486	78.4252	3.45836	0.000144011	516	N	Y	PF00083	Sugar (and other) transporter;	N	OG0002776	Core-1	NA	NA	NA	NA	NA
GcM3_067018	Myo-inositol transporter 1	9.39394	172.145	4.19575	0.000171506	516	N	Y	PF00083	Sugar (and other) transporter;	N	OG0002776	Core-1	NA	NA	NA	NA	NA
GcC1_087023	putative ribosomal protein s17	15.5128	32.9618	1.08734	0.000641867	306	Y	Y	NA	NA	N	OG0002780	Core-1	SPOG0000083	Core-1	NA	NA	NA
GcM3_064025	putative ribosomal protein s17	35.6787	75.5001	1.08141	0.000171506	319	Y	Y	NA	NA	N	OG0002780	Core-1	SPOG0000083	Core-1	NA	NA	NA
GcC1_178013	Fe-S cluster assembly protein dre2	58.9001	215.786	1.87326	0.000144011	330	N	Y	PF05093;PF16803	Cytokine-induced anti-apoptosis inhibitor 1, Fe-S biogenesis;Fe-S cluster assembly protein DRE2 N-terminus;	N	OG0002810	Core-1	NA	NA	NA	NA	NA
GcM3_028031	Fe-S cluster assembly protein dre2	60.735	356.359	2.55273	0.000171506	330	N	Y	PF05093;PF16803	Cytokine-induced anti-apoptosis inhibitor 1, Fe-S biogenesis;Fe-S cluster assembly protein DRE2 N-terminus;	N	OG0002810	Core-1	NA	NA	NA	NA	NA
GcC1_181013	Maltose fermentation regulatory protein MAL13	40.3198	142.482	1.82121	0.000144011	678	N	Y	PF00172;PF04082	Fungal Zn(2)-Cys(6) binuclear cluster domain;Fungal specific transcription factor domain;	N	OG0002841	Core-1	NA	NA	NA	NA	NA
GcM3_020002	Maltose fermentation regulatory protein MAL13	47.8036	310.084	2.69747	0.000171506	702	N	Y	PF00172;PF04082	Fungal Zn(2)-Cys(6) binuclear cluster domain;Fungal specific transcription factor domain;	N	OG0002841	Core-1	NA	NA	NA	NA	NA
GcC1_210046	Hsp70 nucleotide exchange factor FES1	118.844	459.899	1.95224	0.000144011	211	N	Y	PF08609	Nucleotide exchange factor Fes1;	N	OG0002850	Core-1	NA	NA	NA	NA	NA
GcM3_184025	Hsp70 nucleotide exchange factor FES1	126.656	646.345	2.35138	0.000171506	211	N	Y	PF08609	Nucleotide exchange factor Fes1;	N	OG0002850	Core-1	NA	NA	NA	NA	NA
GcC1_181030	ATP synthase subunit 9, mitochondrial	763.926	5327.55	2.80197	0.000144011	157	N	Y	PF00137	ATP synthase subunit C;	N	OG0002873	Core-1	NA	NA	NA	NA	NA
GcM3_198019	ATP synthase subunit 9, mitochondrial	3115.57	6290.45	1.01367	0.000171506	157	N	Y	PF00137	ATP synthase subunit C;	N	OG0002873	Core-1	NA	NA	NA	NA	NA
GcC1_179034	Peroxisome assembly protein 12	49.1876	155.014	1.65603	0.000144011	422	N	Y	PF04757	Pex2 / Pex12 amino terminal region;	N	OG0002876	Core-1	NA	NA	NA	NA	NA
GcM3_217037	Peroxisome assembly protein 12	45.4651	168.992	1.89412	0.000171506	422	N	Y	PF04757	Pex2 / Pex12 amino terminal region;	N	OG0002876	Core-1	NA	NA	NA	NA	NA
GcC1_079019	Superoxide dismutase [Mn], mitochondrial	564.666	1805.71	1.6771	0.000144011	228	N	Y	PF00081;PF02777	Iron/manganese superoxide dismutases, alpha-hairpin domain;Iron/manganese superoxide dismutases, C-terminal domain;	N	OG0002888	Core-1	NA	NA	NA	NA	NA
GcM3_206030	Superoxide dismutase [Mn], mitochondrial	515.307	1107.02	1.10318	0.000171506	228	N	Y	PF00081;PF02777	Iron/manganese superoxide dismutases, alpha-hairpin domain;Iron/manganese superoxide dismutases, C-terminal domain;	N	OG0002888	Core-1	NA	NA	NA	NA	NA
GcC1_160005	Mevalonate kinase	36.4243	79.4691	1.12549	0.000144011	463	N	Y	PF00288;PF08544	GHMP kinases N terminal domain;GHMP kinases C terminal;	N	OG0002925	Core-1	NA	NA	NA	NA	NA
GcM3_027034	Mevalonate kinase	40.7211	156.84	1.94545	0.000171506	463	N	Y	PF00288;PF08544	GHMP kinases N terminal domain;GHMP kinases C terminal;	N	OG0002925	Core-1	NA	NA	NA	NA	NA
GcC1_195037	Lactobacillus shifted protein	248.36	845.355	1.76713	0.000144011	192	N	Y	PF10276	Zinc-finger domain;	N	OG0002938	Core-1	NA	NA	NA	NA	NA
GcM3_211018	Lactobacillus shifted protein	226.693	697.888	1.62225	0.000171506	192	N	Y	PF10276	Zinc-finger domain;	N	OG0002938	Core-1	NA	NA	NA	NA	NA
GcC1_145005	Peroxiredoxin-5, mitochondrial	234.471	881.052	1.90982	0.000144011	183	N	Y	PF08534	Redoxin;	N	OG0002947	Core-1	NA	NA	NA	NA	NA
GcM3_095027	Peroxiredoxin-5, mitochondrial	237.771	494.516	1.05645	0.000171506	183	N	Y	PF08534	Redoxin;	N	OG0002947	Core-1	NA	NA	NA	NA	NA
GcC1_224021	hypothetical protein	50.8031	102.753	1.0162	0.00832168	199	N	Y	NA	NA	N	OG0002950	Core-1	NA	NA	NA	NA	NA
GcM3_160007	hypothetical protein	84.189	193.476	1.20045	0.000171506	199	N	Y	NA	NA	N	OG0002950	Core-1	NA	NA	NA	NA	NA
GcC1_011010	25S rRNA (uridine-N(3))-methyltransferase	31.8427	104.836	1.7191	0.000144011	280	N	Y	PF10354	Domain of unknown function (DUF2431);	N	OG0002962	Core-1	NA	NA	NA	NA	NA
GcM3_184002	25S rRNA (uridine-N(3))-methyltransferase	21.5138	67.1801	1.64277	0.000171506	306	N	Y	PF10354	Domain of unknown function (DUF2431);	N	OG0002962	Core-1	NA	NA	NA	NA	NA
GcC1_060007	ABC transporter G family member 11	12.5333	61.4733	2.29419	0.000144011	1443	N	Y	PF00005;PF01061;PF06422;PF14510	ABC transporter;ABC-2 type transporter;CDR ABC transporter;ABC-transporter extracellular N-terminal;	N	OG0002977	Core-1	NA	NA	NA	NA	NA
GcM3_004011	ABC transporter G family member 11	5.94124	89.0184	3.90527	0.000171506	1443	N	Y	PF00005;PF01061;PF06422;PF14510	ABC transporter;ABC-2 type transporter;CDR ABC transporter;ABC-transporter extracellular N-terminal;	N	OG0002977	Core-1	NA	NA	NA	NA	NA
GcC1_141011	54S ribosomal protein L33, mitochondrial	100.723	230.593	1.19496	0.0352665	86	N	Y	PF00327	Ribosomal protein L30p/L7e;	N	OG0002978	Core-1	NA	NA	NA	NA	NA
GcM3_039024	54S ribosomal protein L33, mitochondrial	105.12	249.198	1.24526	0.0054024	86	N	Y	PF00327	Ribosomal protein L30p/L7e;	N	OG0002978	Core-1	NA	NA	NA	NA	NA
GcC1_076024	NADH dehydrogenase [ubiquinone] 1 beta subcomplex subunit 7	96.5218	445.519	2.20656	0.000144011	96	N	Y	PF05676	NADH-ubiquinone oxidoreductase B18 subunit (NDUFB7);	N	OG0003002	Core-1	NA	NA	NA	NA	NA
GcM3_220003	NADH dehydrogenase [ubiquinone] 1 beta subcomplex subunit 7	412.527	861.407	1.06221	0.000171506	96	N	Y	PF05676	NADH-ubiquinone oxidoreductase B18 subunit (NDUFB7);	N	OG0003002	Core-1	NA	NA	NA	NA	NA
GcC1_061015	Ornithine decarboxylase	131.726	501.766	1.92948	0.000144011	445	N	Y	PF00278;PF02784	Pyridoxal-dependent decarboxylase, C-terminal sheet domain;Pyridoxal-dependent decarboxylase, pyridoxal binding domain;	N	OG0003016	Core-1	NA	NA	NA	NA	NA
GcM3_062012	Ornithine decarboxylase	86.1838	555.337	2.68788	0.000171506	445	N	Y	PF00278;PF02784	Pyridoxal-dependent decarboxylase, C-terminal sheet domain;Pyridoxal-dependent decarboxylase, pyridoxal binding domain;	N	OG0003016	Core-1	NA	NA	NA	NA	NA
GcC1_150007	Uncharacterized hydrolase C9G1.08c	25.9047	61.9854	1.25871	0.0116911	256	N	Y	PF02230	Phospholipase/Carboxylesterase;	N	OG0003030	Core-1	NA	NA	NA	NA	NA
GcM3_111005	Uncharacterized hydrolase C9G1.08c	34.8776	73.8315	1.08194	0.000903758	256	N	Y	PF02230	Phospholipase/Carboxylesterase;	N	OG0003030	Core-1	NA	NA	NA	NA	NA
GcC1_225004	GPI mannosyltransferase 2	35.7696	691.782	4.27351	0.000144011	431	N	Y	PF04188	Mannosyltransferase (PIG-V);	GT76	OG0003037	Core-1	NA	NA	NA	NA	NA
GcM3_198037	GPI mannosyltransferase 2	24.2366	353.916	3.86815	0.000171506	456	N	Y	PF04188	Mannosyltransferase (PIG-V);	GT76	OG0003037	Core-1	NA	NA	NA	NA	NA
GcC1_015014	Golgi apparatus membrane protein tvp18	198.874	716.984	1.85009	0.000144011	148	N	Y	PF10233	Uncharacterized conserved protein CG6151-P;	N	OG0003040	Core-1	NA	NA	NA	NA	NA
GcM3_077006	Golgi apparatus membrane protein tvp18	151.175	358.475	1.24565	0.000171506	134	N	Y	PF10233	Uncharacterized conserved protein CG6151-P;	N	OG0003040	Core-1	NA	NA	NA	NA	NA
GcC1_213008	hypothetical protein	88.4062	532.774	2.5913	0.000144011	291	N	Y	PF00397	WW domain;	N	OG0003045	Core-1	NA	NA	NA	NA	NA
GcM3_189001	putative rna-binding protein fus tls protein	96.9725	427.654	2.14079	0.000171506	291	N	Y	PF00397	WW domain;	N	OG0003045	Core-1	NA	NA	NA	NA	NA
GcC1_132009	Cytoplasmic tRNA 2-thiolation protein 2	41.1142	152.868	1.89458	0.000144011	333	N	Y	PF10288	Cytoplasmic tRNA 2-thiolation protein 2;	N	OG0003051	Core-1	NA	NA	NA	NA	NA
GcM3_043008	Cytoplasmic tRNA 2-thiolation protein 2	50.5041	140.052	1.47149	0.000171506	333	N	Y	PF10288	Cytoplasmic tRNA 2-thiolation protein 2;	N	OG0003051	Core-1	NA	NA	NA	NA	NA
GcC1_165006	Probable lysosomal cobalamin transporter	47.0103	178.358	1.92373	0.000144011	559	N	Y	PF04791	LMBR1-like membrane protein;	N	OG0003054	Core-1	NA	NA	NA	NA	NA
GcM3_073004	Probable lysosomal cobalamin transporter	55.459	151.271	1.44764	0.000171506	559	N	Y	PF04791	LMBR1-like membrane protein;	N	OG0003054	Core-1	NA	NA	NA	NA	NA
GcC1_197016	putative upf0220 domain protein	15.6128	67.0305	2.10209	0.000144011	147	N	Y	NA	NA	N	OG0003075	Core-1	NA	NA	NA	NA	NA
GcM3_039015	putative upf0220 domain protein	19.2967	44.6189	1.2093	0.0251498	166	N	Y	NA	NA	N	OG0003075	Core-1	NA	NA	NA	NA	NA
GcC1_066002	hypothetical protein	28.8234	105.425	1.87091	0.000144011	562	N	Y	NA	NA	N	OG0003094	Core-1	NA	NA	NA	NA	NA
GcM3_218022	hypothetical protein	36.1086	227.042	2.65254	0.000171506	542	N	Y	NA	NA	N	OG0003094	Core-1	NA	NA	NA	NA	NA
GcC1_219025	Succinate dehydrogenase [ubiquinone] cytochrome b small subunit, mitochondrial	202.493	466.802	1.20494	0.000144011	192	N	Y	PF05328	CybS, succinate dehydrogenase cytochrome B small subunit;	N	OG0003096	Core-1	NA	NA	NA	NA	NA
GcM3_097007	Succinate dehydrogenase [ubiquinone] cytochrome b small subunit, mitochondrial	131.001	305.536	1.22177	0.000171506	192	N	Y	PF05328	CybS, succinate dehydrogenase cytochrome B small subunit;	N	OG0003096	Core-1	NA	NA	NA	NA	NA
GcC1_135007	Cytochrome c	168.666	1993.56	3.56311	0.000144011	153	N	Y	PF00034	Cytochrome c;	N	OG0003098	Core-1	NA	NA	NA	NA	NA
GcM3_212037	Cytochrome c	147.683	365.219	1.30626	0.000171506	135	N	Y	PF00034	Cytochrome c;	N	OG0003098	Core-1	NA	NA	NA	NA	NA
GcC1_034003	putative pre-rrna processing protein	25.1071	81.2834	1.69486	0.000144011	585	N	Y	NA	NA	N	OG0003130	Core-1	NA	NA	NA	NA	NA
GcM3_190027	putative pre-rrna processing protein	36.2064	142.736	1.97903	0.000171506	598	N	Y	NA	NA	N	OG0003130	Core-1	NA	NA	NA	NA	NA
GcC1_127015	Cysteine dioxygenase	62.7299	914.346	3.86552	0.000144011	216	N	Y	PF05995	Cysteine dioxygenase type I;	N	OG0003145	Core-1	NA	NA	NA	NA	NA
GcM3_117005	Cysteine dioxygenase	81.7563	490.303	2.58427	0.000171506	246	N	Y	PF05995	Cysteine dioxygenase type I;	N	OG0003145	Core-1	NA	NA	NA	NA	NA
GcC1_053005	Methylthioribulose-1-phosphate dehydratase	77.9972	1624.46	4.38039	0.000144011	265	N	Y	PF00596	Class II Aldolase and Adducin N-terminal domain;	N	OG0003146	Core-1	NA	NA	NA	NA	NA
GcM3_182021	Methylthioribulose-1-phosphate dehydratase	37.9467	463.788	3.61142	0.000171506	286	N	Y	PF00596	Class II Aldolase and Adducin N-terminal domain;	N	OG0003146	Core-1	NA	NA	NA	NA	NA
GcC1_094025	Phosphoglycerate kinase	579.504	7237.57	3.64261	0.000144011	433	N	Y	PF00162	Phosphoglycerate kinase;	N	OG0003162	Core-1	NA	NA	NA	NA	NA
GcM3_224017	Phosphoglycerate kinase	561.324	6048.27	3.42962	0.000171506	417	N	Y	PF00162	Phosphoglycerate kinase;	N	OG0003162	Core-1	NA	NA	NA	NA	NA
GcC1_210055	Catabolic L-serine/threonine dehydratase	17.512	824.951	5.55789	0.000144011	356	N	Y	PF00291	Pyridoxal-phosphate dependent enzyme;	N	OG0003164	Core-1	NA	NA	NA	NA	NA
GcM3_070026	Catabolic L-serine/threonine dehydratase	38.3012	465.694	3.60392	0.000171506	356	N	Y	PF00291	Pyridoxal-phosphate dependent enzyme;	N	OG0003164	Core-1	NA	NA	NA	NA	NA
GcC1_009010	Uncharacterized protein C17C9.11c	76.8005	202.445	1.39834	0.000144011	313	N	Y	NA	NA	N	OG0003166	Core-1	NA	NA	NA	NA	NA
GcM3_024007	Uncharacterized protein C17C9.11c	58.1959	125.177	1.10498	0.000477222	313	N	Y	NA	NA	N	OG0003166	Core-1	NA	NA	NA	NA	NA
GcC1_012022	Ubiquitin-conjugating enzyme E2 16	67.0764	572.879	3.09436	0.000144011	167	N	Y	PF00179	Ubiquitin-conjugating enzyme;	N	OG0003171	Core-1	NA	NA	NA	NA	NA
GcM3_217013	Ubiquitin-conjugating enzyme E2 16	39.7144	254.92	2.68231	0.000171506	167	N	Y	PF00179	Ubiquitin-conjugating enzyme;	N	OG0003171	Core-1	NA	NA	NA	NA	NA
GcC1_108002	hypothetical protein	6.14294	129.15	4.39398	0.000144011	495	N	Y	NA	NA	N	OG0003189	Core-1	NA	NA	NA	NA	NA
GcM3_176010	hypothetical protein	5.46682	103.89	4.24821	0.000171506	495	N	Y	NA	NA	N	OG0003189	Core-1	NA	NA	NA	NA	NA
GcC1_064022	Diphthine methyl ester synthase	62.8723	249.098	1.98622	0.000144011	290	N	Y	PF00590	Tetrapyrrole (Corrin/Porphyrin) Methylases;	N	OG0003191	Core-1	NA	NA	NA	NA	NA
GcM3_145017	Diphthine methyl ester synthase	41.0646	109.058	1.40912	0.000171506	290	N	Y	PF00590	Tetrapyrrole (Corrin/Porphyrin) Methylases;	N	OG0003191	Core-1	NA	NA	NA	NA	NA
GcC1_006001	hypothetical protein	1.70811	8.78783	2.36311	0.00245211	507	N	Y	NA	NA	N	OG0003195	Core-1	NA	NA	NA	NA	NA
GcM3_166006	hypothetical protein	1.70685	7.25689	2.08802	0.0171519	507	N	Y	NA	NA	N	OG0003195	Core-1	NA	NA	NA	NA	NA
GcC1_217009	Cytochrome c oxidase assembly factor 1	46.4267	161.418	1.79777	0.000144011	211	N	Y	PF08695	Cytochrome oxidase complex assembly protein 1;	N	OG0003204	Core-1	NA	NA	NA	NA	NA
GcM3_186028	Cytochrome c oxidase assembly factor 1	32.4643	74.9882	1.20781	0.000171506	211	N	Y	PF08695	Cytochrome oxidase complex assembly protein 1;	N	OG0003204	Core-1	NA	NA	NA	NA	NA
GcC1_208021	Probable aspartate-semialdehyde dehydrogenase	41.0075	92.2976	1.17041	0.000144011	365	N	Y	PF01118;PF02774	Semialdehyde dehydrogenase, NAD binding domain;Semialdehyde dehydrogenase, dimerisation domain;	N	OG0003221	Core-1	NA	NA	NA	NA	NA
GcM3_191042	Probable aspartate-semialdehyde dehydrogenase	30.6901	217.234	2.8234	0.000171506	365	N	Y	PF01118;PF02774	Semialdehyde dehydrogenase, NAD binding domain;Semialdehyde dehydrogenase, dimerisation domain;	N	OG0003221	Core-1	NA	NA	NA	NA	NA
GcC1_034004	hypothetical protein	158.417	383.091	1.27396	0.000144011	144	N	Y	PF16093	Proteasome assembly chaperone 4;	N	OG0003241	Core-1	NA	NA	NA	NA	NA
GcM3_190028	hypothetical protein	24.6035	51.4677	1.0648	0.000171506	144	N	Y	PF16093	Proteasome assembly chaperone 4;	N	OG0003241	Core-1	NA	NA	NA	NA	NA
GcC1_081006	tRNA-specific adenosine deaminase subunit TAD2	27.3015	195.686	2.84149	0.000144011	231	N	Y	PF00383	Cytidine and deoxycytidylate deaminase zinc-binding region;	N	OG0003245	Core-1	NA	NA	NA	NA	NA
GcM3_191018	tRNA-specific adenosine deaminase subunit TAD2	24.1255	173.122	2.84316	0.000171506	231	N	Y	PF00383	Cytidine and deoxycytidylate deaminase zinc-binding region;	N	OG0003245	Core-1	NA	NA	NA	NA	NA
GcC1_022006	2,3-bisphosphoglycerate-independent phosphoglycerate mutase	125.915	918.866	2.86741	0.000144011	521	N	Y	PF01676;PF06415	Metalloenzyme superfamily;BPG-independent PGAM N-terminus (iPGM_N);	N	OG0003257	Core-1	NA	NA	NA	NA	NA
GcM3_168004	2,3-bisphosphoglycerate-independent phosphoglycerate mutase	137.425	540.877	1.97666	0.000171506	521	N	Y	PF01676;PF06415	Metalloenzyme superfamily;BPG-independent PGAM N-terminus (iPGM_N);	N	OG0003257	Core-1	NA	NA	NA	NA	NA
GcC1_182038	Zinc-regulated transporter 2	34.9815	88.679	1.342	0.000144011	433	N	Y	PF02535	ZIP Zinc transporter;	N	OG0003271	Core-1	NA	NA	NA	NA	NA
GcM3_082035	Zinc-regulated transporter 2	24.7657	127.784	2.36729	0.000171506	433	N	Y	PF02535	ZIP Zinc transporter;	N	OG0003271	Core-1	NA	NA	NA	NA	NA
GcC1_009008	Phosphoserine aminotransferase	39.8484	483.937	3.60223	0.000144011	452	N	Y	PF00266	Aminotransferase class-V;	N	OG0003305	Core-1	NA	NA	NA	NA	NA
GcM3_043022	Phosphoserine aminotransferase	53.7426	479.943	3.15873	0.000171506	452	N	Y	PF00266	Aminotransferase class-V;	N	OG0003305	Core-1	NA	NA	NA	NA	NA
GcC1_081023	HD domain-containing protein C4G3.17	126.527	1907.43	3.91411	0.000144011	263	N	Y	PF13023	HD domain;	N	OG0003309	Core-1	NA	NA	NA	NA	NA
GcM3_195032	HD domain-containing protein C4G3.17	67.1237	195.341	1.5411	0.000171506	312	N	Y	PF13023	HD domain;	N	OG0003309	Core-1	NA	NA	NA	NA	NA
GcC1_178004	Protein translation factor sui1	468.676	2310.22	2.30137	0.000144011	114	N	Y	PF01253	Translation initiation factor SUI1;	N	OG0003320	Core-1	NA	NA	NA	NA	NA
GcM3_118008	Eukaryotic translation initiation factor eIF-1	559.038	1570.78	1.49046	0.000171506	114	N	Y	PF01253	Translation initiation factor SUI1;	N	OG0003320	Core-1	NA	NA	NA	NA	NA
GcC1_207005	Ubiquinone biosynthesis protein coq4, mitochondrial	73.5203	211.108	1.52177	0.000144011	272	N	Y	PF05019	Coenzyme Q (ubiquinone) biosynthesis protein Coq4;	N	OG0003346	Core-1	NA	NA	NA	NA	NA
GcM3_053007	Ubiquinone biosynthesis protein coq4, mitochondrial	49.5824	140.573	1.50342	0.000171506	272	N	Y	PF05019	Coenzyme Q (ubiquinone) biosynthesis protein Coq4;	N	OG0003346	Core-1	NA	NA	NA	NA	NA
GcC1_147013	tRNA (guanine-N(7)-)-methyltransferase	49.853	116.143	1.22015	0.000144011	282	N	Y	PF02390	Putative methyltransferase;	N	OG0003352	Core-1	NA	NA	NA	NA	NA
GcM3_040018	tRNA (guanine-N(7)-)-methyltransferase	108.813	250.374	1.20224	0.000171506	281	N	Y	PF02390	Putative methyltransferase;	N	OG0003352	Core-1	NA	NA	NA	NA	NA
GcC1_184016	Protein phosphatase 2C homolog 3	163.504	346.815	1.08484	0.000144011	432	N	Y	PF00481	Protein phosphatase 2C;	N	OG0003355	Core-1	NA	NA	NA	NA	NA
GcM3_067006	Protein phosphatase 2C homolog 3	95.9568	211.812	1.14233	0.000171506	432	N	Y	PF00481	Protein phosphatase 2C;	N	OG0003355	Core-1	NA	NA	NA	NA	NA
GcC1_009021	putative cenp-o kinetochore centromere component	19.0718	45.199	1.24485	0.0138613	328	N	Y	PF09496	Cenp-O kinetochore centromere component;	N	OG0003390	Core-1	NA	NA	NA	NA	NA
GcM3_167002	putative cenp-o kinetochore centromere component	36.0589	76.3968	1.08316	0.000171506	327	N	Y	PF09496	Cenp-O kinetochore centromere component;	N	OG0003390	Core-1	NA	NA	NA	NA	NA
GcC1_017020	hypothetical protein	89.1078	194.135	1.12343	0.00427317	151	N	Y	NA	NA	N	OG0003400	Core-1	NA	NA	NA	NA	NA
GcM3_020016	hypothetical protein	67.9363	172.901	1.34769	0.000171506	227	N	Y	NA	NA	N	OG0003400	Core-1	NA	NA	NA	NA	NA
GcC1_218008	Homoserine O-acetyltransferase	53.8867	270.484	2.32754	0.000144011	495	N	Y	PF00561	alpha/beta hydrolase fold;	N	OG0003417	Core-1	NA	NA	NA	NA	NA
GcM3_037042	Homoserine O-acetyltransferase	26.804	360.002	3.74748	0.000171506	495	N	Y	PF00561	alpha/beta hydrolase fold;	N	OG0003417	Core-1	NA	NA	NA	NA	NA
GcC1_175022	tRNA-specific adenosine deaminase 1	17.9004	41.4131	1.2101	0.00607313	433	N	Y	PF02137	Adenosine-deaminase (editase) domain;	N	OG0003424	Core-1	NA	NA	NA	NA	NA
GcM3_095015	tRNA-specific adenosine deaminase 1	18.0354	45.5313	1.33603	0.000171506	433	N	Y	PF02137	Adenosine-deaminase (editase) domain;	N	OG0003424	Core-1	NA	NA	NA	NA	NA
GcC1_130001	putative sister chromatid cohesion protein ctf8	48.3961	146.452	1.59746	0.00039927	179	N	Y	PF09696	Ctf8;	N	OG0003425	Core-1	NA	NA	NA	NA	NA
GcM3_101027	putative sister chromatid cohesion protein ctf8	46.8378	159.677	1.76941	0.000171506	179	N	Y	PF09696	Ctf8;	N	OG0003425	Core-1	NA	NA	NA	NA	NA
GcC1_079001	tRNA-dihydrouridine(20) synthase [NAD(P)+]	52.3595	166.596	1.66983	0.000144011	410	N	Y	PF01207	Dihydrouridine synthase (Dus);	N	OG0003428	Core-1	NA	NA	NA	NA	NA
GcM3_082030	tRNA-dihydrouridine(20) synthase [NAD(P)+]	59.5159	160.352	1.4299	0.000171506	410	N	Y	PF01207	Dihydrouridine synthase (Dus);	N	OG0003428	Core-1	NA	NA	NA	NA	NA
GcC1_077014	Ankyrin repeat-containing protein YAR1	62.3462	155.96	1.3228	0.000522032	201	N	Y	PF12796	Ankyrin repeats (3 copies);	N	OG0003430	Core-1	NA	NA	NA	NA	NA
GcM3_054023	Ankyrin repeat-containing protein YAR1	57.3153	194.356	1.76171	0.000171506	201	N	Y	PF12796	Ankyrin repeats (3 copies);	N	OG0003430	Core-1	NA	NA	NA	NA	NA
GcC1_079006	hypothetical protein	38.3265	267.364	2.80239	0.000144011	201	N	Y	PF07047	Optic atrophy 3 protein (OPA3);	N	OG0003456	Core-1	NA	NA	NA	NA	NA
GcM3_188015	putative opa3-like protein	40.3172	256.794	2.67114	0.000171506	201	N	Y	PF07047	Optic atrophy 3 protein (OPA3);	N	OG0003456	Core-1	NA	NA	NA	NA	NA
GcC1_161001	hypothetical protein	16.047	35.0485	1.12705	0.00204911	560	N	Y	NA	NA	N	OG0003477	Core-1	NA	NA	NA	NA	NA
GcM3_006002	hypothetical protein	25.5291	129.394	2.34156	0.000171506	561	N	Y	NA	NA	N	OG0003477	Core-1	NA	NA	NA	NA	NA
GcC1_174016	Probable translation initiation factor eIF-2B subunit delta	40.0377	102.806	1.36049	0.000144011	454	N	Y	PF01008	Initiation factor 2 subunit family;	N	OG0003488	Core-1	NA	NA	NA	NA	NA
GcM3_082014	Probable translation initiation factor eIF-2B subunit delta	45.3227	104.295	1.20236	0.000171506	454	N	Y	PF01008	Initiation factor 2 subunit family;	N	OG0003488	Core-1	NA	NA	NA	NA	NA
GcC1_116004	Sphingoid long chain base kinase 5	21.1681	52.6792	1.31534	0.000144011	482	N	Y	PF00781	Diacylglycerol kinase catalytic domain;	N	OG0003503	Core-1	NA	NA	NA	NA	NA
GcM3_204014	Sphingoid long chain base kinase 5	16.0307	52.2621	1.70493	0.000171506	450	N	Y	PF00781	Diacylglycerol kinase catalytic domain;	N	OG0003503	Core-1	NA	NA	NA	NA	NA
GcC1_023013	3-isopropylmalate dehydrogenase	290.905	951.307	1.70936	0.000144011	375	N	Y	PF00180	Isocitrate/isopropylmalate dehydrogenase;	N	OG0003524	Core-1	NA	NA	NA	NA	NA
GcM3_009025	3-isopropylmalate dehydrogenase	442.812	2765.6	2.64282	0.000171506	373	N	Y	PF00180	Isocitrate/isopropylmalate dehydrogenase;	N	OG0003524	Core-1	NA	NA	NA	NA	NA
GcC1_187015	hypothetical protein	28.2499	194.871	2.7862	0.000144011	294	N	Y	NA	NA	N	OG0003528	Core-1	NA	NA	NA	NA	NA
GcM3_006009	hypothetical protein	38.5212	131.072	1.76664	0.000171506	294	N	Y	NA	NA	N	OG0003528	Core-1	NA	NA	NA	NA	NA
GcC1_008021	Acid phosphatase PHO1	43.4151	462.243	3.41238	0.000144011	451	Y	Y	PF00328	Histidine phosphatase superfamily (branch 2);	N	OG0003537	Core-1	SPOG0000156	Core-1	NA	NA	NA
GcM3_219040	Acid phosphatase PHO1	41.8094	304.747	2.86572	0.000171506	451	Y	Y	PF00328	Histidine phosphatase superfamily (branch 2);	N	OG0003537	Core-1	SPOG0000156	Core-1	NA	NA	NA
GcC1_169008	hypothetical protein	527.506	3767.15	2.83621	0.000144011	235	N	Y	NA	NA	N	OG0003567	Core-1	NA	NA	NA	NA	NA
GcM3_183014	hypothetical protein	574.596	11224.1	4.28791	0.000171506	221	N	Y	NA	NA	N	OG0003567	Core-1	NA	NA	NA	NA	NA
GcC1_208012	putative dash complex subunit dad3	78.6387	311.642	1.98658	0.00184222	101	N	Y	PF08656	DASH complex subunit Dad3;	N	OG0003568	Core-1	NA	NA	NA	NA	NA
GcM3_206017	putative dash complex subunit dad3	92.9456	373.874	2.00809	0.000171506	101	N	Y	PF08656	DASH complex subunit Dad3;	N	OG0003568	Core-1	NA	NA	NA	NA	NA
GcC1_096003	60 kDa lysophospholipase	20.9039	92.9742	2.15306	0.000144011	505	N	Y	PF00710	Asparaginase, N-terminal;	N	OG0003582	Core-1	NA	NA	NA	NA	NA
GcM3_027035	60 kDa lysophospholipase	18.8618	50.1668	1.41126	0.000171506	505	N	Y	PF00710	Asparaginase, N-terminal;	N	OG0003582	Core-1	NA	NA	NA	NA	NA
GcC1_224004	Ubiquitin-conjugating enzyme E2 15	267.885	732.22	1.45067	0.000144011	172	N	Y	PF00179	Ubiquitin-conjugating enzyme;	N	OG0003596	Core-1	NA	NA	NA	NA	NA
GcM3_203008	Ubiquitin-conjugating enzyme E2 15	314.776	999.996	1.6676	0.000171506	172	N	Y	PF00179	Ubiquitin-conjugating enzyme;	N	OG0003596	Core-1	NA	NA	NA	NA	NA
GcC1_102009	Bifunctional cytokinin biosynthesis protein	49.0998	519.442	3.40317	0.000144011	234	N	Y	PF03641	Possible lysine decarboxylase;	N	OG0003610	Core-1	NA	NA	NA	NA	NA
GcM3_013052	Bifunctional cytokinin biosynthesis protein	39.1573	1442.63	5.20328	0.000171506	234	N	Y	PF03641	Possible lysine decarboxylase;	N	OG0003610	Core-1	NA	NA	NA	NA	NA
GcC1_010015	Nitrogen catabolic enzyme regulatory protein	14.0604	37.0493	1.3978	0.000144011	953	N	Y	PF00320;PF08550	GATA zinc finger;Fungal protein of unknown function (DUF1752);	N	OG0003622	Core-1	NA	NA	NA	NA	NA
GcM3_032013	Nitrogen catabolic enzyme regulatory protein	14.8156	103.121	2.79915	0.000171506	954	N	Y	PF00320;PF08550	GATA zinc finger;Fungal protein of unknown function (DUF1752);	N	OG0003622	Core-1	NA	NA	NA	NA	NA
GcC1_123018	E3 ubiquitin ligase complex SCF subunit sconC	410.165	2158.23	2.39557	0.000144011	168	N	Y	PF01466;PF03931	Skp1 family, dimerisation domain;Skp1 family, tetramerisation domain;	N	OG0003670	Core-1	NA	NA	NA	NA	NA
GcM3_101034	E3 ubiquitin ligase complex SCF subunit sconC	407.426	1176.41	1.52978	0.000171506	168	N	Y	PF01466;PF03931	Skp1 family, dimerisation domain;Skp1 family, tetramerisation domain;	N	OG0003670	Core-1	NA	NA	NA	NA	NA
GcC1_067005	Mitochondrial pyruvate carrier 1	184.961	633.715	1.77661	0.0057172	125	N	Y	PF03650	Uncharacterised protein family (UPF0041);	N	OG0003678	Core-1	NA	NA	NA	NA	NA
GcM3_190015	Mitochondrial pyruvate carrier 1	691.281	1449.19	1.06791	0.000477222	138	N	Y	PF03650	Uncharacterised protein family (UPF0041);	N	OG0003678	Core-1	NA	NA	NA	NA	NA
GcC1_195023b	Probable asparagine synthetase [glutamine-hydrolyzing]	93.5455	664.755	2.82908	0.000144011	573	N	Y	PF00733;PF13537	Asparagine synthase;Glutamine amidotransferase domain;	N	OG0003685	Core-1	NA	NA	NA	NA	NA
GcM3_055014	Probable asparagine synthetase [glutamine-hydrolyzing]	75.2865	1375.81	4.19174	0.000171506	573	N	Y	PF00733;PF13537	Asparagine synthase;Glutamine amidotransferase domain;	N	OG0003685	Core-1	NA	NA	NA	NA	NA
GcC1_209001	Mitosis protein dim1	125.427	688.294	2.45618	0.000144011	143	N	Y	PF02966	Mitosis protein DIM1;	N	OG0003703	Core-1	NA	NA	NA	NA	NA
GcM3_202008	Mitosis protein dim1	117.323	237.505	1.01747	0.000326616	143	N	Y	PF02966	Mitosis protein DIM1;	N	OG0003703	Core-1	NA	NA	NA	NA	NA
GcC1_029022	hypothetical protein	116.155	269.151	1.21236	0.00163526	120	N	Y	NA	NA	N	OG0003724	Core-1	NA	NA	NA	NA	NA
GcM3_186033	hypothetical protein	159.433	432.957	1.44128	0.000171506	130	N	Y	NA	NA	N	OG0003724	Core-1	NA	NA	NA	NA	NA
GcC1_052010	Isocitrate dehydrogenase [NAD] subunit 1, mitochondrial	242.024	1054.56	2.12342	0.000144011	383	N	Y	PF00180	Isocitrate/isopropylmalate dehydrogenase;	N	OG0003725	Core-1	NA	NA	NA	NA	NA
GcM3_179010	Isocitrate dehydrogenase [NAD] subunit 1, mitochondrial	55.8964	130.59	1.22421	0.000171506	410	N	Y	PF00180	Isocitrate/isopropylmalate dehydrogenase;	N	OG0003725	Core-1	NA	NA	NA	NA	NA
GcC1_218029	CTP-dependent diacylglycerol kinase 1	76.3745	345.063	2.1757	0.000144011	417	N	Y	NA	NA	N	OG0003744	Core-1	NA	NA	NA	NA	NA
GcM3_155003	CTP-dependent diacylglycerol kinase 1	85.3881	210.667	1.30286	0.000171506	417	N	Y	NA	NA	N	OG0003744	Core-1	NA	NA	NA	NA	NA
GcC1_077002	DNA damage-inducible protein 1	149.692	483.274	1.69084	0.000144011	446	N	Y	PF00240;PF00627;PF09668	Ubiquitin family;UBA/TS-N domain;Aspartyl protease;	N	OG0003765	Core-1	NA	NA	NA	NA	NA
GcM3_008013	DNA damage-inducible protein 1	81.9207	568.715	2.79541	0.000171506	433	N	Y	PF00240;PF00627;PF09668	Ubiquitin family;UBA/TS-N domain;Aspartyl protease;	N	OG0003765	Core-1	NA	NA	NA	NA	NA
GcC1_027006	Ornithine carbamoyltransferase, mitochondrial	66.7612	372.948	2.48189	0.000144011	362	N	Y	PF00185;PF02729	Aspartate/ornithine carbamoyltransferase, Asp/Orn binding domain;Aspartate/ornithine carbamoyltransferase, carbamoyl-P binding domain;	N	OG0003767	Core-1	NA	NA	NA	NA	NA
GcM3_061017	Ornithine carbamoyltransferase, mitochondrial	97.8546	325.96	1.73598	0.000171506	362	N	Y	PF00185;PF02729	Aspartate/ornithine carbamoyltransferase, Asp/Orn binding domain;Aspartate/ornithine carbamoyltransferase, carbamoyl-P binding domain;	N	OG0003767	Core-1	NA	NA	NA	NA	NA
GcC1_040002	Regulator of drug sensitivity 2	25.5226	288.187	3.49716	0.000144011	474	N	Y	NA	NA	N	OG0003772	Core-1	NA	NA	NA	NA	NA
GcM3_203010	Regulator of drug sensitivity 2	42.91	441.073	3.36163	0.000171506	338	Y	Y	NA	NA	N	OG0003772	Core-1	SPOG0001644	singleton	NA	NA	NA
GcC1_015020	Probable beta-glucosidase btgE	12.9969	798.149	5.94041	0.000144011	469	Y	Y	NA	NA	N	OG0003773	Core-1	SPOG0000091	Core-1	NA	NA	Gor|OEC61
GcM3_042015	Probable beta-glucosidase btgE	25.25	995.233	5.30068	0.000171506	457	Y	Y	NA	NA	N	OG0003773	Core-1	SPOG0000091	Core-1	NA	NA	Gor|OEC61
GcC1_100008	hypothetical protein	99.7705	392.802	1.97711	0.000144011	202	N	Y	NA	NA	N	OG0003775	Core-1	NA	NA	NA	NA	NA
GcM3_186027	hypothetical protein	24.9338	121.41	2.28371	0.000171506	202	N	Y	NA	NA	N	OG0003775	Core-1	NA	NA	NA	NA	NA
GcC1_075020	Malic acid transport protein	49.7174	167.949	1.7562	0.000144011	424	N	Y	PF03595	Voltage-dependent anion channel;	N	OG0003786	Core-1	NA	NA	NA	NA	NA
GcM3_179001	Malic acid transport protein	55.6791	671.631	3.59246	0.000171506	424	N	Y	PF03595	Voltage-dependent anion channel;	N	OG0003786	Core-1	NA	NA	NA	NA	NA
GcC1_055039	Uncharacterized mitochondrial carrier YPR011C	50.6071	247.999	2.29292	0.000144011	327	N	Y	PF00153	Mitochondrial carrier protein;	N	OG0003788	Core-1	NA	NA	NA	NA	NA
GcM3_089009	Uncharacterized mitochondrial carrier YPR011C	62.166	152.112	1.29094	0.000171506	327	N	Y	PF00153	Mitochondrial carrier protein;	N	OG0003788	Core-1	NA	NA	NA	NA	NA
GcC1_198027	Histone-lysine N-methyltransferase, H3 lysine-9 specific dim-5	10.1854	24.2126	1.24926	0.0474289	334	N	Y	PF00856;PF05033	SET domain;Pre-SET motif;	N	OG0003796	Core-1	NA	NA	NA	NA	NA
GcM3_136015	Histone-lysine N-methyltransferase, H3 lysine-9 specific dim-5	20.6438	66.3035	1.68338	0.000171506	329	N	Y	PF00856;PF05033	SET domain;Pre-SET motif;	N	OG0003796	Core-1	NA	NA	NA	NA	NA
GcC1_158009	putative cfem domain-containing protein	484.174	5174	3.41768	0.000144011	211	Y	Y	PF05730	CFEM domain;	N	OG0003809	Core-1	SPOG0000096	Core-1	NA	NA	NA
GcM3_025011	putative cfem domain-containing protein	287.823	621.043	1.10951	0.000171506	211	Y	Y	PF05730	CFEM domain;	N	OG0003809	Core-1	SPOG0000096	Core-1	NA	NA	NA
GcC1_223021	UDP-galactose transporter	40.0475	223.881	2.48295	0.000144011	428	N	Y	PF04142	Nucleotide-sugar transporter;	N	OG0003812	Core-1	NA	NA	NA	NA	NA
GcM3_201006	UDP-galactose transporter	41.5704	233.354	2.48889	0.000171506	459	N	Y	PF04142	Nucleotide-sugar transporter;	N	OG0003812	Core-1	NA	NA	NA	NA	NA
GcC1_017032	Protein UPS2, mitochondrial	99.0879	475.942	2.264	0.000144011	184	N	Y	PF04707	PRELI-like family;	N	OG0003817	Core-1	NA	NA	NA	NA	NA
GcM3_024035	Protein UPS2, mitochondrial	113.97	229.539	1.01008	0.000171506	184	N	Y	PF04707	PRELI-like family;	N	OG0003817	Core-1	NA	NA	NA	NA	NA
GcC1_055037	Transport protein particle subunit trs31	44.6896	111.241	1.31568	0.00120748	221	N	Y	PF04051	Transport protein particle (TRAPP) component;	N	OG0003826	Core-1	NA	NA	NA	NA	NA
GcM3_133003	Transport protein particle subunit trs31	48.3496	96.9223	1.00332	0.00182297	221	N	Y	PF04051	Transport protein particle (TRAPP) component;	N	OG0003826	Core-1	NA	NA	NA	NA	NA
GcC1_215010	LAS seventeen-binding protein 1	34.8834	108.262	1.63391	0.000144011	266	N	Y	PF14604	Variant SH3 domain;	N	OG0003827	Core-1	NA	NA	NA	NA	NA
GcM3_040002	LAS seventeen-binding protein 1	94.2516	389.316	2.04635	0.000171506	266	N	Y	PF14604	Variant SH3 domain;	N	OG0003827	Core-1	NA	NA	NA	NA	NA
GcC1_153011	Multistep phosphorelay regulator 1	33.2359	150.509	2.17903	0.000144011	176	N	Y	PF01627	Hpt domain;	N	OG0003836	Core-1	NA	NA	NA	NA	NA
GcM3_085018	Multistep phosphorelay regulator 1	57.8357	370.529	2.67956	0.000171506	176	N	Y	PF01627	Hpt domain;	N	OG0003836	Core-1	NA	NA	NA	NA	NA
GcC1_022014	Probable vesicular-fusion protein sec17 homolog	64.6875	238.452	1.88214	0.000144011	292	N	Y	PF14938	Soluble NSF attachment protein, SNAP;	N	OG0003867	Core-1	NA	NA	NA	NA	NA
GcM3_156009	Probable vesicular-fusion protein sec17 homolog	65.7133	185.776	1.49931	0.000171506	292	N	Y	PF14938	Soluble NSF attachment protein, SNAP;	N	OG0003867	Core-1	NA	NA	NA	NA	NA
GcC1_024011	Vacuolar protein sorting-associated protein 28	12.461	77.8921	2.64406	0.000144011	256	N	Y	PF03997	VPS28 protein;	N	OG0003881	Core-1	NA	NA	NA	NA	NA
GcM3_163010	Vacuolar protein sorting-associated protein 28	13.2631	35.7042	1.42868	0.000171506	256	N	Y	PF03997	VPS28 protein;	N	OG0003881	Core-1	NA	NA	NA	NA	NA
GcC1_034024	Aspartate aminotransferase, cytoplasmic	130.721	403.659	1.62665	0.000144011	453	N	Y	PF00155	Aminotransferase class I and II;	N	OG0003891	Core-1	NA	NA	NA	NA	NA
GcM3_069020	Aspartate aminotransferase, cytoplasmic	89.3553	200.497	1.16596	0.000171506	453	N	Y	PF00155	Aminotransferase class I and II;	N	OG0003891	Core-1	NA	NA	NA	NA	NA
GcC1_180033	Probable di- and tripeptidase DUG2	18.8349	90.9406	2.27151	0.000144011	941	N	Y	PF01546	Peptidase family M20/M25/M40;	N	OG0003895	Core-1	NA	NA	NA	NA	NA
GcM3_066007	Probable di- and tripeptidase DUG2	15.2848	64.9401	2.08701	0.000171506	941	N	Y	PF01546	Peptidase family M20/M25/M40;	N	OG0003895	Core-1	NA	NA	NA	NA	NA
GcC1_108001	Sulfate permease 2	19.7153	241.796	3.6164	0.000144011	800	N	Y	PF00916;PF01740	Sulfate permease family;STAS domain;	N	OG0003935	Core-1	NA	NA	NA	NA	NA
GcM3_197017	Sulfate permease 2	14.9702	149.78	3.32269	0.000171506	800	N	Y	PF00916;PF01740	Sulfate permease family;STAS domain;	N	OG0003935	Core-1	NA	NA	NA	NA	NA
GcC1_215018	Phosphatidyl-N-methylethanolamine N-methyltransferase	78.5447	228.251	1.53903	0.000144011	201	N	Y	PF04191	Phospholipid methyltransferase;	N	OG0003949	Core-1	NA	NA	NA	NA	NA
GcM3_069008	Phosphatidyl-N-methylethanolamine N-methyltransferase	61.6021	250.232	2.02222	0.000171506	201	N	Y	PF04191	Phospholipid methyltransferase;	N	OG0003949	Core-1	NA	NA	NA	NA	NA
GcC1_210013	54S ribosomal protein L8, mitochondrial	158.692	569.494	1.84345	0.000144011	194	N	Y	PF01196	Ribosomal protein L17;	N	OG0003991	Core-1	NA	NA	NA	NA	NA
GcM3_015002	54S ribosomal protein L8, mitochondrial	196.737	396.013	1.00927	0.000171506	194	N	Y	PF01196	Ribosomal protein L17;	N	OG0003991	Core-1	NA	NA	NA	NA	NA
GcC1_182046	NEDD8-specific protease 2	25.8211	155.062	2.58623	0.000144011	179	N	Y	PF02902	Ulp1 protease family, C-terminal catalytic domain;	N	OG0003999	Core-1	NA	NA	NA	NA	NA
GcM3_041030	NEDD8-specific protease 2	24.7787	82.7684	1.73998	0.000171506	179	N	Y	PF02902	Ulp1 protease family, C-terminal catalytic domain;	N	OG0003999	Core-1	NA	NA	NA	NA	NA
GcC1_051009	Mitochondrial import inner membrane translocase subunit TIM10	265.228	875.293	1.72254	0.000144011	99	N	Y	PF02953	Tim10/DDP family zinc finger;	N	OG0004011	Core-1	NA	NA	NA	NA	NA
GcM3_139002	Mitochondrial import inner membrane translocase subunit TIM10	255.767	514.361	1.00795	0.000171506	99	N	Y	PF02953	Tim10/DDP family zinc finger;	N	OG0004011	Core-1	NA	NA	NA	NA	NA
GcC1_180017	Probable 2-dehydropantoate 2-reductase	39.83	83.1749	1.06229	0.00110037	429	N	Y	PF02558;PF08546	Ketopantoate reductase PanE/ApbA;Ketopantoate reductase PanE/ApbA C terminal;	N	OG0004017	Core-1	NA	NA	NA	NA	NA
GcM3_086004	Probable 2-dehydropantoate 2-reductase	48.4341	113.041	1.22276	0.000171506	435	N	Y	PF02558;PF08546	Ketopantoate reductase PanE/ApbA;Ketopantoate reductase PanE/ApbA C terminal;	N	OG0004017	Core-1	NA	NA	NA	NA	NA
GcC1_023034	ADIPOR-like receptor SPBC12C2.09c	59.6815	147.088	1.30132	0.000273524	352	N	Y	PF03006	Haemolysin-III related;	N	OG0004029	Core-1	NA	NA	NA	NA	NA
GcM3_040029	ADIPOR-like receptor SPBC12C2.09c	48.8661	102.563	1.06961	0.000171506	352	N	Y	PF03006	Haemolysin-III related;	N	OG0004029	Core-1	NA	NA	NA	NA	NA
GcC1_181033	Ergothioneine biosynthesis protein 1	41.4361	324.632	2.96985	0.000144011	853	N	Y	PF03781;PF10017	Sulfatase-modifying factor enzyme 1;Histidine-specific methyltransferase, SAM-dependent;	N	OG0004036	Core-1	NA	NA	NA	NA	NA
GcM3_181014	Ergothioneine biosynthesis protein 1	35.6705	128.372	1.84753	0.000171506	855	N	Y	PF03781;PF10017	Sulfatase-modifying factor enzyme 1;Histidine-specific methyltransferase, SAM-dependent;	N	OG0004036	Core-1	NA	NA	NA	NA	NA
GcC1_079014	Cytoplasmic tRNA 2-thiolation protein 1	37.2117	133.553	1.84359	0.000144011	406	N	Y	PF01171;PF16503	PP-loop family;Zinc-ribbon;	N	OG0004037	Core-1	NA	NA	NA	NA	NA
GcM3_148008	Cytoplasmic tRNA 2-thiolation protein 1	28.7944	104.802	1.8638	0.000171506	406	N	Y	PF01171;PF16503	PP-loop family;Zinc-ribbon;	N	OG0004037	Core-1	NA	NA	NA	NA	NA
GcC1_182023	DNA topoisomerase 3	23.2437	89.4663	1.9445	0.000144011	581	N	Y	PF01131;PF01751	DNA topoisomerase;Toprim domain;	N	OG0004051	Core-1	NA	NA	NA	NA	NA
GcM3_010005	DNA topoisomerase 3	14.1695	51.6052	1.86472	0.000171506	664	N	Y	PF01131;PF01751	DNA topoisomerase;Toprim domain;	N	OG0004051	Core-1	NA	NA	NA	NA	NA
GcC1_072001	Peroxisome biogenesis factor 10	58.3213	128.462	1.13924	0.000144011	348	N	Y	PF04757;PF13639	Pex2 / Pex12 amino terminal region;Ring finger domain;	N	OG0004053	Core-1	NA	NA	NA	NA	NA
GcM3_008003	Peroxisome biogenesis factor 10	74.7141	204.304	1.45127	0.000171506	348	N	Y	PF04757;PF13639	Pex2 / Pex12 amino terminal region;Ring finger domain;	N	OG0004053	Core-1	NA	NA	NA	NA	NA
GcC1_066003	C-1-tetrahydrofolate synthase, cytoplasmic	113.852	288.355	1.34069	0.000144011	1037	N	Y	PF00763;PF01268;PF02882	Tetrahydrofolate dehydrogenase/cyclohydrolase, catalytic domain;Formate--tetrahydrofolate ligase;Tetrahydrofolate dehydrogenase/cyclohydrolase, NAD(P)-binding domain;	N	OG0004067	Core-1	NA	NA	NA	NA	NA
GcM3_216030	C-1-tetrahydrofolate synthase, cytoplasmic	222.518	798.191	1.84281	0.000171506	1037	N	Y	PF00763;PF01268;PF02882	Tetrahydrofolate dehydrogenase/cyclohydrolase, catalytic domain;Formate--tetrahydrofolate ligase;Tetrahydrofolate dehydrogenase/cyclohydrolase, NAD(P)-binding domain;	N	OG0004067	Core-1	NA	NA	NA	NA	NA
GcC1_036029	2-methoxy-6-polyprenyl-1,4-benzoquinol methylase, mitochondrial	19.7623	58.3759	1.56263	0.000144011	249	N	Y	PF01209	ubiE/COQ5 methyltransferase family;	N	OG0004089	Core-1	NA	NA	NA	NA	NA
GcM3_011025	2-methoxy-6-polyprenyl-1,4-benzoquinol methylase, mitochondrial	17.2809	66.7409	1.94939	0.000171506	316	N	Y	PF01209	ubiE/COQ5 methyltransferase family;	N	OG0004089	Core-1	NA	NA	NA	NA	NA
GcC1_199049	Programmed cell death protein 6	59.3876	211.963	1.83558	0.000144011	287	N	Y	PF13499	EF-hand domain pair;	N	OG0004107	Core-1	NA	NA	NA	NA	NA
GcM3_014015	Programmed cell death protein 6	49.6926	280.86	2.49875	0.000171506	245	N	Y	PF13499	EF-hand domain pair;	N	OG0004107	Core-1	NA	NA	NA	NA	NA
GcC1_080007	Glyceraldehyde-3-phosphate dehydrogenase	355.138	1984.45	2.48229	0.000144011	338	N	Y	PF00044;PF02800	Glyceraldehyde 3-phosphate dehydrogenase, NAD binding domain;Glyceraldehyde 3-phosphate dehydrogenase, C-terminal domain;	N	OG0004120	Core-1	NA	NA	NA	NA	NA
GcM3_219026	Glyceraldehyde-3-phosphate dehydrogenase	603.21	3457.77	2.51911	0.000171506	338	N	Y	PF00044;PF02800	Glyceraldehyde 3-phosphate dehydrogenase, NAD binding domain;Glyceraldehyde 3-phosphate dehydrogenase, C-terminal domain;	N	OG0004120	Core-1	NA	NA	NA	NA	NA
GcC1_057022	Glucose-induced degradation protein 8 homolog	101.161	354.798	1.81035	0.000144011	245	N	Y	PF10607	CTLH/CRA C-terminal to LisH motif domain;	N	OG0004156	Core-1	NA	NA	NA	NA	NA
GcM3_028040	Glucose-induced degradation protein 8 homolog	160.431	368.816	1.20095	0.000171506	277	N	Y	PF10607	CTLH/CRA C-terminal to LisH motif domain;	N	OG0004156	Core-1	NA	NA	NA	NA	NA
GcC1_027020	N amino acid transport system protein	5.84888	2429.49	8.69828	0.000144011	476	N	Y	PF01490	Transmembrane amino acid transporter protein;	N	OG0004179	Core-1	NA	NA	NA	NA	NA
GcM3_212029	N amino acid transport system protein	15.6871	1260.89	6.32872	0.000171506	476	N	Y	PF01490	Transmembrane amino acid transporter protein;	N	OG0004179	Core-1	NA	NA	NA	NA	NA
GcC1_039010	Pantothenate kinase	29.0725	62.4372	1.10275	0.00039927	466	N	Y	PF03630	Fumble;	N	OG0004199	Core-1	NA	NA	NA	NA	NA
GcM3_033030	Pantothenate kinase	20.8002	44.6764	1.10292	0.000171506	466	N	Y	PF03630	Fumble;	N	OG0004199	Core-1	NA	NA	NA	NA	NA
GcC1_197029	hypothetical protein	357.221	1174.29	1.7169	0.000144011	135	N	Y	PF04627	Mitochondrial ATP synthase epsilon chain;	N	OG0004200	Core-1	NA	NA	NA	NA	NA
GcM3_109008	putative mitochondrial atp synthase epsilon chain domain-containing protein	1070.21	2503.64	1.22613	0.000171506	73	N	Y	PF04627	Mitochondrial ATP synthase epsilon chain;	N	OG0004200	Core-1	NA	NA	NA	NA	NA
GcC1_187029	putative regulatory protein cys-3	95.2046	659.332	2.7919	0.000144011	249	N	Y	PF07716	Basic region leucine zipper;	N	OG0004239	Core-1	NA	NA	NA	NA	NA
GcM3_170008	Regulatory protein cys-3	45.3031	248.901	2.45789	0.000171506	249	N	Y	PF07716	Basic region leucine zipper;	N	OG0004239	Core-1	NA	NA	NA	NA	NA
GcC1_015015	Nuclear transport factor 2	517.71	3309.47	2.67638	0.000144011	131	N	Y	PF02136	Nuclear transport factor 2 (NTF2) domain;	N	OG0004258	Core-1	NA	NA	NA	NA	NA
GcM3_077007	Nuclear transport factor 2	131.678	541.799	2.04075	0.000171506	112	N	Y	PF02136	Nuclear transport factor 2 (NTF2) domain;	N	OG0004258	Core-1	NA	NA	NA	NA	NA
GcC1_178032	hypothetical protein	9.00557	158.965	4.14175	0.000144011	367	N	Y	NA	NA	N	OG0004298	Core-1	NA	NA	NA	NA	NA
GcM3_050019	hypothetical protein	19.8108	183.516	3.21154	0.000171506	367	N	Y	NA	NA	N	OG0004298	Core-1	NA	NA	NA	NA	NA
GcC1_141018	Putative acetyltransferase SA2342	27.4628	157.863	2.52313	0.000144011	215	N	Y	PF12464;PF14602	Maltose acetyltransferase;Hexapeptide repeat of succinyl-transferase;	N	OG0004311	Core-1	NA	NA	NA	NA	NA
GcM3_180019	Putative acetyltransferase SAR2635	24.6275	56.271	1.19212	0.00460766	211	N	Y	PF00132;PF12464	Bacterial transferase hexapeptide (six repeats);Maltose acetyltransferase;	N	OG0004311	Core-1	NA	NA	NA	NA	NA
GcC1_203012	pH-response transcription factor pacC/RIM101	54.0069	167.487	1.63284	0.000144011	595	N	Y	NA	NA	N	OG0004313	Core-1	NA	NA	NA	NA	NA
GcM3_124013	pH-response transcription factor pacC/RIM101	53.7446	238.219	2.1481	0.000171506	595	N	Y	NA	NA	N	OG0004313	Core-1	NA	NA	NA	NA	NA
GcC1_006032	Choline kinase	26.0907	65.4578	1.32703	0.000144011	798	N	Y	PF01633;PF04428	Choline/ethanolamine kinase;Choline kinase N terminus;	N	OG0004317	Core-1	NA	NA	NA	NA	NA
GcM3_064015	Choline kinase	49.4139	109.826	1.15222	0.000171506	798	N	Y	PF01633;PF04428	Choline/ethanolamine kinase;Choline kinase N terminus;	N	OG0004317	Core-1	NA	NA	NA	NA	NA
GcC1_060004	hypothetical protein	16.0761	58.6575	1.8674	0.000144011	584	N	Y	PF00447	HSF-type DNA-binding;	N	OG0004321	Core-1	NA	NA	NA	NA	NA
GcM3_181022	putative flocculation suppression protein	17.3438	145.362	3.06715	0.000171506	584	N	Y	PF00447	HSF-type DNA-binding;	N	OG0004321	Core-1	NA	NA	NA	NA	NA
GcC1_016023	CDC25-like phosphatase YCH1	197.041	1765.85	3.16379	0.000144011	160	N	Y	PF00581	Rhodanese-like domain;	N	OG0004323	Core-1	NA	NA	NA	NA	NA
GcM3_081027	CDC25-like phosphatase YCH1	95.7664	1023.38	3.41768	0.000171506	144	N	Y	PF00581	Rhodanese-like domain;	N	OG0004323	Core-1	NA	NA	NA	NA	NA
GcC1_105010	putative pgap1-like protein	33.4712	75.9967	1.18302	0.000273524	366	N	Y	NA	NA	N	OG0004326	Core-1	NA	NA	NA	NA	NA
GcM3_184035	putative pgap1-like protein	38.2698	85.9295	1.16695	0.000171506	366	N	Y	NA	NA	N	OG0004326	Core-1	NA	NA	NA	NA	NA
GcC1_097011	putative adenosine rna-specific isoform adar-a variant	64.428	202.893	1.65496	0.000144011	278	N	Y	NA	NA	N	OG0004352	Core-1	NA	NA	NA	NA	NA
GcM3_214019	putative adenosine rna-specific isoform adar-a variant	232.546	528.865	1.18538	0.000171506	278	N	Y	NA	NA	N	OG0004352	Core-1	NA	NA	NA	NA	NA
GcC1_025036	Multiprotein-bridging factor 1	114.959	750.896	2.70749	0.000144011	154	N	Y	PF01381;PF08523	Helix-turn-helix;Multiprotein bridging factor 1;	N	OG0004355	Core-1	NA	NA	NA	NA	NA
GcM3_107022	Multiprotein-bridging factor 1	404.732	1920.52	2.24646	0.000171506	154	N	Y	PF01381;PF08523	Helix-turn-helix;Multiprotein bridging factor 1;	N	OG0004355	Core-1	NA	NA	NA	NA	NA
GcC1_132003	hypothetical protein	592.956	1957.96	1.72335	0.000144011	94	N	Y	NA	NA	N	OG0004400	Core-1	NA	NA	NA	NA	NA
GcM3_080015	hypothetical protein	462.858	1067.61	1.20574	0.000171506	94	N	Y	NA	NA	N	OG0004400	Core-1	NA	NA	NA	NA	NA
GcC1_007001	Purine-cytosine permease fcyB	20.5603	108.224	2.39608	0.000144011	503	N	Y	PF02133	Permease for cytosine/purines, uracil, thiamine, allantoin;	N	OG0004401	Core-1	NA	NA	NA	NA	NA
GcM3_026013	Purine-cytosine permease FCY21	13.4997	204.956	3.92432	0.000171506	536	N	Y	PF02133	Permease for cytosine/purines, uracil, thiamine, allantoin;	N	OG0004401	Core-1	NA	NA	NA	NA	NA
GcC1_206036	Lysine-specific permease	10.0085	367.637	5.19898	0.000144011	534	N	Y	PF00324	Amino acid permease;	N	OG0004424	Core-1	NA	NA	NA	NA	NA
GcM3_183016	Lysine-specific permease	5.83183	168.055	4.84884	0.000171506	534	N	Y	PF00324	Amino acid permease;	N	OG0004424	Core-1	NA	NA	NA	NA	NA
GcC1_175020	D-3-phosphoglycerate dehydrogenase 1	42.3162	520.824	3.62151	0.000144011	471	N	Y	PF00389;PF02826	D-isomer specific 2-hydroxyacid dehydrogenase, catalytic domain;D-isomer specific 2-hydroxyacid dehydrogenase, NAD binding domain;	N	OG0004425	Core-1	NA	NA	NA	NA	NA
GcM3_010008	D-3-phosphoglycerate dehydrogenase 1	37.3739	730.63	4.28904	0.000171506	471	N	Y	PF00389;PF02826	D-isomer specific 2-hydroxyacid dehydrogenase, catalytic domain;D-isomer specific 2-hydroxyacid dehydrogenase, NAD binding domain;	N	OG0004425	Core-1	NA	NA	NA	NA	NA
GcC1_171008	putative f0-atpase subunit k protein	245.964	1780.44	2.85572	0.000144011	78	Y	Y	PF11022	Protein of unknown function (DUF2611);	N	OG0004444	Core-1	SPOG0000336	LS-D	NA	NA	NA
GcM3_183038	putative f0-atpase subunit k protein	79.7118	178.488	1.16296	0.000171506	78	Y	Y	PF11022	Protein of unknown function (DUF2611);	N	OG0004444	Core-1	SPOG0000336	LS-D	NA	NA	NA
GcC1_096026	Phosphoribosylaminoimidazole-succinocarboxamide synthase	30.0987	162.455	2.43227	0.000144011	358	Y	Y	PF01259	SAICAR synthetase;	N	OG0004448	Core-1	SPOG0001292	singleton	NA	NA	NA
GcM3_203036	Phosphoribosylaminoimidazole-succinocarboxamide synthase	42.9373	163.483	1.92884	0.000171506	346	N	Y	PF01259	SAICAR synthetase;	N	OG0004448	Core-1	NA	NA	NA	NA	NA
GcC1_039005	Cytochrome b-c1 complex subunit 7	1215.28	3151.58	1.37479	0.000144011	124	N	Y	PF02271	Ubiquinol-cytochrome C reductase complex 14kD subunit;	N	OG0004456	Core-1	NA	NA	NA	NA	NA
GcM3_061005	Cytochrome b-c1 complex subunit 7	1046.04	2484.5	1.24801	0.000171506	124	N	Y	PF02271	Ubiquinol-cytochrome C reductase complex 14kD subunit;	N	OG0004456	Core-1	NA	NA	NA	NA	NA
GcC1_181012	Triosephosphate isomerase	173.691	2049.11	3.5604	0.000144011	264	N	Y	PF00121	Triosephosphate isomerase;	N	OG0004459	Core-1	NA	NA	NA	NA	NA
GcM3_020001	Triosephosphate isomerase	221.523	6159.27	4.79723	0.000171506	265	N	Y	PF00121	Triosephosphate isomerase;	N	OG0004459	Core-1	NA	NA	NA	NA	NA
GcC1_096031	Farnesyl pyrophosphate synthase	114.102	574.908	2.33301	0.000144011	347	N	Y	PF00348	Polyprenyl synthetase;	N	OG0004495	Core-1	NA	NA	NA	NA	NA
GcM3_011006	Farnesyl pyrophosphate synthase	133.456	289.598	1.11769	0.000171506	347	N	Y	PF00348	Polyprenyl synthetase;	N	OG0004495	Core-1	NA	NA	NA	NA	NA
GcC1_063013	Acidic mammalian chitinase	8.47842	864.976	6.67272	0.000144011	475	Y	Y	PF00704	Glycosyl hydrolases family 18;	GH18	OG0000055	Core-M	SPOG0000009	Core-M	NA	NA	NA
GcC1_066021	Acidic mammalian chitinase	5.77522	3209.39	9.11821	0.000144011	477	Y	Y	PF00187;PF00704	Chitin recognition protein;Glycosyl hydrolases family 18;	GH18	OG0000055	Core-M	SPOG0000009	Core-M	NA	NA	NA
GcM3_080018	Acidic mammalian chitinase	12.7221	827.529	6.0234	0.000171506	477	Y	Y	PF00187;PF00704	Chitin recognition protein;Glycosyl hydrolases family 18;	GH18	OG0000055	Core-M	SPOG0000009	Core-M	NA	NA	NA
GcM3_125023	Acidic mammalian chitinase	4.86376	299.692	5.94527	0.000171506	327	Y	Y	PF00704	Glycosyl hydrolases family 18;	GH18	OG0000055	Core-M	SPOG0000009	Core-M	NA	NA	NA
GcC1_004034	Thioredoxin	6413.55	81482.4	3.66729	0.000144011	116	N	Y	PF00085	Thioredoxin;	N	OG0000056	Core-M	NA	NA	NA	NA	NA
GcM3_140018	Thioredoxin	5558.26	69704.2	3.64854	0.000171506	116	N	Y	PF00085	Thioredoxin;	N	OG0000056	Core-M	NA	NA	NA	NA	NA
GcC1_005028	putative celp0028 effector like protein	4.17733	2291.63	9.09958	0.00589896	258	Y	Y	NA	NA	N	OG0000058	Core-M	SPOG0000006	Core-M	NA	NA	NA
GcC1_074020	putative celp0028 effector like protein	4.19869	65.3478	3.96013	0.0115193	246	Y	Y	NA	NA	N	OG0000058	Core-M	SPOG0000006	Core-M	NA	NA	NA
GcC1_215013	putative celp0028 effector like protein	3.98214	4986.26	10.2902	0.00462523	247	Y	Y	NA	NA	N	OG0000058	Core-M	SPOG0000006	Core-M	NA	NA	NA
GcC1_215014	putative celp0028 effector like protein	6.17618	2223.86	8.49214	0.000144011	287	Y	Y	NA	NA	N	OG0000058	Core-M	SPOG0000006	Core-M	NA	NA	NA
GcM3_101023	putative celp0028 effector like protein	2.56096	169.164	6.0456	0.000903758	258	Y	Y	NA	NA	N	OG0000058	Core-M	SPOG0000006	Core-M	NA	NA	NA
GcM3_153005	putative celp0028 effector like protein	7.1212	315.155	5.4678	0.000171506	280	Y	Y	NA	NA	N	OG0000058	Core-M	SPOG0000006	Core-M	NA	NA	NA
GcM3_153006	putative celp0028 effector like protein	6.24785	316.962	5.66481	0.000171506	240	Y	Y	NA	NA	N	OG0000058	Core-M	SPOG0000006	Core-M	NA	NA	NA
GcC1_107019	putative secreted effector protein	17.9357	167.862	3.22637	0.000144011	165	Y	N	NA	NA	N	OG0000068	Core-M	SPOG0000008	Core-M	CSEPOG0000001	Core-M	Gor|OEC16a
GcM3_186050	putative secreted effector protein	53.7554	779.757	3.85854	0.000171506	195	Y	N	NA	NA	N	OG0000068	Core-M	SPOG0000008	Core-M	CSEPOG0000001	Core-M	Gor|OEC16a
GcM3_223032	putative secreted effector protein	7.71208	80.0529	3.37576	0.000171506	178	Y	N	NA	NA	N	OG0000068	Core-M	SPOG0000008	Core-M	CSEPOG0000001	Core-M	Gor|OEC16a
GcC1_200023	Beta-1,2-xylosyltransferase 1	16.8898	45.1394	1.41824	0.000144011	633	N	Y	PF05686	Glycosyl transferase family 90;	GT90	OG0000074	Core-M	NA	NA	NA	NA	NA
GcM3_178011	Beta-1,2-xylosyltransferase 1	21.702	70.5794	1.70142	0.000171506	633	N	Y	PF05686	Glycosyl transferase family 90;	GT90	OG0000074	Core-M	NA	NA	NA	NA	NA
GcC1_201002	ABC transporter aclQ	35.7966	142.194	1.98996	0.000144011	1007	N	Y	PF00005;PF00664	ABC transporter;ABC transporter transmembrane region;	N	OG0000079	Core-M	NA	NA	NA	NA	NA
GcM3_020007	ABC transporter aclQ	49.4483	154.155	1.64039	0.000171506	1007	N	Y	PF00005;PF00664	ABC transporter;ABC transporter transmembrane region;	N	OG0000079	Core-M	NA	NA	NA	NA	NA
GcC1_044014	Manganese transporter SMF1	32.734	263.74	3.01026	0.000144011	603	N	Y	PF01566	Natural resistance-associated macrophage protein;	N	OG0000118	Core-M	NA	NA	NA	NA	NA
GcM3_041024	Manganese transporter SMF1	75.1867	634.137	3.07625	0.000171506	603	N	Y	PF01566	Natural resistance-associated macrophage protein;	N	OG0000118	Core-M	NA	NA	NA	NA	NA
GcC1_016002	Metacaspase-1	38.1001	149.55	1.97276	0.000144011	421	N	Y	PF00656	Caspase domain;	N	OG0000121	Core-M	NA	NA	NA	NA	NA
GcM3_033011	Metacaspase-1	22.8062	108.049	2.24419	0.000171506	421	N	Y	PF00656	Caspase domain;	N	OG0000121	Core-M	NA	NA	NA	NA	NA
GcC1_100004	Acyl-CoA synthetase FUM16	45.5309	110.939	1.28485	0.000144011	690	N	Y	PF00501	AMP-binding enzyme;	N	OG0000133	Core-M	NA	NA	NA	NA	NA
GcM3_045008	Acyl-CoA synthetase FUM16	34.0758	170.404	2.32214	0.000171506	690	N	Y	PF00501	AMP-binding enzyme;	N	OG0000133	Core-M	NA	NA	NA	NA	NA
GcC1_063003	Mannan endo-1,6-alpha-mannosidase DCW1	16.4853	105.721	2.68101	0.000144011	450	N	Y	PF03663	Glycosyl hydrolase family 76;	GH76	OG0000147	Core-M	NA	NA	NA	NA	NA
GcC1_064016	Mannan endo-1,6-alpha-mannosidase DCW1	24.2216	51.0356	1.07521	0.000144011	522	Y	Y	PF03663	Glycosyl hydrolase family 76;	GH76	OG0000147	Core-M	SPOG0000270	LS-D	NA	NA	NA
GcM3_192035	Mannan endo-1,6-alpha-mannosidase DCW1	16.3686	33.034	1.01303	0.000171506	450	N	Y	PF03663	Glycosyl hydrolase family 76;	GH76	OG0000147	Core-M	NA	NA	NA	NA	NA
GcC1_187025	Aldehyde oxidase GLOX	1.787	161.212	6.49528	0.000144011	763	Y	Y	PF00187;PF07250;PF09118	Chitin recognition protein;Glyoxal oxidase N-terminus;Domain of unknown function (DUF1929);	AA5	OG0000153	Core-M	SPOG0000061	L-Core	NA	NA	NA
GcM3_220012	Aldehyde oxidase GLOX	5.11997	204.085	5.31689	0.000171506	738	N	Y	PF00187;PF07250;PF09118	Chitin recognition protein;Glyoxal oxidase N-terminus;Domain of unknown function (DUF1929);	AA5	OG0000153	Core-M	NA	NA	NA	NA	NA
GcC1_158017	hypothetical protein	17.5122	77.887	2.15302	0.000144011	602	N	Y	NA	NA	N	OG0000158	Core-M	NA	NA	NA	NA	NA
GcM3_079018	hypothetical protein	16.9923	53.5097	1.65492	0.000171506	602	N	Y	NA	NA	N	OG0000158	Core-M	NA	NA	NA	NA	NA
GcC1_032026	3-phytase A	55.7282	1363.11	4.61236	0.000144011	540	Y	Y	PF00328	Histidine phosphatase superfamily (branch 2);	N	OG0000205	Core-M	SPOG0000026	Core-M	NA	NA	NA
GcM3_038018	3-phytase A	29.633	104.027	1.81168	0.000171506	540	Y	Y	PF00328	Histidine phosphatase superfamily (branch 2);	N	OG0000205	Core-M	SPOG0000026	Core-M	NA	NA	NA
GcC1_052032	putative glc8 protein	38.1383	114.025	1.58004	0.000144011	282	N	Y	PF04979	Protein phosphatase inhibitor 2 (IPP-2);	N	OG0000211	Core-M	NA	NA	NA	NA	NA
GcM3_010037	putative glc8 protein	34.1776	69.1034	1.01571	0.00182297	256	N	Y	PF04979	Protein phosphatase inhibitor 2 (IPP-2);	N	OG0000211	Core-M	NA	NA	NA	NA	NA
GcC1_152014	Serine/threonine-protein phosphatase 2A activator 1	65.5048	156.222	1.25393	0.000144011	386	N	Y	PF03095	Phosphotyrosyl phosphate activator (PTPA) protein;	N	OG0000213	Core-M	NA	NA	NA	NA	NA
GcM3_007004	Serine/threonine-protein phosphatase 2A activator 1	33.6339	112.732	1.74491	0.000171506	386	N	Y	PF03095	Phosphotyrosyl phosphate activator (PTPA) protein;	N	OG0000213	Core-M	NA	NA	NA	NA	NA
GcC1_196031	Putative vacuolar protein sorting-associated protein TDA6	5.57528	97.914	4.1344	0.000144011	339	Y	Y	PF06101	Vacuolar protein sorting-associated protein 62;	N	OG0000215	Core-M	SPOG0000025	Core-M	NA	NA	NA
GcM3_081020	Putative vacuolar protein sorting-associated protein TDA6	5.21702	15.327	1.55478	0.00130717	339	Y	Y	PF06101	Vacuolar protein sorting-associated protein 62;	N	OG0000215	Core-M	SPOG0000025	Core-M	NA	NA	NA
GcC1_036031	Nicotianamine synthase 9	3.35392	1846.92	9.10506	0.000144011	319	N	Y	PF03059	Nicotianamine synthase protein;	N	OG0000216	Core-M	NA	NA	NA	NA	NA
GcC1_040037	Nicotianamine synthase 9	64.2966	1025.32	3.99519	0.000144011	310	N	Y	PF03059	Nicotianamine synthase protein;	N	OG0000216	Core-M	NA	NA	NA	NA	NA
GcM3_015036	Nicotianamine synthase	51.3009	668.231	3.70329	0.000171506	310	N	Y	PF03059	Nicotianamine synthase protein;	N	OG0000216	Core-M	NA	NA	NA	NA	NA
GcM3_101007	Nicotianamine synthase 2	13.3808	1984.56	7.21251	0.000171506	319	N	Y	PF03059	Nicotianamine synthase protein;	N	OG0000216	Core-M	NA	NA	NA	NA	NA
GcC1_067017	Probable thioredoxin reductase ARB_06224	27.1354	2316.32	6.41551	0.000144011	393	Y	Y	PF07992	Pyridine nucleotide-disulphide oxidoreductase;	N	OG0000217	Core-M	SPOG0000038	Core-M	NA	NA	NA
GcM3_082034	Probable thioredoxin reductase ARB_06224	42.3864	1624.93	5.26064	0.000171506	393	Y	Y	PF07992	Pyridine nucleotide-disulphide oxidoreductase;	N	OG0000217	Core-M	SPOG0000038	Core-M	NA	NA	NA
GcC1_142019	hypothetical protein	59.4648	1272.83	4.41986	0.000144011	200	N	Y	NA	NA	N	OG0000233	Core-M	NA	NA	NA	NA	NA
GcM3_112024	hypothetical protein	67.9098	460.8	2.76245	0.000171506	287	N	Y	NA	NA	N	OG0000233	Core-M	NA	NA	NA	NA	NA
GcC1_083003	Secreted protein ARB_01864	51.0565	317.471	2.63646	0.000144011	603	Y	Y	PF00149	Calcineurin-like phosphoesterase;	N	OG0000245	Core-M	SPOG0000153	L-Core	NA	NA	NA
GcM3_041006	Secreted protein ARB_01864	75.3998	171.393	1.18467	0.000171506	603	Y	Y	PF00149	Calcineurin-like phosphoesterase;	N	OG0000245	Core-M	SPOG0000153	L-Core	NA	NA	NA
GcC1_208018	Efflux pump dotC	25.3781	1143.54	5.49378	0.000144011	560	N	Y	PF07690	Major Facilitator Superfamily;	N	OG0000264	Core-M	NA	NA	NA	NA	NA
GcM3_091012	Efflux pump dotC	25.4616	153.255	2.58954	0.000171506	547	N	Y	PF07690	Major Facilitator Superfamily;	N	OG0000264	Core-M	NA	NA	NA	NA	NA
GcC1_049016	Uncharacterized MscS family protein C1183.11	2.81978	136.195	5.59395	0.000144011	801	N	Y	PF00924	Mechanosensitive ion channel;	N	OG0000281	Core-M	NA	NA	NA	NA	NA
GcM3_076016	Uncharacterized MscS family protein C1183.11	3.24382	106.262	5.03379	0.000171506	831	N	Y	PF00924	Mechanosensitive ion channel;	N	OG0000281	Core-M	NA	NA	NA	NA	NA
GcC1_120003	Na(+)/H(+) antiporter 1	13.1763	121.771	3.20815	0.000144011	1009	N	Y	PF00999;PF08619	Sodium/hydrogen exchanger family;Alkali metal cation/H+ antiporter Nha1 C terminus;	N	OG0000283	Core-M	NA	NA	NA	NA	NA
GcM3_008001	Na(+)/H(+) antiporter 1	23.6468	485.718	4.3604	0.000171506	1009	N	Y	PF00999;PF08619	Sodium/hydrogen exchanger family;Alkali metal cation/H+ antiporter Nha1 C terminus;	N	OG0000283	Core-M	NA	NA	NA	NA	NA
GcC1_116015	Uncharacterized secreted glycosidase ARB_07629	6.0199	1195.58	7.63375	0.000144011	803	Y	Y	PF07971	Glycosyl hydrolase family 92;	GH92	OG0000301	Core-M	SPOG0000053	L-Core	NA	NA	NA
GcM3_092025	Uncharacterized secreted glycosidase ARB_07629	5.66558	288.661	5.67101	0.000171506	787	Y	Y	PF07971	Glycosyl hydrolase family 92;	GH92	OG0000301	Core-M	SPOG0000053	L-Core	NA	NA	NA
GcC1_103025	putative folic acid synthesis protein fol1	13.2698	750.204	5.82107	0.000144011	300	N	Y	PF02152	Dihydroneopterin aldolase;	N	OG0000319	Core-M	NA	NA	NA	NA	NA
GcM3_172011	putative folic acid synthesis protein fol1	20.5115	127.469	2.63564	0.000171506	300	N	Y	PF02152	Dihydroneopterin aldolase;	N	OG0000319	Core-M	NA	NA	NA	NA	NA
GcC1_199027	Phosphoribosylglycinamide formyltransferase	64.0357	175.759	1.45665	0.000144011	261	N	Y	PF00551	Formyl transferase;	N	OG0000320	Core-M	NA	NA	NA	NA	NA
GcM3_223015	Phosphoribosylglycinamide formyltransferase	133.985	341.139	1.34828	0.000171506	228	N	Y	PF00551	Formyl transferase;	N	OG0000320	Core-M	NA	NA	NA	NA	NA
GcC1_175025	Probable intramembrane protease C25B8.17	34.3251	241.181	2.81278	0.000144011	537	N	Y	PF04258	Signal peptide peptidase;	N	OG0000353	Core-M	NA	NA	NA	NA	NA
GcM3_095012	Probable intramembrane protease C25B8.17	68.9485	305.944	2.14968	0.000171506	537	N	Y	PF04258	Signal peptide peptidase;	N	OG0000353	Core-M	NA	NA	NA	NA	NA
GcC1_065023	Probable alanine aminotransferase, mitochondrial	119.527	2647.94	4.46946	0.000144011	483	N	Y	PF00155	Aminotransferase class I and II;	N	OG0000364	Core-M	NA	NA	NA	NA	NA
GcM3_082041	Probable alanine aminotransferase, mitochondrial	93.7828	1132.48	3.59402	0.000171506	483	N	Y	PF00155	Aminotransferase class I and II;	N	OG0000364	Core-M	NA	NA	NA	NA	NA
GcC1_051017	Orotate phosphoribosyltransferase	134.958	1286.33	3.25267	0.000144011	236	N	Y	PF00156	Phosphoribosyl transferase domain;	N	OG0000371	Core-M	NA	NA	NA	NA	NA
GcM3_075012	Orotate phosphoribosyltransferase	85.7179	508.543	2.5687	0.000171506	236	N	Y	PF00156	Phosphoribosyl transferase domain;	N	OG0000371	Core-M	NA	NA	NA	NA	NA
GcC1_172006	putative gpi anchored serine-threonine rich protein	33.559	5294.32	7.3016	0.000144011	291	Y	Y	PF10342	Ser-Thr-rich glycosyl-phosphatidyl-inositol-anchored membrane family;	N	OG0000381	Core-M	SPOG0000269	LS-D	NA	NA	NA
GcM3_194042	putative gpi anchored serine-threonine rich protein	133.041	1950.23	3.87371	0.000171506	279	Y	Y	PF10342	Ser-Thr-rich glycosyl-phosphatidyl-inositol-anchored membrane family;	N	OG0000381	Core-M	SPOG0000269	LS-D	NA	NA	NA
GcC1_003028	putative hmg box protein	19.9668	46.5128	1.22002	0.000144011	413	N	Y	PF00536;PF09011	SAM domain (Sterile alpha motif);HMG-box domain;	N	OG0000418	Core-M	NA	NA	NA	NA	NA
GcM3_125021	putative hmg box protein	14.2968	35.6686	1.31896	0.000171506	399	N	Y	PF00505;PF00536	HMG (high mobility group) box;SAM domain (Sterile alpha motif);	N	OG0000418	Core-M	NA	NA	NA	NA	NA
GcC1_185034	UPF0590 protein C409.17c	29.188	92.9313	1.67079	0.000144011	284	N	Y	PF08588	Protein of unknown function (DUF1769);	N	OG0000460	Core-M	NA	NA	NA	NA	NA
GcM3_086008	UPF0590 protein C409.17c	38.7809	514.106	3.72865	0.000171506	272	N	Y	PF08588	Protein of unknown function (DUF1769);	N	OG0000460	Core-M	NA	NA	NA	NA	NA
GcC1_012015	Glycine dehydrogenase (decarboxylating)	55.4364	356.019	2.68305	0.000144011	1071	N	Y	PF02347	Glycine cleavage system P-protein;	N	OG0000485	Core-M	NA	NA	NA	NA	NA
GcM3_051018	Glycine dehydrogenase (decarboxylating)	59.1419	150.079	1.34347	0.000171506	1071	N	Y	PF02347	Glycine cleavage system P-protein;	N	OG0000485	Core-M	NA	NA	NA	NA	NA
GcC1_022024	Lipase 1	8.66306	73.4991	3.08478	0.00225229	209	N	Y	PF00135	Carboxylesterase family;	N	OG0000496	Core-M	NA	NA	NA	NA	NA
GcC1_025039	Lipase 1	40.613	370.108	3.18793	0.000144011	349	Y	Y	PF00135	Carboxylesterase family;	N	OG0000496	Core-M	SPOG0000124	L-Core	NA	NA	NA
GcM3_102015	Lipase 1	24.3712	118.869	2.28613	0.000171506	543	Y	Y	PF00135	Carboxylesterase family;	N	OG0000496	Core-M	SPOG0000124	L-Core	NA	NA	NA
GcC1_013004	putative copper fist dna binding domain protein	22.9715	254.42	3.4693	0.000144011	459	N	Y	PF00649	Copper fist DNA binding domain;	N	OG0000501	Core-M	NA	NA	NA	NA	NA
GcM3_067024	putative copper fist dna binding domain protein	22.6348	448.342	4.30799	0.000171506	459	N	Y	PF00649	Copper fist DNA binding domain;	N	OG0000501	Core-M	NA	NA	NA	NA	NA
GcC1_147007	Glycerophosphodiester transporter GIT2	10.9413	55.7436	2.34902	0.000144011	507	N	Y	PF00083	Sugar (and other) transporter;	N	OG0000503	Core-M	NA	NA	NA	NA	NA
GcM3_079020	Glycerophosphodiester transporter GIT2	30.7717	358.514	3.54235	0.000171506	506	N	Y	PF00083	Sugar (and other) transporter;	N	OG0000503	Core-M	NA	NA	NA	NA	NA
GcC1_126010	putative pf02656 domain protein	43.9373	490.522	3.4808	0.000144011	261	N	Y	PF02656	Domain of unknown function (DUF202);	N	OG0000507	Core-M	NA	NA	NA	NA	NA
GcM3_122011	putative pf02656 domain protein	43.0821	131.321	1.60794	0.000171506	261	N	Y	PF02656	Domain of unknown function (DUF202);	N	OG0000507	Core-M	NA	NA	NA	NA	NA
GcC1_121012	Probable 6-phosphogluconolactonase	94.3011	1315.01	3.80165	0.000144011	260	N	Y	PF01182	Glucosamine-6-phosphate isomerases/6-phosphogluconolactonase;	N	OG0000533	Core-M	NA	NA	NA	NA	NA
GcM3_005032	Probable 6-phosphogluconolactonase	130.229	3243.76	4.63854	0.000171506	260	N	Y	PF01182	Glucosamine-6-phosphate isomerases/6-phosphogluconolactonase;	N	OG0000533	Core-M	NA	NA	NA	NA	NA
GcC1_139019	putative c6 zinc finger domain protein	27.066	92.3511	1.77065	0.000144011	416	N	Y	PF00172	Fungal Zn(2)-Cys(6) binuclear cluster domain;	N	OG0000538	Core-M	NA	NA	NA	NA	NA
GcM3_106029	putative c6 zinc finger domain protein	46.0226	151.616	1.72001	0.000171506	241	N	Y	NA	NA	N	OG0000538	Core-M	NA	NA	NA	NA	NA
GcC1_128019	hypothetical protein	71.0434	192.083	1.43495	0.000144011	140	N	N	NA	NA	N	OG0000570	Core-M	NA	NA	NA	NA	NA
GcM3_214035	putative sec34-like family protein	52.0769	110.844	1.08982	0.000171506	215	N	Y	PF04136	Sec34-like family;	N	OG0000570	Core-M	NA	NA	NA	NA	NA
GcC1_095006	Phospho-2-dehydro-3-deoxyheptonate aldolase, tyrosine-inhibited	85.9352	545.815	2.66709	0.000144011	360	N	Y	PF00793	DAHP synthetase I family;	N	OG0000180	L-Core	NA	NA	NA	NA	NA
GcM3_193003	Phospho-2-dehydro-3-deoxyheptonate aldolase, tyrosine-inhibited	63.3139	234.777	1.8907	0.000171506	380	N	Y	PF00793	DAHP synthetase I family;	N	OG0000180	L-Core	NA	NA	NA	NA	NA
GcC1_040029	Alpha-glucosides permease MPH2	43.0263	5334.51	6.95399	0.000144011	535	N	Y	PF00083	Sugar (and other) transporter;	N	OG0000335	L-Core	NA	NA	NA	NA	NA
GcM3_173006	Alpha-glucosides permease MPH3	61.4667	5065.44	6.36474	0.000171506	535	N	Y	PF00083	Sugar (and other) transporter;	N	OG0000335	L-Core	NA	NA	NA	NA	NA
GcC1_071017	Folylpolyglutamate synthase	30.4301	97.6846	1.68263	0.000144011	525	N	Y	NA	NA	N	OG0000356	L-Core	NA	NA	NA	NA	NA
GcM3_100018	Folylpolyglutamate synthase	25.1688	73.9458	1.55483	0.000171506	502	N	Y	NA	NA	N	OG0000356	L-Core	NA	NA	NA	NA	NA
GcC1_003014	Laccase-1	5.05659	455.422	6.4929	0.000144011	575	Y	Y	PF00394;PF07731;PF07732	Multicopper oxidase;Multicopper oxidase;Multicopper oxidase;	AA1	OG0000376	L-Core	SPOG0000043	L-Core	NA	NA	NA
GcM3_212019	Laccase-1	7.57068	166.39	4.458	0.000171506	576	Y	Y	PF00394;PF07731;PF07732	Multicopper oxidase;Multicopper oxidase;Multicopper oxidase;	AA1	OG0000376	L-Core	SPOG0000043	L-Core	NA	NA	NA
GcC1_219012	Protein transport protein sft2	57.9035	173.74	1.58521	0.000144011	296	N	Y	PF04178	Got1/Sft2-like family;	N	OG0001031	L-Core	NA	NA	NA	NA	NA
GcM3_088028	Protein transport protein SFT2	46.6345	120.548	1.37014	0.000326616	187	N	Y	PF04178	Got1/Sft2-like family;	N	OG0001031	L-Core	NA	NA	NA	NA	NA
GcM3_088029	tetra-spanning membrane protein	44.4003	128.903	1.53765	0.000171506	75	N	Y	NA	NA	N	OG0001031	L-Core	NA	NA	NA	NA	NA
GcC1_221015	hypothetical protein	168.826	418.783	1.31066	0.000273524	135	N	Y	NA	NA	N	OG0004026	L-Core	NA	NA	NA	NA	NA
GcM3_009039	hypothetical protein	81.5131	293.402	1.84778	0.000171506	135	N	Y	NA	NA	N	OG0004026	L-Core	NA	NA	NA	NA	NA
GcC1_077003	hypothetical protein	74.144	317.701	2.09927	0.000144011	296	Y	Y	PF13472	GDSL-like Lipase/Acylhydrolase family;	N	OG0004125	L-Core	SPOG0000129	L-Core	NA	NA	NA
GcM3_008015	hypothetical protein	84.9895	1437.21	4.07984	0.000171506	296	Y	Y	PF13472	GDSL-like Lipase/Acylhydrolase family;	N	OG0004125	L-Core	SPOG0000129	L-Core	NA	NA	NA
GcC1_218023	COBW domain-containing protein 1	36.3397	99.3544	1.45104	0.000144011	381	N	Y	PF02492	CobW/HypB/UreG, nucleotide-binding domain;	N	OG0004167	L-Core	NA	NA	NA	NA	NA
GcM3_222021	COBW domain-containing protein 1	48.2191	142.346	1.56173	0.000171506	381	N	Y	PF02492	CobW/HypB/UreG, nucleotide-binding domain;	N	OG0004167	L-Core	NA	NA	NA	NA	NA
GcC1_097006	hypothetical protein	287.16	1063.21	1.88851	0.000144011	136	N	Y	PF10937	Ribosomal protein S36, mitochondrial;	N	OG0004550	L-Core	NA	NA	NA	NA	NA
GcM3_069003	hypothetical protein	262.497	562.416	1.09934	0.000171506	130	N	Y	PF10937	Ribosomal protein S36, mitochondrial;	N	OG0004550	L-Core	NA	NA	NA	NA	NA
GcC1_214010	hypothetical protein	111.631	882.683	2.98315	0.000144011	110	N	Y	NA	NA	N	OG0004552	L-Core	NA	NA	NA	NA	NA
GcM3_009012	hypothetical protein	167.155	336.139	1.00787	0.000622786	110	N	Y	NA	NA	N	OG0004552	L-Core	NA	NA	NA	NA	NA
GcC1_214051	hypothetical protein	53.1438	129.676	1.28694	0.000144011	170	Y	Y	NA	NA	N	OG0004582	L-Core	SPOG0000174	L-Core	NA	NA	NA
GcM3_109019	hypothetical protein	59.3232	1137.36	4.26094	0.000171506	170	Y	Y	NA	NA	N	OG0004582	L-Core	SPOG0000174	L-Core	NA	NA	NA
GcC1_197030	Protein pns1	18.204	243.027	3.73879	0.000144011	522	N	Y	PF04515	Plasma-membrane choline transporter;	N	OG0004594	L-Core	NA	NA	NA	NA	NA
GcM3_031022	Protein pns1	23.0372	133.037	2.52979	0.000171506	547	N	Y	PF04515	Plasma-membrane choline transporter;	N	OG0004594	L-Core	NA	NA	NA	NA	NA
GcC1_065002	Cytochrome c oxidase assembly factor 3, mitochondrial	261.498	966.221	1.88555	0.000144011	76	N	Y	NA	NA	N	OG0004598	L-Core	NA	NA	NA	NA	NA
GcM3_216011	Cytochrome c oxidase assembly factor 3, mitochondrial	248.178	705.659	1.5076	0.000171506	76	N	Y	NA	NA	N	OG0004598	L-Core	NA	NA	NA	NA	NA
GcC1_182029	37S ribosomal protein MRP2, mitochondrial	154.007	1326.45	3.1065	0.000144011	113	N	Y	PF00253	Ribosomal protein S14p/S29e;	N	OG0004606	L-Core	NA	NA	NA	NA	NA
GcM3_205019	37S ribosomal protein MRP2, mitochondrial	111.84	966.057	3.11067	0.000171506	113	N	Y	PF00253	Ribosomal protein S14p/S29e;	N	OG0004606	L-Core	NA	NA	NA	NA	NA
GcC1_036007	hypothetical protein	72.241	148.29	1.03753	0.0466864	111	N	Y	PF13233	Complex1_LYR-like;	N	OG0004610	L-Core	NA	NA	NA	NA	NA
GcM3_024011	hypothetical protein	49.513	150.422	1.60314	0.00143577	111	N	Y	PF13233	Complex1_LYR-like;	N	OG0004610	L-Core	NA	NA	NA	NA	NA
GcC1_178019	UDP-glucose,sterol transferase	4.81189	16.84	1.80722	0.000144011	1063	N	Y	PF03033	Glycosyltransferase family 28 N-terminal domain;	GT1	OG0004617	L-Core	NA	NA	NA	NA	NA
GcM3_218030	UDP-glucose,sterol transferase	8.13085	49.7834	2.61419	0.000171506	1065	N	Y	PF03033	Glycosyltransferase family 28 N-terminal domain;	GT1	OG0004617	L-Core	NA	NA	NA	NA	NA
GcC1_180032	Phosphatidate phosphatase APP1	2.47237	20.362	3.04191	0.000144011	331	N	Y	PF09949	Uncharacterized conserved protein (DUF2183);	N	OG0004649	L-Core	NA	NA	NA	NA	NA
GcM3_103017	hypothetical protein	1.04448	4.3852	2.06986	0.0157015	327	N	Y	NA	NA	N	OG0004649	L-Core	NA	NA	NA	NA	NA
GcC1_011028	1,2-dihydroxy-3-keto-5-methylthiopentene dioxygenase	188.04	4081.82	4.4401	0.000144011	172	N	Y	PF03079	ARD/ARD' family;	N	OG0004654	L-Core	NA	NA	NA	NA	NA
GcM3_018041	1,2-dihydroxy-3-keto-5-methylthiopentene dioxygenase	123.657	1925.53	3.96085	0.000171506	172	N	Y	PF03079	ARD/ARD' family;	N	OG0004654	L-Core	NA	NA	NA	NA	NA
GcC1_017024	Mitochondrial phosphate carrier protein	168.45	580.836	1.78581	0.000144011	322	N	Y	PF00153	Mitochondrial carrier protein;	N	OG0004655	L-Core	NA	NA	NA	NA	NA
GcM3_192040	Mitochondrial phosphate carrier protein	239.624	562.777	1.23179	0.000171506	322	N	Y	PF00153	Mitochondrial carrier protein;	N	OG0004655	L-Core	NA	NA	NA	NA	NA
GcC1_186028	NADHubiquinone oxidoreductase 6.6kD subunit	307.688	992.423	1.68949	0.000144011	90	N	Y	NA	NA	N	OG0004656	L-Core	NA	NA	NA	NA	NA
GcM3_201033	NADHubiquinone oxidoreductase 6.6kD subunit	90.5817	215.836	1.25265	0.000171506	90	N	Y	NA	NA	N	OG0004656	L-Core	NA	NA	NA	NA	NA
GcC1_180028	AP-1-like transcription factor napA	10.3154	91.6616	3.15151	0.000144011	561	N	Y	PF00170;PF08601	bZIP transcription factor;Transcription factor PAP1;	N	OG0004668	L-Core	NA	NA	NA	NA	NA
GcM3_006023	AP-1-like transcription factor napA	5.64548	239.901	5.4092	0.000171506	308	N	Y	PF00170	bZIP transcription factor;	N	OG0004668	L-Core	NA	NA	NA	NA	NA
GcC1_041006	NADH-ubiquinone oxidoreductase 14.8 kDa subunit	279.779	1182.36	2.07931	0.000144011	122	N	Y	NA	NA	N	OG0004670	L-Core	NA	NA	NA	NA	NA
GcM3_068010	NADH-ubiquinone oxidoreductase 14.8 kDa subunit	203.337	412.848	1.02174	0.000171506	138	N	Y	NA	NA	N	OG0004670	L-Core	NA	NA	NA	NA	NA
GcC1_039015	37S ribosomal protein S8, mitochondrial	105.127	555.987	2.40292	0.000144011	162	N	Y	PF00410	Ribosomal protein S8;	N	OG0004697	L-Core	NA	NA	NA	NA	NA
GcM3_198004	37S ribosomal protein S8, mitochondrial	100.424	241.337	1.26494	0.000171506	162	N	Y	PF00410	Ribosomal protein S8;	N	OG0004697	L-Core	NA	NA	NA	NA	NA
GcC1_159008	Glutaredoxin	128.981	609.772	2.24111	0.000144011	105	N	Y	PF00462	Glutaredoxin;	N	OG0004705	L-Core	NA	NA	NA	NA	NA
GcM3_194032	Glutaredoxin	118.448	261.277	1.14133	0.000171506	127	N	Y	PF00462	Glutaredoxin;	N	OG0004705	L-Core	NA	NA	NA	NA	NA
GcC1_179027	putative pth11-like integral membrane protein	3.87352	252.615	6.02715	0.000144011	384	N	Y	NA	NA	N	OG0004722	L-Core	NA	NA	NA	NA	NA
GcM3_193001	putative pth11-like integral membrane protein	4.74289	215.012	5.50251	0.000171506	384	N	Y	NA	NA	N	OG0004722	L-Core	NA	NA	NA	NA	NA
GcC1_197002	Eukaryotic translation initiation factor 5A	713.327	7774.42	3.4461	0.000144011	159	N	Y	PF01287	Eukaryotic elongation factor 5A hypusine, DNA-binding OB fold;	N	OG0004730	L-Core	NA	NA	NA	NA	NA
GcM3_095005	Eukaryotic translation initiation factor 5A	1223.69	3108.75	1.3451	0.000171506	159	N	Y	PF01287	Eukaryotic elongation factor 5A hypusine, DNA-binding OB fold;	N	OG0004730	L-Core	NA	NA	NA	NA	NA
GcC1_226002	putative protein ilm1	32.3702	116.438	1.84682	0.000144011	176	N	Y	PF10311	Increased loss of mitochondrial DNA protein 1;	N	OG0004734	L-Core	NA	NA	NA	NA	NA
GcM3_022017	putative protein ilm1	26.6608	66.8147	1.32545	0.000171506	189	N	Y	PF10311	Increased loss of mitochondrial DNA protein 1;	N	OG0004734	L-Core	NA	NA	NA	NA	NA
GcC1_015010	DASH complex subunit Duo1	96.4063	219.155	1.18475	0.000144011	225	N	Y	PF08651	DASH complex subunit Duo1;	N	OG0004740	L-Core	NA	NA	NA	NA	NA
GcM3_077002	DASH complex subunit Duo1	82.6255	183.197	1.14873	0.000171506	226	N	Y	PF08651	DASH complex subunit Duo1;	N	OG0004740	L-Core	NA	NA	NA	NA	NA
GcC1_043013	Oligopeptide transporter 8	7.515	354.996	5.56189	0.000144011	782	N	Y	PF03169	OPT oligopeptide transporter protein;	N	OG0004753	L-Core	NA	NA	NA	NA	NA
GcM3_000003	Oligopeptide transporter 8	18.9482	288.632	3.9291	0.000171506	796	N	Y	PF03169	OPT oligopeptide transporter protein;	N	OG0004753	L-Core	NA	NA	NA	NA	NA
GcC1_078020	hypothetical protein	23.7083	1231.45	5.69882	0.000144011	366	N	Y	NA	NA	N	OG0004754	L-Core	NA	NA	NA	NA	NA
GcM3_078026	hypothetical protein	66.1182	1571.28	4.57075	0.000171506	366	N	Y	NA	NA	N	OG0004754	L-Core	NA	NA	NA	NA	NA
GcC1_180044	Mitotic-spindle organizing protein 1	48.6802	121.34	1.31764	0.000144011	73	N	Y	PF12554	Mitotic-spindle organizing gamma-tubulin ring associated;	N	OG0004778	L-Core	NA	NA	NA	NA	NA
GcM3_203041	Mitotic-spindle organizing protein 1	53.4387	178.574	1.74056	0.00307605	97	N	Y	PF12554	Mitotic-spindle organizing gamma-tubulin ring associated;	N	OG0004778	L-Core	NA	NA	NA	NA	NA
GcC1_023012	Mediator of RNA polymerase II transcription subunit 10	160.528	571.81	1.83271	0.000144011	144	N	Y	PF09748	Transcription factor subunit Med10 of Mediator complex;	N	OG0004781	L-Core	NA	NA	NA	NA	NA
GcM3_009026	Mediator of RNA polymerase II transcription subunit 10	181.758	379.434	1.06183	0.000171506	172	N	Y	PF09748	Transcription factor subunit Med10 of Mediator complex;	N	OG0004781	L-Core	NA	NA	NA	NA	NA
GcC1_214053	2-iminobutanoate/2-iminopropanoate deaminase	163.174	39879.9	7.93311	0.000144011	125	Y	Y	PF01042	Endoribonuclease L-PSP;	N	OG0004783	L-Core	SPOG0001264	singleton	NA	NA	NA
GcM3_105021	2-iminobutanoate/2-iminopropanoate deaminase	367.094	9918.93	4.75596	0.000171506	128	N	Y	PF01042	Endoribonuclease L-PSP;	N	OG0004783	L-Core	NA	NA	NA	NA	NA
GcC1_087013	Uncharacterized protein yae1	21.177	58.3839	1.46307	0.00644412	229	N	Y	PF09811	Essential protein Yae1, N terminal;	N	OG0004807	L-Core	NA	NA	NA	NA	NA
GcM3_049005	Uncharacterized protein yae1	11.2245	159.31	3.82711	0.000171506	229	N	Y	PF09811	Essential protein Yae1, N terminal;	N	OG0004807	L-Core	NA	NA	NA	NA	NA
GcC1_093001	Mitochondrial 2-oxodicarboxylate carrier 2	21.4079	109.225	2.35109	0.000144011	304	N	Y	PF00153	Mitochondrial carrier protein;	N	OG0004827	L-Core	NA	NA	NA	NA	NA
GcM3_003004	Mitochondrial 2-oxodicarboxylate carrier 2	47.0507	180.384	1.93878	0.000171506	303	N	Y	PF00153	Mitochondrial carrier protein;	N	OG0004827	L-Core	NA	NA	NA	NA	NA
GcC1_084009	Cofilin	458.337	1925.04	2.07041	0.000144011	163	N	Y	PF00241	Cofilin/tropomyosin-type actin-binding protein;	N	OG0004838	L-Core	NA	NA	NA	NA	NA
GcM3_067010	Cofilin	679.798	1962.8	1.52973	0.000171506	139	N	Y	PF00241	Cofilin/tropomyosin-type actin-binding protein;	N	OG0004838	L-Core	NA	NA	NA	NA	NA
GcC1_069018	Tubulin-specific chaperone A	383.343	1857.15	2.27638	0.000144011	112	N	Y	PF02970	Tubulin binding cofactor A;	N	OG0004845	L-Core	NA	NA	NA	NA	NA
GcM3_029013	Tubulin-specific chaperone A	200.842	2187.83	3.44537	0.000171506	112	N	Y	PF02970	Tubulin binding cofactor A;	N	OG0004845	L-Core	NA	NA	NA	NA	NA
GcC1_198019	DNA-directed RNA polymerase III subunit RPC6	33.6927	83.9411	1.31694	0.000144011	349	N	Y	PF05158	RNA polymerase Rpc34 subunit;	N	OG0004874	L-Core	NA	NA	NA	NA	NA
GcM3_075023	DNA-directed RNA polymerase III subunit RPC6	22.1347	47.4848	1.10115	0.000171506	349	N	Y	PF05158	RNA polymerase Rpc34 subunit;	N	OG0004874	L-Core	NA	NA	NA	NA	NA
GcC1_008007	DNA-directed RNA polymerases I, II, and III subunit RPABC4	101.855	613.706	2.59103	0.000144011	75	N	Y	PF03604	DNA directed RNA polymerase, 7 kDa subunit;	N	OG0004877	L-Core	NA	NA	NA	NA	NA
GcM3_178020	DNA-directed RNA polymerases I, II, and III subunit RPABC4	89.7934	236.841	1.39924	0.000171506	75	N	Y	PF03604	DNA directed RNA polymerase, 7 kDa subunit;	N	OG0004877	L-Core	NA	NA	NA	NA	NA
GcC1_015025	hypothetical protein	10.0078	86.4947	3.11149	0.00427317	198	N	Y	NA	NA	N	OG0004879	L-Core	NA	NA	NA	NA	NA
GcM3_086021	hypothetical protein	33.9488	141.508	2.05945	0.0054024	133	Y	Y	NA	NA	N	OG0004879	L-Core	SPOG0001597	singleton	NA	NA	NA
GcC1_203036	DNA-binding protein HEXBP	119.329	551.771	2.20913	0.000144011	191	N	Y	PF00098	Zinc knuckle;	N	OG0004881	L-Core	NA	NA	NA	NA	NA
GcM3_215028	DNA-binding protein HEXBP	126.853	456.734	1.8482	0.000171506	191	N	Y	PF00098	Zinc knuckle;	N	OG0004881	L-Core	NA	NA	NA	NA	NA
GcC1_168003	Uncharacterized bolA-like protein C8C9.11	85.4924	627.716	2.87624	0.000144011	113	N	Y	PF01722	BolA-like protein;	N	OG0004890	L-Core	NA	NA	NA	NA	NA
GcM3_196017	Uncharacterized bolA-like protein C8C9.11	61.409	269.585	2.13422	0.000171506	113	N	Y	PF01722	BolA-like protein;	N	OG0004890	L-Core	NA	NA	NA	NA	NA
GcC1_193025	hypothetical protein	128.64	416.698	1.69566	0.000144011	128	N	Y	PF09341	Transcription factor Pcc1;	N	OG0004899	L-Core	NA	NA	NA	NA	NA
GcM3_010017	hypothetical protein	49.379	148.789	1.5913	0.000171506	128	N	Y	PF09341	Transcription factor Pcc1;	N	OG0004899	L-Core	NA	NA	NA	NA	NA
GcC1_110016	Protein sym1	92.9933	1106.93	3.5733	0.000144011	73	Y	Y	NA	NA	N	OG0004911	L-Core	SPOG0000526	Other	NA	NA	NA
GcM3_078030	Protein sym1	119.901	435.393	1.86047	0.000171506	148	N	Y	PF04117	Mpv17 / PMP22 family;	N	OG0004911	L-Core	NA	NA	NA	NA	NA
GcC1_217018	UPF0641 membrane protein PJ4664.05	160.398	531.53	1.7285	0.000144011	233	N	Y	PF04750	FAR-17a/AIG1-like protein;	N	OG0004915	L-Core	NA	NA	NA	NA	NA
GcM3_131011	UPF0641 membrane protein PJ4664.05	116.9	300.317	1.36121	0.000171506	233	N	Y	PF04750	FAR-17a/AIG1-like protein;	N	OG0004915	L-Core	NA	NA	NA	NA	NA
GcC1_040009	Autophagy protein 16	79.5014	182.81	1.20129	0.000872453	196	N	Y	PF08614	Autophagy protein 16 (ATG16);	N	OG0004935	L-Core	NA	NA	NA	NA	NA
GcM3_041010	Autophagy protein 16	87.5083	191.39	1.12902	0.000171506	196	N	Y	PF08614	Autophagy protein 16 (ATG16);	N	OG0004935	L-Core	NA	NA	NA	NA	NA
GcC1_045015	hypothetical protein	80.225	247.664	1.62626	0.000144011	237	N	Y	PF03987	Autophagocytosis associated protein, active-site domain;	N	OG0004938	L-Core	NA	NA	NA	NA	NA
GcM3_190012	hypothetical protein	56.9831	169.976	1.57672	0.000171506	237	N	Y	PF03987	Autophagocytosis associated protein, active-site domain;	N	OG0004938	L-Core	NA	NA	NA	NA	NA
GcC1_103008	Derlin-2	154.344	743.231	2.26766	0.000144011	249	N	Y	PF04511	Der1-like family;	N	OG0004941	L-Core	NA	NA	NA	NA	NA
GcM3_183018	Derlin-2	127.539	631.839	2.30862	0.000171506	249	N	Y	PF04511	Der1-like family;	N	OG0004941	L-Core	NA	NA	NA	NA	NA
GcC1_052021	Probable mitochondrial pyruvate carrier 2	232.898	527.156	1.17853	0.000144011	169	N	Y	PF03650	Uncharacterised protein family (UPF0041);	N	OG0004950	L-Core	NA	NA	NA	NA	NA
GcM3_078010	Probable mitochondrial pyruvate carrier 2	92.362	205.806	1.15592	0.000171506	169	N	Y	PF03650	Uncharacterised protein family (UPF0041);	N	OG0004950	L-Core	NA	NA	NA	NA	NA
GcC1_166014	Thioredoxin	67.3039	151.818	1.17358	0.000144011	206	N	Y	PF00085	Thioredoxin;	N	OG0004957	L-Core	NA	NA	NA	NA	NA
GcM3_016019	Thioredoxin	137.535	502.89	1.87044	0.000171506	206	N	Y	PF00085	Thioredoxin;	N	OG0004957	L-Core	NA	NA	NA	NA	NA
GcC1_035024	Translationally-controlled tumor protein homolog	140.151	714.814	2.35058	0.000144011	169	N	Y	PF00838	Translationally controlled tumour protein;	N	OG0004981	L-Core	NA	NA	NA	NA	NA
GcM3_197027	Translationally-controlled tumor protein homolog	435.763	989.967	1.18384	0.000171506	169	N	Y	PF00838	Translationally controlled tumour protein;	N	OG0004981	L-Core	NA	NA	NA	NA	NA
GcC1_068006	CRAL-TRIO domain-containing protein C23B6.04c	27.7116	95.2638	1.78144	0.000144011	305	N	Y	PF00650;PF03765	CRAL/TRIO domain;CRAL/TRIO, N-terminal domain;	N	OG0005002	L-Core	NA	NA	NA	NA	NA
GcM3_133002	CRAL-TRIO domain-containing protein C23B6.04c	27.6141	96.9238	1.81145	0.000171506	305	N	Y	PF00650;PF03765	CRAL/TRIO domain;CRAL/TRIO, N-terminal domain;	N	OG0005002	L-Core	NA	NA	NA	NA	NA
GcC1_178024	ER membrane protein complex subunit 6	243.754	779.961	1.67798	0.000144011	120	N	Y	PF07019	Rab5-interacting protein (Rab5ip);	N	OG0005004	L-Core	NA	NA	NA	NA	NA
GcM3_203020	ER membrane protein complex subunit 6	32.3088	66.0233	1.03105	0.000171506	120	N	Y	PF07019	Rab5-interacting protein (Rab5ip);	N	OG0005004	L-Core	NA	NA	NA	NA	NA
GcC1_209005	Citrinin biosynthesis cluster MFS transporter mrr1	13.0469	350.455	4.74745	0.000144011	585	N	Y	PF07690	Major Facilitator Superfamily;	N	OG0005008	L-Core	NA	NA	NA	NA	NA
GcM3_083009	Citrinin biosynthesis cluster MFS transporter mrr1	12.1052	299.237	4.62759	0.000171506	585	N	Y	PF07690	Major Facilitator Superfamily;	N	OG0005008	L-Core	NA	NA	NA	NA	NA
GcC1_083011	hypothetical protein	31.9393	116.311	1.86458	0.000144011	227	N	N	NA	NA	N	OG0005016	L-Core	NA	NA	NA	NA	NA
GcM3_136010	hypothetical protein	23.7435	74.0291	1.64056	0.000171506	227	N	N	NA	NA	N	OG0005016	L-Core	NA	NA	NA	NA	NA
GcC1_199051	hypothetical protein	124.964	376.443	1.59092	0.000144011	167	N	Y	NA	NA	N	OG0005019	L-Core	NA	NA	NA	NA	NA
GcM3_066012	hypothetical protein	143.49	460.021	1.68075	0.000171506	104	N	Y	NA	NA	N	OG0005019	L-Core	NA	NA	NA	NA	NA
GcC1_174029	hypothetical protein	114.301	472.577	2.04771	0.000144011	139	N	N	NA	NA	N	OG0005021	L-Core	NA	NA	NA	NA	NA
GcM3_055024	hypothetical protein	78.1881	251.647	1.68638	0.000171506	139	N	N	NA	NA	N	OG0005021	L-Core	NA	NA	NA	NA	NA
GcC1_023011	UDP-N-acetylglucosamine transporter yea4	56.6093	312.359	2.46409	0.000144011	415	N	Y	PF08449	UAA transporter family;	N	OG0005025	L-Core	NA	NA	NA	NA	NA
GcM3_148002	UDP-N-acetylglucosamine transporter yea4	52.5208	108.958	1.05281	0.000171506	409	N	Y	PF08449	UAA transporter family;	N	OG0005025	L-Core	NA	NA	NA	NA	NA
GcC1_176009	Protein PBDC1 homolog	44.2038	332.658	2.9118	0.000144011	159	N	Y	PF04669	Polysaccharide biosynthesis;	N	OG0005034	L-Core	NA	NA	NA	NA	NA
GcM3_052005	Protein PBDC1 homolog	45.4159	112.254	1.30549	0.000171506	159	N	Y	PF04669	Polysaccharide biosynthesis;	N	OG0005034	L-Core	NA	NA	NA	NA	NA
GcC1_056011	hypothetical protein	34.6013	73.1595	1.08022	0.000144011	275	N	Y	NA	NA	N	OG0005037	L-Core	NA	NA	NA	NA	NA
GcM3_223013	hypothetical protein	11.4604	31.4148	1.45479	0.000171506	275	N	Y	NA	NA	N	OG0005037	L-Core	NA	NA	NA	NA	NA
GcC1_169011	hypothetical protein	68.1882	282.026	2.04823	0.000144011	95	Y	N	NA	NA	N	OG0005052	L-Core	SPOG0000182	L-Core	CSEPOG0000289	Other	NA
GcM3_216047	hypothetical protein	73.6092	245.232	1.73619	0.000171506	97	Y	Y	NA	NA	N	OG0005052	L-Core	SPOG0000182	L-Core	NA	NA	NA
GcC1_153004	tRNA N6-adenosine threonylcarbamoyltransferase	42.2335	167.21	1.9852	0.000144011	349	N	Y	PF00814	Glycoprotease family;	N	OG0005059	L-Core	NA	NA	NA	NA	NA
GcM3_044003	tRNA N6-adenosine threonylcarbamoyltransferase	42.9475	187.053	2.1228	0.000171506	349	N	Y	PF00814	Glycoprotease family;	N	OG0005059	L-Core	NA	NA	NA	NA	NA
GcC1_132005	hypothetical protein	5.35247	104.076	4.28129	0.000144011	586	N	N	NA	NA	N	OG0005060	L-Core	NA	NA	NA	NA	NA
GcM3_191050	hypothetical protein	7.42959	54.119	2.86478	0.000171506	562	N	N	NA	NA	N	OG0005060	L-Core	NA	NA	NA	NA	NA
GcC1_058021	hypothetical protein	25.0102	79.0936	1.66104	0.000144011	182	N	Y	PF10280	Mediator complex protein;	N	OG0005073	L-Core	NA	NA	NA	NA	NA
GcM3_026028	hypothetical protein	58.3937	189.89	1.70128	0.000171506	182	N	Y	PF10280	Mediator complex protein;	N	OG0005073	L-Core	NA	NA	NA	NA	NA
GcC1_082010	NADH dehydrogenase [ubiquinone] 1 alpha subcomplex subunit N7BM	294.223	1041.03	1.82303	0.000144011	136	N	Y	PF05071	NADH ubiquinone oxidoreductase subunit NDUFA12;	N	OG0005078	L-Core	NA	NA	NA	NA	NA
GcM3_213020	NADH dehydrogenase [ubiquinone] 1 alpha subcomplex subunit N7BM	238.065	510.474	1.10048	0.000171506	136	N	Y	PF05071	NADH ubiquinone oxidoreductase subunit NDUFA12;	N	OG0005078	L-Core	NA	NA	NA	NA	NA
GcC1_052034	hypothetical protein	725.439	2674.95	1.88258	0.000144011	115	N	Y	PF02046	Cytochrome c oxidase subunit VIa;	N	OG0005081	L-Core	NA	NA	NA	NA	NA
GcM3_012036	Cytochrome c oxidase subunit 6A, mitochondrial	797.433	1680.17	1.07517	0.000171506	139	N	Y	PF02046	Cytochrome c oxidase subunit VIa;	N	OG0005081	L-Core	NA	NA	NA	NA	NA
GcC1_215019	hypothetical protein	2.1957	53.4911	4.60655	0.00708096	276	N	Y	NA	NA	N	OG0005082	L-Core	NA	NA	NA	NA	NA
GcM3_184017	hypothetical protein	10.5036	151.385	3.84926	0.000171506	276	N	Y	NA	NA	N	OG0005082	L-Core	NA	NA	NA	NA	NA
GcC1_205016	putative c2h2 finger domain-containing protein	10.5068	61.2643	2.54372	0.000144011	338	N	Y	NA	NA	N	OG0005104	L-Core	NA	NA	NA	NA	NA
GcM3_185044	putative c2h2 finger domain-containing protein	16.5881	77.8895	2.23128	0.000171506	338	N	Y	NA	NA	N	OG0005104	L-Core	NA	NA	NA	NA	NA
GcC1_100005	hypothetical protein	115.446	1281.64	3.4727	0.000144011	182	N	Y	NA	NA	N	OG0005107	L-Core	NA	NA	NA	NA	NA
GcM3_186024	hypothetical protein	123.605	553.959	2.16404	0.000171506	209	N	Y	NA	NA	N	OG0005107	L-Core	NA	NA	NA	NA	NA
GcC1_041008	N-alpha-acetyltransferase 40	19.0407	72.6323	1.93152	0.0051686	217	N	Y	PF00583	Acetyltransferase (GNAT) family;	N	OG0005121	L-Core	NA	NA	NA	NA	NA
GcM3_030013	N-alpha-acetyltransferase 40	25.261	66.0291	1.38619	0.00104289	217	N	Y	PF00583	Acetyltransferase (GNAT) family;	N	OG0005121	L-Core	NA	NA	NA	NA	NA
GcC1_098008	SpaA/cell polarity protein	9.88163	35.3911	1.84057	0.000144011	951	N	Y	PF08518	Spa2 homology domain (SHD) of GIT;	N	OG0005125	L-Core	NA	NA	NA	NA	NA
GcM3_101006	SpaA/cell polarity protein	17.572	274.295	3.96438	0.000171506	951	N	Y	PF08518	Spa2 homology domain (SHD) of GIT;	N	OG0005125	L-Core	NA	NA	NA	NA	NA
GcC1_002032	Protein mgr2	24.7594	103.777	2.06743	0.000144011	101	N	Y	PF10247	Reactive mitochondrial oxygen species modulator 1;	N	OG0005126	L-Core	NA	NA	NA	NA	NA
GcM3_009044	Protein mgr2	50.2712	118.021	1.23124	0.000171506	99	N	Y	PF10247	Reactive mitochondrial oxygen species modulator 1;	N	OG0005126	L-Core	NA	NA	NA	NA	NA
GcC1_198006	Cytochrome c oxidase subunit 6B	1829.68	15040.7	3.0392	0.000144011	90	N	Y	PF02297	Cytochrome oxidase c subunit VIb;	N	OG0005127	L-Core	NA	NA	NA	NA	NA
GcM3_116003	Cytochrome c oxidase subunit 6B	723.473	1640.08	1.18075	0.000171506	90	N	Y	PF02297	Cytochrome oxidase c subunit VIb;	N	OG0005127	L-Core	NA	NA	NA	NA	NA
GcC1_130003	hypothetical protein	4.69091	12.5395	1.41854	0.00285293	450	N	Y	NA	NA	N	OG0005141	L-Core	NA	NA	NA	NA	NA
GcM3_192018	hypothetical protein	5.7132	32.8967	2.52557	0.000171506	450	N	Y	NA	NA	N	OG0005141	L-Core	NA	NA	NA	NA	NA
GcC1_024042	hypothetical protein	32.7338	93.424	1.51301	0.033916	119	N	N	NA	NA	N	OG0000104	LS-D	NA	NA	NA	NA	NA
GcM3_014032	hypothetical protein	24.6185	127.314	2.37058	0.000171506	289	Y	Y	PF14223	gag-polypeptide of LTR copia-type;	N	OG0000104	LS-D	SPOG0000947	LS-D	NA	NA	NA
GcM3_076024	hypothetical protein	4.34536	30.1084	2.79262	0.000171506	392	N	Y	NA	NA	N	OG0000104	LS-D	NA	NA	NA	NA	NA
GcC1_019041	hypothetical protein	22.5311	979.814	5.44252	0.000144011	252	N	N	NA	NA	N	OG0000172	LS-D	NA	NA	NA	NA	Gor|OEC107
GcC1_062017	hypothetical protein	19.4753	705.326	5.17857	0.000144011	319	N	N	NA	NA	N	OG0000172	LS-D	NA	NA	NA	NA	Gor|OEC107
GcC1_076038	hypothetical protein	29.0948	558.509	4.26275	0.000144011	302	N	N	NA	NA	N	OG0000172	LS-D	NA	NA	NA	NA	Gor|OEC107
GcC1_098015	hypothetical protein	7.104	91.6833	3.68996	0.00142642	278	N	N	NA	NA	N	OG0000172	LS-D	NA	NA	NA	NA	Gor|OEC107
GcC1_106016	hypothetical protein	42.8511	214.54	2.32384	0.000144011	254	N	N	NA	NA	N	OG0000172	LS-D	NA	NA	NA	NA	Gor|OEC107
GcM3_023032	hypothetical protein	17.786	954.627	5.74613	0.000171506	274	N	N	NA	NA	N	OG0000172	LS-D	NA	NA	NA	NA	Gor|OEC107
GcM3_032033	hypothetical protein	10.2127	833.471	6.35069	0.000171506	253	N	N	NA	NA	N	OG0000172	LS-D	NA	NA	NA	NA	Gor|OEC107
GcM3_032039	hypothetical protein	34.8025	4385.84	6.97752	0.000171506	259	N	N	NA	NA	N	OG0000172	LS-D	NA	NA	NA	NA	Gor|OEC107
GcM3_042042	hypothetical protein	38.7038	273.526	2.82113	0.000171506	152	N	N	NA	NA	N	OG0000172	LS-D	NA	NA	NA	NA	Gor|OEC107
GcM3_054029	hypothetical protein	7.09676	65.4274	3.20466	0.000326616	225	N	N	NA	NA	N	OG0000172	LS-D	NA	NA	NA	NA	Gor|OEC107
GcM3_184038	hypothetical protein	29.1605	2028.14	6.12	0.000171506	270	N	N	NA	NA	N	OG0000172	LS-D	NA	NA	NA	NA	Gor|OEC107
GcM3_193036	hypothetical protein	8.34784	1707.39	7.67617	0.000171506	266	N	N	NA	NA	N	OG0000172	LS-D	NA	NA	NA	NA	Gor|OEC107
GcM3_212045	hypothetical protein	4.47483	772.188	7.43098	0.000171506	319	Y	N	NA	NA	N	OG0000172	LS-D	SPOG0001629	singleton	CSEPOG0000039	Other	Gor|OEC107
GcM3_212048	hypothetical protein	7.12659	502.357	6.13936	0.000171506	259	N	N	NA	NA	N	OG0000172	LS-D	NA	NA	NA	NA	Gor|OEC107
GcC1_081027	putative ribonuclease f1	13.8702	181.984	3.71375	0.000144011	425	Y	N	NA	NA	N	OG0000173	LS-D	SPOG0000160	LS-D	CSEPOG0000000	L-Core	NA
GcM3_049033	putative guanyl-specific ribonuclease f1	14.7659	324.828	4.45934	0.000171506	494	Y	N	NA	NA	N	OG0000173	LS-D	SPOG0000160	LS-D	CSEPOG0000000	L-Core	NA
GcM3_066018	putative ribonuclease f1	28.3618	120.619	2.08843	0.000171506	476	Y	N	NA	NA	N	OG0000173	LS-D	SPOG0000160	LS-D	CSEPOG0000000	L-Core	NA
GcM3_072021	putative guanyl-specific ribonuclease f1	10.8147	80.7252	2.90003	0.000171506	507	N	N	NA	NA	N	OG0000173	LS-D	NA	NA	NA	NA	NA
GcM3_093017	putative guanyl-specific ribonuclease f1	43.2026	282.392	2.70851	0.000171506	486	Y	N	NA	NA	N	OG0000173	LS-D	SPOG0000160	LS-D	CSEPOG0000000	L-Core	NA
GcM3_110021	putative guanyl-specific ribonuclease f1	17.0955	82.8212	2.27639	0.000171506	491	Y	N	NA	NA	N	OG0000173	LS-D	SPOG0000160	LS-D	CSEPOG0000000	L-Core	NA
GcM3_144011	putative guanyl-specific ribonuclease f1	23.6977	184.485	2.96068	0.000171506	491	Y	N	NA	NA	N	OG0000173	LS-D	SPOG0000160	LS-D	CSEPOG0000086	Other	NA
GcC1_130011	hypothetical protein	22.3341	783.279	5.1322	0.000144011	176	Y	N	NA	NA	N	OG0000389	LS-D	SPOG0000064	LS-D	CSEPOG0000010	Core-M	Gor|OEC21
GcM3_129016	hypothetical protein	32.2402	651.148	4.33605	0.000171506	174	Y	N	NA	NA	N	OG0000389	LS-D	SPOG0000064	LS-D	CSEPOG0000010	Core-M	Gor|OEC21
GcC1_030028	putative secreted effector protein	5.14128	300.337	5.86831	0.000144011	210	Y	N	NA	NA	N	OG0000390	LS-D	SPOG0000011	Core-M	CSEPOG0000002	Core-M	NA
GcM3_025041	putative secreted effector protein	19.3419	415.093	4.42363	0.000171506	217	Y	N	NA	NA	N	OG0000390	LS-D	SPOG0000011	Core-M	CSEPOG0000002	Core-M	NA
GcC1_084029	hypothetical protein	3.28964	131.056	5.31612	0.0105034	211	N	N	NA	NA	N	OG0000398	LS-D	NA	NA	NA	NA	NA
GcM3_014028	hypothetical protein	18.614	73.0192	1.97188	0.000171506	277	N	N	NA	NA	N	OG0000398	LS-D	NA	NA	NA	NA	NA
GcM3_040034	hypothetical protein	10.648	69.8107	2.71286	0.000171506	277	N	N	NA	NA	N	OG0000398	LS-D	NA	NA	NA	NA	NA
GcM3_061030	hypothetical protein	4.77201	636.837	7.06018	0.000171506	273	N	N	NA	NA	N	OG0000398	LS-D	NA	NA	NA	NA	NA
GcM3_068028	hypothetical protein	11.8486	44.4925	1.90884	0.000477222	278	N	N	NA	NA	N	OG0000398	LS-D	NA	NA	NA	NA	NA
GcM3_068031	hypothetical protein	19.8503	155.592	2.97053	0.000171506	280	N	N	NA	NA	N	OG0000398	LS-D	NA	NA	NA	NA	NA
GcC1_110019	hypothetical protein	35.7275	841.833	4.55843	0.000144011	142	Y	N	NA	NA	N	OG0000621	LS-D	SPOG0000929	LS-D	CSEPOG0000040	LS-D	Gor|OEC119
GcM3_099009	hypothetical protein	97.3631	1831.58	4.23357	0.000171506	163	Y	N	NA	NA	N	OG0000621	LS-D	SPOG0000929	LS-D	CSEPOG0000040	LS-D	Gor|OEC119
GcC1_116019	hypothetical protein	32.7396	9874.34	8.2365	0.000144011	152	N	N	NA	NA	N	OG0000623	LS-D	NA	NA	NA	NA	Gor|OEC39
GcM3_021026	hypothetical protein	5.32242	134.616	4.66062	0.000171506	69	N	N	NA	NA	N	OG0000623	LS-D	NA	NA	NA	NA	Gor|OEC27
GcM3_044032	hypothetical protein	12.346	946.086	6.25986	0.000903758	104	N	N	NA	NA	N	OG0000623	LS-D	NA	NA	NA	NA	Gor|OEC27
GcM3_05843	hypothetical protein	7.09306	303.809	5.42061	0.000171506	163	Y	N	NA	NA	N	OG0000623	LS-D	SPOG0000272	LS-D	CSEPOG0000005	LS-D	Gor|OEC39
GcM3_096028	hypothetical protein	11.3305	56.4984	2.318	0.000171506	155	N	N	NA	NA	N	OG0000623	LS-D	NA	NA	NA	NA	Gor|OEC39
GcM3_101032	hypothetical protein	9.46273	1265.18	7.06287	0.000171506	161	Y	N	NA	NA	N	OG0000623	LS-D	SPOG0000272	LS-D	CSEPOG0000005	LS-D	Gor|OEC39
GcM3_111027	hypothetical protein	17.9539	3116.93	7.43969	0.000171506	134	N	N	NA	NA	N	OG0000623	LS-D	NA	NA	NA	NA	Gor|OEC39
GcC1_082032	hypothetical protein	8.0097	4081.01	8.99296	0.000144011	232	N	N	NA	NA	N	OG0005161	LS-D	NA	NA	NA	NA	Gor|OEC120
GcC1_095024	hypothetical protein	4.95938	5509.81	10.1176	0.00507636	231	N	N	NA	NA	N	OG0005161	LS-D	NA	NA	NA	NA	Gor|OEC120
GcM3_002019	hypothetical protein	7.80453	3189.6	8.67485	0.000171506	232	N	N	NA	NA	N	OG0005161	LS-D	NA	NA	NA	NA	Gor|OEC120
GcC1_103002	hypothetical protein	0.992554	129.563	7.0283	0.00971355	357	N	Y	NA	NA	N	OG0005347	LS-D	NA	NA	NA	NA	NA
GcM3_056006	hypothetical protein	1.20823	102.586	6.40779	0.0167698	321	N	Y	NA	NA	N	OG0005347	LS-D	NA	NA	NA	NA	NA
GcC1_217036	L-rhamnose-1-dehydrogenase	16.1454	76.5805	2.24586	0.000144011	266	N	Y	PF13561	Enoyl-(Acyl carrier protein) reductase;	N	OG0005361	LS-D	NA	NA	NA	NA	NA
GcM3_068025	L-rhamnose-1-dehydrogenase	9.36577	59.643	2.67088	0.000171506	274	N	Y	PF13561	Enoyl-(Acyl carrier protein) reductase;	N	OG0005361	LS-D	NA	NA	NA	NA	NA
GcC1_043028	hypothetical protein	63.5706	390.765	2.61987	0.000144011	184	Y	N	NA	NA	N	OG0005365	LS-D	SPOG0000031	LS-D	CSEPOG0000004	Other	NA
GcC1_110020	hypothetical protein	2.07544	472.781	7.83161	0.0100538	218	N	N	NA	NA	N	OG0005365	LS-D	NA	NA	NA	NA	NA
GcM3_109021	hypothetical protein	20.7995	317.4	3.93168	0.000171506	141	Y	N	NA	NA	N	OG0005365	LS-D	SPOG0000031	LS-D	CSEPOG0000004	Other	NA
GcC1_126009	hypothetical protein	263.83	1042.67	1.9826	0.000144011	83	N	N	NA	NA	N	OG0005367	LS-D	NA	NA	NA	NA	NA
GcC1_206050	hypothetical protein	166.048	836.176	2.33221	0.000144011	83	N	N	NA	NA	N	OG0005367	LS-D	NA	NA	NA	NA	NA
GcM3_215038	hypothetical protein	91.9099	277.24	1.59284	0.0232727	43	N	N	NA	NA	N	OG0005367	LS-D	NA	NA	NA	NA	NA
GcC1_059027	hypothetical protein	1.48925	8.34688	2.48665	0.0493597	459	N	N	NA	NA	N	OG0005377	LS-D	NA	NA	NA	NA	NA
GcM3_224047	hypothetical protein	6.28359	17.6134	1.48701	0.0353471	206	N	N	NA	NA	N	OG0005377	LS-D	NA	NA	NA	NA	NA
GcC1_186037	hypothetical protein	7.24558	1282.84	7.46802	0.000144011	218	N	N	NA	NA	N	OG0005554	LS-D	NA	NA	NA	NA	NA
GcM3_148014	hypothetical protein	18.5965	285.794	3.94187	0.000171506	224	N	N	NA	NA	N	OG0005554	LS-D	NA	NA	NA	NA	NA
GcC1_196029	1-phosphatidylinositol phosphodiesterase	9.48599	53.8323	2.5046	0.000273524	399	Y	Y	NA	NA	N	OG0005569	LS-D	SPOG0000682	LS-D	NA	NA	NA
GcM3_205021	1-phosphatidylinositol phosphodiesterase	5.53707	48.3674	3.12684	0.000171506	399	Y	Y	NA	NA	N	OG0005569	LS-D	SPOG0000682	LS-D	NA	NA	NA
GcC1_033022	putative transcription factor cys6	13.9651	90.2224	2.69166	0.000144011	697	N	Y	PF00172;PF04082	Fungal Zn(2)-Cys(6) binuclear cluster domain;Fungal specific transcription factor domain;	N	OG0005578	LS-D	NA	NA	NA	NA	NA
GcM3_194020	putative transcription factor cys6	7.80824	185.72	4.57198	0.000171506	704	N	Y	PF00172;PF04082	Fungal Zn(2)-Cys(6) binuclear cluster domain;Fungal specific transcription factor domain;	N	OG0005578	LS-D	NA	NA	NA	NA	NA
GcC1_163018	Phosphoribosylaminoimidazole carboxylase	76.2616	573.54	2.91087	0.000144011	125	N	Y	PF00731	AIR carboxylase;	N	OG0005580	LS-D	NA	NA	NA	NA	NA
GcM3_031014	Phosphoribosylaminoimidazole carboxylase	138.996	330.549	1.24982	0.000171506	169	N	Y	PF00731	AIR carboxylase;	N	OG0005580	LS-D	NA	NA	NA	NA	NA
GcC1_043005	hypothetical protein	223.173	670.795	1.58771	0.000144011	135	N	Y	PF09996	Uncharacterized protein conserved in bacteria (DUF2237);	N	OG0005585	LS-D	NA	NA	NA	NA	NA
GcM3_051002	hypothetical protein	162.169	653.146	2.00991	0.000171506	107	N	Y	PF09996	Uncharacterized protein conserved in bacteria (DUF2237);	N	OG0005585	LS-D	NA	NA	NA	NA	NA
GcC1_079017	Fasciclin-like arabinogalactan protein ARB_02922	180.658	3808.21	4.39778	0.000144011	337	Y	Y	PF02469	Fasciclin domain;	N	OG0005591	LS-D	SPOG0000352	LS-D	NA	NA	NA
GcM3_032024	Fasciclin-like arabinogalactan protein ARB_02922	84.464	2152.33	4.67142	0.000171506	337	Y	Y	PF02469	Fasciclin domain;	N	OG0005591	LS-D	SPOG0000352	LS-D	NA	NA	NA
GcC1_107003	putative carbamoylphosphate synthase large subunit	129.533	461.766	1.83384	0.000144011	495	Y	Y	NA	NA	N	OG0005595	LS-D	SPOG0000433	LS-D	NA	NA	NA
GcM3_035012	putative carbamoylphosphate synthase large subunit	66.8033	785.142	3.55496	0.000171506	495	Y	Y	NA	NA	N	OG0005595	LS-D	SPOG0000433	LS-D	NA	NA	NA
GcC1_124020	Benzoate 4-monooxygenase	18.032	674.921	5.22608	0.000144011	511	Y	Y	PF00067	Cytochrome P450;	N	OG0005597	LS-D	SPOG0000331	LS-D	NA	NA	NA
GcM3_061015	Benzoate 4-monooxygenase	35.9701	1927.03	5.74343	0.000171506	504	Y	Y	PF00067	Cytochrome P450;	N	OG0005597	LS-D	SPOG0000331	LS-D	NA	NA	NA
GcC1_028031	1-aminocyclopropane-1-carboxylate synthase-like protein 1	139.787	466.18	1.73765	0.000144011	453	N	Y	PF00155	Aminotransferase class I and II;	N	OG0005622	LS-D	NA	NA	NA	NA	NA
GcM3_133024	1-aminocyclopropane-1-carboxylate synthase-like protein 1	68.3809	190.553	1.47853	0.000171506	443	N	Y	PF00155	Aminotransferase class I and II;	N	OG0005622	LS-D	NA	NA	NA	NA	NA
GcC1_014026	putative bzip transcription	22.8206	89.2443	1.96743	0.000144011	545	N	Y	PF11905	Domain of unknown function (DUF3425);	N	OG0005639	LS-D	NA	NA	NA	NA	NA
GcM3_196037	putative bzip transcription	34.0933	181.166	2.40975	0.000171506	545	N	Y	PF11905	Domain of unknown function (DUF3425);	N	OG0005639	LS-D	NA	NA	NA	NA	NA
GcC1_222025	Free methionine-R-sulfoxide reductase	15.6597	33.1985	1.08405	0.018908	266	N	Y	PF13185	GAF domain;	N	OG0005643	LS-D	NA	NA	NA	NA	NA
GcM3_052019	Free methionine-R-sulfoxide reductase	53.4429	132.371	1.30851	0.00472559	108	N	Y	PF13185	GAF domain;	N	OG0005643	LS-D	NA	NA	NA	NA	NA
GcC1_126018	hypothetical protein	157.132	392.493	1.32069	0.000144011	250	N	Y	NA	NA	N	OG0005656	LS-D	NA	NA	NA	NA	NA
GcM3_137014	hypothetical protein	55.7905	216.6	1.95694	0.000171506	250	N	Y	NA	NA	N	OG0005656	LS-D	NA	NA	NA	NA	NA
GcC1_156003	Uncharacterized transporter C1039.04	5.79083	705.47	6.92867	0.000144011	484	N	Y	PF07690	Major Facilitator Superfamily;	N	OG0005660	LS-D	NA	NA	NA	NA	NA
GcM3_171003	Uncharacterized transporter C1039.04	8.94755	326.788	5.19072	0.000171506	484	N	Y	PF07690	Major Facilitator Superfamily;	N	OG0005660	LS-D	NA	NA	NA	NA	NA
GcC1_173006	putative apses transcription factor xbp1	10.7091	33.7123	1.65444	0.000144011	463	N	Y	NA	NA	N	OG0005677	LS-D	NA	NA	NA	NA	NA
GcM3_188005	putative apses transcription factor xbp1	10.5092	28.4126	1.43488	0.000171506	463	N	Y	NA	NA	N	OG0005677	LS-D	NA	NA	NA	NA	NA
GcC1_210064	hypothetical protein	32.9226	4216.86	7.00094	0.000144011	203	Y	N	NA	NA	N	OG0005683	LS-D	SPOG0000345	LS-D	CSEPOG0000037	L-Core	Gor|OEC14
GcM3_114015	hypothetical protein	36.3032	4812.05	7.05041	0.000171506	201	Y	N	NA	NA	N	OG0005683	LS-D	SPOG0000345	LS-D	CSEPOG0000037	L-Core	Gor|OEC14
GcC1_142020	hypothetical protein	66.9366	18507.3	8.11108	0.000144011	138	Y	N	NA	NA	N	OG0005690	LS-D	SPOG0000679	LS-D	CSEPOG0000001	Core-M	Gor|OEC125
GcM3_041034	putative secreted effector protein	98.2623	15683	7.31835	0.000171506	193	N	N	NA	NA	N	OG0005690	LS-D	NA	NA	NA	NA	Gor|OEC16a
GcM3_093024	putative secreted effector protein	75.3663	3567.74	5.56495	0.000171506	217	Y	N	NA	NA	N	OG0005690	LS-D	SPOG0000679	LS-D	CSEPOG0000001	Core-M	Gor|OEC16a
GcM3_126020	putative secreted effector protein	50.0882	350.11	2.80527	0.000171506	87	N	N	NA	NA	N	OG0005690	LS-D	NA	NA	NA	NA	Gor|OEC16a
GcC1_197032	putative secreted effector protein	28.0942	10219.5	8.50684	0.000144011	164	Y	N	NA	NA	N	OG0005703	LS-D	SPOG0000008	Core-M	CSEPOG0000001	Core-M	Gor|OEC16a
GcC1_200047	putative secreted effector protein	110.026	744.288	2.75802	0.000144011	164	Y	N	NA	NA	N	OG0005703	LS-D	SPOG0000008	Core-M	CSEPOG0000001	Core-M	Gor|OEC16a
GcM3_035030	putative secreted effector protein	18.8418	1062.39	5.81724	0.000171506	193	Y	N	NA	NA	N	OG0005703	LS-D	SPOG0000008	Core-M	CSEPOG0000001	Core-M	Gor|OEC16a
GcM3_163012	putative secreted effector protein	40.149	165.783	2.04587	0.000171506	167	Y	N	NA	NA	N	OG0005703	LS-D	SPOG0000008	Core-M	CSEPOG0000001	Core-M	Gor|OEC16a
GcC1_091017	hypothetical protein	42.5534	918.308	4.43163	0.000144011	238	Y	N	NA	NA	N	OG0005704	LS-D	SPOG0000356	LS-D	CSEPOG0000027	L-Core	Gor|OEC50
GcM3_042041	hypothetical protein	40.2622	105.484	1.38952	0.000171506	238	Y	N	NA	NA	N	OG0005704	LS-D	SPOG0000356	LS-D	CSEPOG0000027	L-Core	Gor|OEC50
GcC1_040043	hypothetical protein	14.126	242.05	4.09888	0.000144011	333	Y	N	NA	NA	N	OG0005706	LS-D	SPOG0000355	LS-D	CSEPOG0000094	LS-D	NA
GcM3_024047	hypothetical protein	9.31606	2021.67	7.76161	0.000171506	334	Y	N	NA	NA	N	OG0005706	LS-D	SPOG0000355	LS-D	CSEPOG0000094	LS-D	NA
GcM3_161022	hypothetical protein	12.071	610.98	5.66151	0.000171506	234	N	N	NA	NA	N	OG0005706	LS-D	NA	NA	NA	NA	NA
GcC1_130014	hypothetical protein	11.3946	65.8422	2.53066	0.00184222	165	Y	N	NA	NA	N	OG0005707	LS-D	SPOG0000065	LS-D	CSEPOG0000019	LS-D	Gor|OEC25b
GcM3_122021	hypothetical protein	25.5337	3682.37	7.17209	0.000171506	165	Y	N	NA	NA	N	OG0005707	LS-D	SPOG0000065	LS-D	CSEPOG0000019	LS-D	Gor|OEC25b
GcM3_132018	hypothetical protein	17.8103	631.131	5.14715	0.000171506	169	Y	N	NA	NA	N	OG0005707	LS-D	SPOG0000065	LS-D	CSEPOG0000019	LS-D	Gor|OEC25b
GcC1_200031	Magnesium-dependent phosphatase 1	127.65	385.796	1.59564	0.000144011	198	N	Y	PF12689	Acid Phosphatase;	N	OG0005851	LS-D	NA	NA	NA	NA	NA
GcM3_122004	Magnesium-dependent phosphatase 1	111.275	260.618	1.2278	0.000171506	198	N	Y	PF12689	Acid Phosphatase;	N	OG0005851	LS-D	NA	NA	NA	NA	NA
GcC1_087029	hypothetical protein	4.49195	581.145	7.01541	0.000144011	147	Y	N	NA	NA	N	OG0005855	LS-D	SPOG0000649	LS-D	CSEPOG0000292	LS-D	Gor|OEC106
GcM3_133028	hypothetical protein	7.92181	629.959	6.31329	0.000171506	147	Y	N	NA	NA	N	OG0005855	LS-D	SPOG0000649	LS-D	CSEPOG0000292	LS-D	Gor|OEC106
GcC1_153003	hypothetical protein	13.7166	48.3459	1.81747	0.000273524	153	N	Y	NA	NA	N	OG0005859	LS-D	NA	NA	NA	NA	NA
GcM3_044002	hypothetical protein	11.2528	29.4512	1.38804	0.00379576	153	N	Y	NA	NA	N	OG0005859	LS-D	NA	NA	NA	NA	NA
GcC1_049025	hypothetical protein	4.07681	4776.83	10.1944	0.00361971	64	N	N	NA	NA	N	OG0005871	LS-D	NA	NA	NA	NA	NA
GcM3_153009	hypothetical protein	7.72264	199.41	4.6905	0.000171506	125	N	N	NA	NA	N	OG0005871	LS-D	NA	NA	NA	NA	NA
GcC1_111014	hypothetical protein	72.0038	521.586	2.85676	0.000144011	277	N	N	NA	NA	N	OG0005889	LS-D	NA	NA	NA	NA	NA
GcM3_010035	hypothetical protein	5.77838	365.316	5.98234	0.000171506	274	N	N	NA	NA	N	OG0005889	LS-D	NA	NA	NA	NA	NA
GcM3_170017	hypothetical protein	7.91844	506.033	5.99787	0.000171506	259	Y	N	NA	NA	N	OG0005889	LS-D	SPOG0000937	LS-D	CSEPOG0000487	LS-D	NA
GcC1_155025	hypothetical protein	643.024	98326	7.25656	0.000144011	41	N	N	NA	NA	N	OG0005890	LS-D	NA	NA	NA	NA	NA
GcM3_063018	hypothetical protein	14.7533	618.215	5.389	0.000171506	177	Y	N	NA	NA	N	OG0005890	LS-D	SPOG0000691	LS-D	CSEPOG0000137	LS-D	NA
GcM3_212036	hypothetical protein	31.6086	1857.7	5.87706	0.000171506	181	Y	N	NA	NA	N	OG0005890	LS-D	SPOG0000691	LS-D	CSEPOG0000137	LS-D	NA
GcC1_186035	Protein SUR7	14.0868	123.127	3.12774	0.000144011	159	N	Y	PF06687	SUR7/PalI family;	N	OG0005894	LS-D	NA	NA	NA	NA	NA
GcM3_081025	hypothetical protein	22.6783	52.9988	1.22465	0.000171506	127	Y	Y	PF06687	SUR7/PalI family;	N	OG0005894	LS-D	SPOG0000938	LS-D	NA	NA	NA
GcC1_220031	hypothetical protein	42.1393	189.643	2.17005	0.000144011	135	N	N	NA	NA	N	OG0006350	LS-D	NA	NA	NA	NA	NA
GcM3_048022	hypothetical protein	8.57283	19.1383	1.15862	0.00245651	135	N	N	NA	NA	N	OG0006350	LS-D	NA	NA	NA	NA	NA
GcC1_020026	hypothetical protein	2.98106	27.419	3.20128	0.00110037	160	Y	N	NA	NA	N	OG0006358	LS-D	SPOG0000657	LS-D	CSEPOG0000298	LS-D	NA
GcM3_06071	hypothetical protein	18.5742	150.099	3.01455	0.000171506	160	Y	N	NA	NA	N	OG0006358	LS-D	SPOG0000657	LS-D	CSEPOG0000298	LS-D	NA
GcC1_148017	hypothetical protein	22.7476	1949.74	6.42143	0.000144011	126	Y	N	NA	NA	N	OG0006367	LS-D	SPOG0000683	LS-D	CSEPOG0000029	Core-1	Gor|OEC35
GcM3_124020	hypothetical protein	40.5539	610.217	3.91141	0.000171506	123	Y	N	NA	NA	N	OG0006367	LS-D	SPOG0000683	LS-D	CSEPOG0000029	Core-1	Gor|OEC35
GcC1_021018	hypothetical protein	3.97733	189.821	5.5767	0.00708096	142	Y	N	NA	NA	N	OG0006379	LS-D	SPOG0000065	LS-D	CSEPOG0000019	LS-D	NA
GcM3_03245	hypothetical protein	8.10758	227.258	4.80892	0.000171506	176	Y	N	NA	NA	N	OG0006379	LS-D	SPOG0000065	LS-D	CSEPOG0000019	LS-D	NA
GcC1_04080	hypothetical protein	10.1227	5988.93	9.20856	0.000144011	150	Y	N	NA	NA	N	OG0006385	LS-D	SPOG0000678	LS-D	CSEPOG0000305	LS-D	NA
GcM3_221022	hypothetical protein	20.1044	727.628	5.17762	0.000171506	157	Y	N	NA	NA	N	OG0006385	LS-D	SPOG0000678	LS-D	CSEPOG0000305	LS-D	NA
GcC1_126023	hypothetical protein	30.2876	6149.72	7.66565	0.000144011	166	Y	N	NA	NA	N	OG0006386	LS-D	SPOG0000272	LS-D	CSEPOG0000005	LS-D	NA
GcC1_130018	hypothetical protein	12.737	3942.9	8.27409	0.000144011	80	N	N	NA	NA	N	OG0006386	LS-D	NA	NA	NA	NA	NA
GcM3_098013	hypothetical protein	10.5932	1311.15	6.95155	0.000171506	166	Y	N	NA	NA	N	OG0006386	LS-D	SPOG0000272	LS-D	CSEPOG0000199	Other	NA
GcC1_029030	hypothetical protein	6.24871	38.0305	2.60553	0.0379273	166	N	N	NA	NA	N	OG0006403	LS-D	NA	NA	NA	NA	NA
GcM3_074020	hypothetical protein	5.03594	271.227	5.7511	0.000171506	265	Y	N	NA	NA	N	OG0006403	LS-D	SPOG0001639	singleton	CSEPOG0001010	singleton	NA
GcC1_185035	hypothetical protein	12.9175	193.513	3.90503	0.000144011	137	Y	N	NA	NA	N	OG0006430	LS-D	SPOG0000435	LS-D	CSEPOG0000135	LS-D	NA
GcM3_140016	hypothetical protein	38.4186	515.1	3.74497	0.000171506	128	N	N	NA	NA	N	OG0006430	LS-D	NA	NA	NA	NA	NA
GcC1_046026	hypothetical protein	2489.34	9003.97	1.8548	0.000144011	65	N	N	NA	NA	N	OG0006433	LS-D	NA	NA	NA	NA	NA
GcM3_020025	hypothetical protein	163.817	21472.5	7.03426	0.000171506	65	N	N	NA	NA	N	OG0006433	LS-D	NA	NA	NA	NA	NA
GcC1_009038	hypothetical protein	8.97435	62.1367	2.79157	0.000144011	111	N	N	NA	NA	N	OG0006438	LS-D	NA	NA	NA	NA	NA
GcM3_042028	hypothetical protein	18.1087	113.316	2.64559	0.000171506	220	N	N	NA	NA	N	OG0006438	LS-D	NA	NA	NA	NA	NA
GcC1_183039	hypothetical protein	5.87651	120.825	4.36181	0.000144011	64	Y	N	NA	NA	N	OG0006447	LS-D	SPOG0000670	LS-D	CSEPOG0000000	L-Core	NA
GcM3_089012	hypothetical protein	30.317	114.532	1.91755	0.000171506	315	Y	N	NA	NA	N	OG0006447	LS-D	SPOG0000670	LS-D	CSEPOG0000000	L-Core	NA
GcM3_099011	hypothetical protein	8.17617	186.294	4.51001	0.000171506	301	Y	N	NA	NA	N	OG0006447	LS-D	SPOG0000670	LS-D	CSEPOG0000000	L-Core	NA
GcC1_036040	hypothetical protein	15.0808	1094.02	6.18079	0.000144011	128	Y	N	NA	NA	N	OG0006464	LS-D	SPOG0000658	LS-D	CSEPOG0000299	LS-D	Gor|OEC37
GcM3_089022	hypothetical protein	13.6839	1255.7	6.51987	0.000171506	128	Y	N	NA	NA	N	OG0006464	LS-D	SPOG0000658	LS-D	CSEPOG0000299	LS-D	Gor|OEC37
GcC1_120014	Tyrosinase	7.13086	39.94	2.48569	0.000144011	251	Y	Y	PF00264	Common central domain of tyrosinase;	N	OG0006467	LS-D	SPOG0000050	Core-M	NA	NA	NA
GcM3_037019	Tyrosinase	3.83074	45.7408	3.57778	0.000171506	251	Y	Y	PF00264	Common central domain of tyrosinase;	N	OG0006467	LS-D	SPOG0000050	Core-M	NA	NA	NA
GcC1_070001	N-acetylglucosamine-induced protein 1	36.2465	136.443	1.91238	0.000144011	215	N	Y	PF12239	Protein of unknown function (DUF3605);	N	OG0006468	LS-D	NA	NA	NA	NA	NA
GcM3_199017	hypothetical protein	19.8495	87.6293	2.14231	0.000171506	215	N	Y	PF12239	Protein of unknown function (DUF3605);	N	OG0006468	LS-D	NA	NA	NA	NA	NA
GcC1_103019	hypothetical protein	119.187	340.203	1.51317	0.000144011	40	N	N	NA	NA	N	OG0007003	LS-D	NA	NA	NA	NA	NA
GcM3_03536	hypothetical protein	75.8012	318.71	2.07195	0.000171506	76	Y	N	NA	NA	N	OG0007003	LS-D	SPOG0001661	singleton	CSEPOG0001027	singleton	NA
GcC1_115024	hypothetical protein	40.0469	8344.84	7.70305	0.00902164	62	N	N	NA	NA	N	OG0007006	LS-D	NA	NA	NA	NA	NA
GcM3_109025	hypothetical protein	18.6461	168.833	3.17865	0.000171506	74	N	N	NA	NA	N	OG0007006	LS-D	NA	NA	NA	NA	NA
GcC1_06475	hypothetical protein	19.8046	467.942	4.56242	0.000144011	169	Y	N	NA	NA	N	OG0007025	LS-D	SPOG0000662	LS-D	CSEPOG0000300	LS-D	NA
GcM3_217030	hypothetical protein	19.7669	125.826	2.67027	0.000171506	109	Y	N	NA	NA	N	OG0007025	LS-D	SPOG0000662	LS-D	CSEPOG0000300	LS-D	NA
GcC1_05165	hypothetical protein	7.16511	9553.8	10.3809	0.000144011	159	Y	N	NA	NA	N	OG0007039	LS-D	SPOG0000916	LS-D	CSEPOG0000476	LS-D	Gor|OEC89
GcM3_06026	hypothetical protein	4.79234	2543.45	9.05184	0.000171506	128	Y	N	NA	NA	N	OG0007039	LS-D	SPOG0000916	LS-D	CSEPOG0000476	LS-D	Gor|OEC89
GcC1_06970	hypothetical protein	20.0525	1727.72	6.42894	0.000144011	138	Y	N	NA	NA	N	OG0007040	LS-D	SPOG0000434	LS-D	CSEPOG0000134	LS-D	Gor|OEC30
GcM3_06104	hypothetical protein	11.2614	73.4264	2.70491	0.000171506	138	Y	N	NA	NA	N	OG0007040	LS-D	SPOG0000434	LS-D	CSEPOG0000134	LS-D	Gor|OEC30
GcC1_109008	hypothetical protein	742.427	3737.08	2.33159	0.000144011	70	N	N	NA	NA	N	OG0007042	LS-D	NA	NA	NA	NA	NA
GcM3_222011	hypothetical protein	441.346	1104.44	1.32334	0.000171506	70	N	N	NA	NA	N	OG0007042	LS-D	NA	NA	NA	NA	NA
GcC1_217029	hypothetical protein	19.1082	3095.28	7.33973	0.000144011	171	Y	N	NA	NA	N	OG0007110	LS-D	SPOG0000065	LS-D	CSEPOG0000019	LS-D	NA
GcM3_041031	hypothetical protein	1.84066	31.3178	4.08869	0.00220559	151	N	N	NA	NA	N	OG0007110	LS-D	NA	NA	NA	NA	NA
GcC1_031032	Retrovirus-related Pol polyprotein from transposon TNT 1-94	9.54401	39.2268	2.03917	0.032841	239	N	Y	PF07727	Reverse transcriptase (RNA-dependent DNA polymerase);	N	OG0000005	Other	NA	NA	NA	NA	NA
GcM3_000044	Gag-Pol polyprotein	4.30371	11.6038	1.43095	0.0266346	438	N	Y	PF00665	Integrase core domain;	N	OG0000005	Other	NA	NA	NA	NA	NA
GcM3_059040	Retrovirus-related Pol polyprotein from transposon TNT 1-94	4.14253	12.4344	1.58575	0.0236608	294	N	Y	PF07727	Reverse transcriptase (RNA-dependent DNA polymerase);	N	OG0000005	Other	NA	NA	NA	NA	NA
GcC1_085027	Small nuclear ribonucleoprotein Sm D3	86.1306	271.044	1.65393	0.000144011	117	N	Y	PF01423	LSM domain;	N	OG0000588	Other	NA	NA	NA	NA	NA
GcM3_008049	Small nuclear ribonucleoprotein Sm D3	55.9749	177.239	1.66285	0.000171506	117	N	Y	PF01423	LSM domain;	N	OG0000588	Other	NA	NA	NA	NA	NA
GcC1_222009	Actin-related protein 2/3 complex subunit 2	137.63	354.051	1.36316	0.000144011	336	N	Y	PF04045	Arp2/3 complex, 34 kD subunit p34-Arc;	N	OG0004572	Other	NA	NA	NA	NA	NA
GcM3_027015	Actin-related protein 2/3 complex subunit 2	128.458	441.461	1.78098	0.000171506	126	N	Y	PF04045	Arp2/3 complex, 34 kD subunit p34-Arc;	N	OG0004572	Other	NA	NA	NA	NA	NA
GcC1_068009	Nitrogen metabolite repression protein nmr	8.42619	68.9856	3.03334	0.00295234	454	N	Y	PF05368	NmrA-like family;	N	OG0005174	Other	NA	NA	NA	NA	NA
GcM3_055029	Nitrogen metabolite repression protein nmr	12.2633	116.742	3.25091	0.000171506	454	N	Y	PF05368	NmrA-like family;	N	OG0005174	Other	NA	NA	NA	NA	NA
GcC1_138028	PXMP2/4 family protein 4	102.416	722.216	2.81799	0.000144011	255	N	Y	PF04117	Mpv17 / PMP22 family;	N	OG0005209	Other	NA	NA	NA	NA	NA
GcM3_103022	PXMP2/4 family protein 4	80.4912	161.144	1.00144	0.000171506	255	N	Y	PF04117	Mpv17 / PMP22 family;	N	OG0005209	Other	NA	NA	NA	NA	NA
GcC1_124008	hypothetical protein	12.4749	123.456	3.30689	0.000144011	401	N	Y	PF11704	Vesicle coat protein involved in Golgi to plasma membrane transport;	N	OG0005241	Other	NA	NA	NA	NA	NA
GcM3_137005	hypothetical protein	9.93539	22.9655	1.20882	0.000171506	421	N	Y	PF11704	Vesicle coat protein involved in Golgi to plasma membrane transport;	N	OG0005241	Other	NA	NA	NA	NA	NA
GcC1_202041	Arginase	177.789	497.801	1.4854	0.000144011	328	N	Y	PF00491	Arginase family;	N	OG0005246	Other	NA	NA	NA	NA	NA
GcM3_037036	Arginase	74.7257	271.242	1.85991	0.000171506	328	N	Y	PF00491	Arginase family;	N	OG0005246	Other	NA	NA	NA	NA	NA
GcC1_173001	39S ribosomal protein L33, mitochondrial	17.3199	63.7589	1.8802	0.000144011	58	N	Y	NA	NA	N	OG0005249	Other	NA	NA	NA	NA	NA
GcM3_201002	hypothetical protein	63.8881	147.096	1.20314	0.0094137	101	N	Y	NA	NA	N	OG0005249	Other	NA	NA	NA	NA	NA
GcC1_009036	hypothetical protein	5.2328	202.702	5.27563	0.000144011	291	Y	Y	PF14234	Domain of unknown function (DUF4336);	N	OG0005252	Other	SPOG0000320	Other	NA	NA	NA
GcM3_209016	hypothetical protein	4.58732	484.582	6.72294	0.000171506	291	Y	Y	PF14234	Domain of unknown function (DUF4336);	N	OG0005252	Other	SPOG0000320	Other	NA	NA	NA
GcC1_044028	Phosphorylated carbohydrates phosphatase TM_1254	82.5404	790.384	3.25938	0.000144011	253	N	Y	PF13419	Haloacid dehalogenase-like hydrolase;	N	OG0005275	Other	NA	NA	NA	NA	NA
GcM3_015041	Phosphorylated carbohydrates phosphatase TM_1254	28.1874	11124.4	8.62446	0.000171506	266	Y	Y	PF13419	Haloacid dehalogenase-like hydrolase;	N	OG0005275	Other	SPOG0001672	singleton	NA	NA	NA
GcC1_098019	putative riboflavin aldehydeforming	14.5709	43.4324	1.57568	0.000522032	209	N	Y	PF03330	Lytic transglycolase;	N	OG0005279	Other	NA	NA	NA	NA	NA
GcM3_082027	putative riboflavin aldehydeforming	23.2983	54.8968	1.2365	0.0492354	127	Y	Y	PF03330	Lytic transglycolase;	N	OG0005279	Other	SPOG0000298	Other	NA	NA	NA
GcC1_075004	ATP synthase subunit f, mitochondrial	657.235	2289.24	1.80039	0.000144011	74	N	Y	PF10791	Mitochondrial F1-F0 ATP synthase subunit F of fungi;	N	OG0005296	Other	NA	NA	NA	NA	NA
GcM3_076002	ATP synthase subunit f, mitochondrial	66.9576	147.019	1.13468	0.00104289	101	N	Y	PF10791	Mitochondrial F1-F0 ATP synthase subunit F of fungi;	N	OG0005296	Other	NA	NA	NA	NA	NA
GcC1_022022	Ribosomal lysine N-methyltransferase set10	5.67359	26.6791	2.23337	0.000144011	672	N	Y	NA	NA	N	OG0005301	Other	NA	NA	NA	NA	NA
GcM3_088032	Ribosomal lysine N-methyltransferase set10	15.3635	71.4624	2.21768	0.000171506	672	N	Y	NA	NA	N	OG0005301	Other	NA	NA	NA	NA	NA
GcC1_087024	hypothetical protein	21.3849	375.454	4.13397	0.00039927	91	N	N	NA	NA	N	OG0005304	Other	NA	NA	NA	NA	NA
GcM3_199047	hypothetical protein	12.9606	3633.96	8.13127	0.00117212	91	N	N	NA	NA	N	OG0005304	Other	NA	NA	NA	NA	NA
GcC1_222017	hypothetical protein	20.0126	195.956	3.29155	0.000144011	369	N	Y	NA	NA	N	OG0005308	Other	NA	NA	NA	NA	NA
GcM3_114002	hypothetical protein	21.0011	136.906	2.70465	0.000171506	369	N	Y	NA	NA	N	OG0005308	Other	NA	NA	NA	NA	NA
GcC1_087017	Cytochrome c oxidase subunit 6, mitochondrial	190.778	710.665	1.89727	0.000144011	159	N	Y	PF02284	Cytochrome c oxidase subunit Va;	N	OG0005313	Other	NA	NA	NA	NA	NA
GcM3_191030	Cytochrome c oxidase subunit 6, mitochondrial	556.228	1875.05	1.75318	0.000171506	154	N	Y	PF02284	Cytochrome c oxidase subunit Va;	N	OG0005313	Other	NA	NA	NA	NA	NA
GcC1_024038	hypothetical protein	60.6476	447.54	2.88349	0.000273524	56	N	Y	PF11654	Non-classical export protein 1;	N	OG0005338	Other	NA	NA	NA	NA	NA
GcM3_091024	hypothetical protein	18.3076	45.947	1.32753	0.000171506	58	N	Y	PF11654	Non-classical export protein 1;	N	OG0005338	Other	NA	NA	NA	NA	NA
*Genes from Gc UMSG3 are marked with light blue.
aFKPM is fragment per kb of transcript per million mapped reads.
bLog2 ratio is between FKPM of haustoria and FKPM of mycelia.
cq-value: adjusted p-value, which is a little more strict than p-value
dCluster type: Core, gene clusters found in all the eight PM biotypes; L-core, gene clusters found in seven PM biotypes, which are likely core clusters; Dicot, gene clusters with members from only dicot PM fungi; Monocot: gene clusters with members from only monocot PM fungi; Other, gene clusters with members from two to six PM biotypes including both monocot and dicot PM fungi.
eif_SP: whether there is a SP and without a transmembrane domain(s).

## Sheet: Table S20
Supplemental Table S20. Total number and percentage of predicted partial genes that are expresseda
PM biotype	Total	Expressed	Percentage
OnM2	314	267	0.850318
GcM3	497	355	0.714286
aGenes with normalized expression level FPKM>1.5 in either haustoria or mycelia are considered as expressed.

## Sheet: Table S21
Supplemental Table S21. A comparison of powdery mildew interaction with dicot and monocot hosts
Aspect for comparison	Monocot - PM interaction	Dicot - PM interaction
Host range	Narrow	Broad
R genes	CC-NB-LRR (Mla, Pm3 etc.)	RPW8, mlo
Resistance specificity	Race-specific	Broad-spectrum
Genome size	126-180 Mb	120-222 Mb
Gene number	~6500	6000-6500
Effectome size	Big (360-540)	Small (116-178)
CSEP genes with Ka/Ks > 0.5	72.5% (148/204)	51.2% (42/82)
Level of arms-race with hosts	Relatively high?	Relatively low?

## Sheet: Table S22
Supplemental Table S22. Composition of genes defining the secretome in eight PM genomes
Category*	GcC1	GcM1	OnM2	GcM3	EnC	Bgt	BghD	BghR1
Total genes encoding SPs	472	478	499	489	422	706	1090	1039
Genes encoding CSEPs	159	163	175	174	116	353	661	629
Genes encoding Non-CSEPs	313	315	324	315	306	353	429	410
Genes encoding CAZy enzymes	52	52	57	49	50	44	52	55
Genes encoding non-canonical CSEPs	261	263	267	266	256	309	377	355
* SP, secreted protein without transmembrane domain; CSEP, candidate secreted effector protein; CAZy, Carbohydrate-Active enZYmes; Non-CSEP SP indicate those predicted SPs that have homologs outside PM; Non-canonical CSEP: non CAZy enzyme SPs with no transmembrane domain but have homologs outside PM fungi.

[truncated: 7 more sheets: Table S23 , Table S24, Table S25, Table S26, Table S27, Table S28, Table S29]
